# Supplementary material for: The methylomic landscape of human articular cartilage development contains epigenetic signatures of osteoarthritis risk
Source: Am J Hum Genet. 2024 Nov 22;111(12):2756–72. doi: 10.1016/j.ajhg.2024.10.017 (PMC11639090; doi:10.1016/j.ajhg.2024.10.017)
Supplement: Data S1. Tables S1–S16 [file mmc2.xlsx]

## Sheet: Table S1
Supplementary Table 1. Metadata of samples used in the study. Pcw, post-conception weeks.
Embryo ID	Sex	Stage (pcw)	Maternal Age	Maternal BMI
14369	male	15	33	24
14540	female	10	36	23.6
14682	male	12	31	32.9
14718	male	13	34	25.3
14726	male	10	25	39.4
14784	male	13	28	33.8
14812	female	17	25	38.5
14826	female	13	24	25.3
14849	female	10	19	19.8
14902	female	11	24	27.1
14965	male	13	23	21.4
15058	female	7	24	32
15123	female	11	22	33
15176	female	13	20	20
15191	male	15	18	21.7
15199	female	11	35	22.5
15210	female	12	34	28.5
15216	female	15	18	25.5
15225	male	9	27	25
15232	male	16	25	24.8
15237	male	13	39	20.8
15240	male	16	25	36.2
15254	female	13	38	28.4
15257	male	11	24	25.8
15271	male	12	37	32
15272	female	12	25	30.1
15278	male	8	30	30.3
15282	male	7	27	25.6
15293	male	20	26	37.5
15294	male	18	33	28.5
15295	female	14	21	41.2
15296	male	15	29	17.9
15300	male	10	22	28
15305	male	10	34	27.2
15325	male	13	25	22.1
15328	female	17	26	29.6
15330	female	8	20	31.6
15332	male	12	26	17.9
15334	male	10	28	19.9
15336	male	12	19	35.2
15337	female	10	37	26
15342	female	11	27	19.4
15346	female	13	37	27.9
15347	female	17	31	30.9
15349	female	19	35	21
15350	male	18	33	21.3
15354	male	12	29	18.7
15357	male	14	26	23.4
15365	female	11	18	35.4
15366	male	13	31	36.3
15367	male	15	35	19
15370	male	21	25	22
15380	female	19	22	24
15386	male	9	19	20.2
15393	female	11	18	28.3
15396	female	11	20	20.7
15398	female	10	16	25
15400	female	21	34	25.4
15417	female	17	22	39.2
15429	female	20	30	31.9
15442	female	11	35	24.6
15444	female	12	21	42.1
15467	male	16	21	23.6
15471	female	19	39	26.1
15472	female	12	20	16.9
15478	male	12	38	28.3
15479	male	14	23	20
15504	male	13	21	29.6
15507	male	17	26	25.2
15512	female	16	19	21
15515	female	16	19	21

## Sheet: Table S2
Supplementary Table 2. Details of RT-qPCR assays used in this study. All were purchased from IDT (Belgium)
Gene	RefSeq Number	Exons	Code
COL2A1	NM_001844	10-12	Hs.PT.58.4107778
GDF5	NM_000557	1-2	Hs.PT.58.21313844
PRG4	NM_005807	2-4	Hs.PT.58.25591139
SOX9	NM_000346	1-2	Hs.PT.58.38984663
MEIS1	NM_002398	10-12	Hs.PT.58.40831613
SIM2	NM_009586	3-4	Hs.PT.58.24823113
EN1	NM_001426	1-2	Hs.PT.58.14559889
IRX1	NM_024337	1-2	Hs.PT.58.2400
HOXA3	NM_153631	4-5	Hs.PT.58.40588064
HOXD3	NM_006898	2-3	Hs.PT.58.3587717
CCRL2	NM_003965	1-3	Hs.PT.58.24376609
SPON2	NM_012445	8-9	Hs.PT.58.14889671
TNXB	ΝΜ_019105	1-2	Ηs.PT.58.26819086
HOXA10	NR_037939	3-3	Hs.PT.58.39472759.g
HOXA11	NM_005523	1-2	Hs.PT.58.2064492

## Sheet: Table S3
Table S3. Significant dDMPs (Bonferroni<0.05, log2fc>0.1) by developmental stage. The column flagged probe indicates whether the probe was flagged as an outlier through Tukey testing (see Supplemental Methods).
Name	chr	pos	strand	Islands_Name	Relation_to_Island	UCSC_RefGene_Name	UCSC_RefGene_Accession	UCSC_RefGene_Group	logFC	AveExpr	t	P.Value	FDR adj.P.Val	CONTRAST	bonferroni	Nearest Gene	flaggedProbe
cg12985905	chr3	52271724	-	chr3:52272839-52273631	N_Shore	TWF2	NM_007284	Body	-0.909176	-1.23558	-20.3183	1.61255e-28	1.09374e-22	Z_STAGE_WEEKS	1.09374e-22	TLR9	no
cg06897797	chr9	21070497	+		OpenSea				-1.26156	-1.92998	-19.3396	2.01246e-27	6.82493e-22	Z_STAGE_WEEKS	1.36499e-21	IFNB1	no
cg19188597	chr22	46469942	-	chr22:46465976-46468528	S_Shore				-1.01715	-0.529179	-19.0223	4.65428e-27	1.05228e-21	Z_STAGE_WEEKS	3.15684e-21	FLJ27365	no
cg26549330	chr22	46471442	-	chr22:46465976-46468528	S_Shelf				-0.876426	-1.39498	-18.8416	7.53778e-27	1.27816e-21	Z_STAGE_WEEKS	5.11263e-21	FLJ27365	no
cg02066936	chr1	54808648	-		OpenSea	SSBP3;SSBP3;SSBP3	NM_001009955;NM_018070;NM_145716	Body;Body;Body	0.862531	0.0489075	18.3066	3.20459e-26	4.34713e-21	Z_STAGE_WEEKS	2.17357e-20	SSBP3	no
cg20307442	chr17	21191042	-	chr17:21187552-21188443	S_Shelf	MAP2K3;MAP2K3	NM_002756;NM_145109	TSS1500;Body	-0.698721	-0.280188	-18.1477	4.95289e-26	5.59896e-21	Z_STAGE_WEEKS	3.35938e-20	MAP2K3	no
cg07165260	chr16	85062881	+	chr16:85061182-85061802	S_Shore	KIAA0513	NM_014732	5'UTR	-1.17474	-0.937389	-18.0705	6.12817e-26	5.9379e-21	Z_STAGE_WEEKS	4.15653e-20	KIAA0513	no
cg20467582	chr3	184038092	-		OpenSea	EIF4G1;EIF4G1;EIF4G1;EIF4G1;EIF4G1;EIF4G1;EIF4G1;EIF4G1	NM_004953;NM_001194947;NM_001194946;NM_198241;NM_182917;NM_001291157;NM_198244;NM_198242	TSS200;Body;Body;Body;Body;Body;Body;Body	-1.05194	-1.35499	-17.9626	8.25704e-26	7.00059e-21	Z_STAGE_WEEKS	5.60048e-20	EIF2B5	no
cg16672308	chr16	70780682	+		OpenSea	VAC14	NM_018052	Body	-0.939537	-0.356904	-17.8355	1.17496e-25	8.85482e-21	Z_STAGE_WEEKS	7.96934e-20	VAC14	no
cg12845950	chr20	23603873	+		OpenSea				-0.876876	-0.643287	-17.7947	1.31628e-25	8.92791e-21	Z_STAGE_WEEKS	8.92791e-20	CST3	no
cg08259346	chr16	70780159	+		OpenSea	VAC14	NM_018052	Body	-1.26161	-0.556526	-17.4632	3.33831e-25	2.05842e-20	Z_STAGE_WEEKS	2.26427e-19	VAC14	no
cg14717659	chr3	172234776	-		OpenSea	TNFSF10;TNFSF10;TNFSF10	NR_033994;NM_003810;NM_001190942	Body;Body;Body	-1.28518	-1.93226	-17.3209	4.99545e-25	2.82354e-20	Z_STAGE_WEEKS	3.38825e-19	TNFSF10	no
cg01525839	chr16	88228776	-		OpenSea				0.932893	1.25725	17.2436	6.22098e-25	3.24576e-20	Z_STAGE_WEEKS	4.21949e-19	BANP	no
cg18868982	chr17	74431222	+		OpenSea	UBE2O	NM_022066	Body	-1.22344	-0.30752	-16.8681	1.82774e-24	8.61366e-20	Z_STAGE_WEEKS	1.23969e-18	UBE2O	no
cg20554008	chr17	21191055	-	chr17:21187552-21188443	S_Shelf	MAP2K3;MAP2K3	NM_002756;NM_145109	TSS1500;Body	-0.767629	0.141271	-16.8537	1.90493e-24	8.61366e-20	Z_STAGE_WEEKS	1.29205e-18	MAP2K3	no
cg06635946	chr22	46470016	-	chr22:46465976-46468528	S_Shore				-1.18734	-2.7608	-16.4722	5.79367e-24	2.42469e-19	Z_STAGE_WEEKS	3.92965e-18	FLJ27365	no
cg17342469	chr22	46473074	-		OpenSea				-1.20608	0.659087	-16.4559	6.07721e-24	2.42469e-19	Z_STAGE_WEEKS	4.12197e-18	FLJ27365	no
cg00589520	chr7	23513039	+	chr7:23513534-23514412	N_Shore				1.04112	-2.06837	16.3996	7.17038e-24	2.57838e-19	Z_STAGE_WEEKS	4.86343e-18	IGF2BP3	no
cg25734279	chr3	184055123	-	chr3:184056419-184056671	N_Shore	FAM131A;FAM131A	NM_001171093;NM_144635	5'UTR;TSS200	-0.598526	-0.373796	-16.394	7.28857e-24	2.57838e-19	Z_STAGE_WEEKS	4.9436e-18	EIF2B5	no
cg14845772	chr2	202122649	-		OpenSea	CASP8;CASP8;CASP8;CASP8;CASP8;CASP8	NM_001080125;NR_111983;NM_033358;NM_033355;NM_001080124;NM_001228	TSS200;TSS200;5'UTR;5'UTR;5'UTR;5'UTR	-1.14418	-1.04854	-16.3798	7.60284e-24	2.57838e-19	Z_STAGE_WEEKS	5.15676e-18	CASP8	no
cg04216133	chr1	167633400	-		OpenSea	RCSD1	NM_052862	Body	-0.677043	0.530222	-16.117	1.65573e-23	5.34776e-19	Z_STAGE_WEEKS	1.12303e-17	RCSD1	no
cg23226831	chr1	115700937	-		OpenSea				-1.18749	-1.21082	-16.0615	1.95424e-23	5.83585e-19	Z_STAGE_WEEKS	1.3255e-17	TSPAN2	no
cg02612766	chr3	49156707	+	chr3:49157768-49158463	N_Shore	USP19;USP19;USP19;USP19;USP19;USP19;USP19;USP19	NM_001199162;NM_006677;NM_001199160;NM_001199161;NM_001199162;NM_006677;NM_001199160;NM_001199161	5'UTR;5'UTR;5'UTR;5'UTR;ExonBnd;ExonBnd;ExonBnd;ExonBnd	-0.766454	0.290971	-16.0572	1.97894e-23	5.83585e-19	Z_STAGE_WEEKS	1.34225e-17	USP19	no
cg07498607	chr7	30131145	-		OpenSea	PLEKHA8	NM_001197027	Body	-1.05881	-0.575285	-16.0325	2.13067e-23	6.0215e-19	Z_STAGE_WEEKS	1.44516e-17	PLEKHA8	no
cg15938090	chr1	10570921	+		OpenSea	PEX14	NM_004565	Body	-0.886825	0.515506	-16.0073	2.297e-23	6.23193e-19	Z_STAGE_WEEKS	1.55798e-17	PEX14	no
cg08686087	chr15	74274200	-		OpenSea				-0.876648	-1.36883	-15.9865	2.44494e-23	6.37817e-19	Z_STAGE_WEEKS	1.65832e-17	STOML1	no
cg25685359	chr22	46473721	+		OpenSea				-0.799356	-1.42786	-15.9226	2.96096e-23	7.43823e-19	Z_STAGE_WEEKS	2.00832e-17	FLJ27365	no
cg10861637	chr17	57698539	+	chr17:57696654-57697280	S_Shore	CLTC;CLTC	NM_004859;NM_001288653	Body;Body	-0.858983	-2.55868	-15.9053	3.11841e-23	7.55398e-19	Z_STAGE_WEEKS	2.11512e-17	CLTC	no
cg01024042	chr11	118490206	+		OpenSea	PHLDB1;PHLDB1;PHLDB1	NM_001144759;NM_001144758;NM_015157	Body;Body;Body	-1.02471	-1.67584	-15.8799	3.36641e-23	7.87354e-19	Z_STAGE_WEEKS	2.28333e-17	PHLDB1	no
cg05453127	chr14	50439817	+		OpenSea				-0.634867	-0.623499	-15.8005	4.27529e-23	9.66597e-19	Z_STAGE_WEEKS	2.89979e-17	C14orf182	no
cg26980205	chr6	149121949	+		OpenSea	UST	NM_005715	Body	-1.03917	-0.29326	-15.7624	4.79688e-23	1.04954e-18	Z_STAGE_WEEKS	3.25357e-17	UST	no
cg23577860	chr17	21191165	-	chr17:21187552-21188443	S_Shelf	MAP2K3;MAP2K3	NM_002756;NM_145109	TSS200;Body	-1.01254	-0.711809	-15.739	5.14828e-23	1.09122e-18	Z_STAGE_WEEKS	3.49191e-17	MAP2K3	no
cg24271557	chr20	57728628	+		OpenSea				-0.779243	0.558847	-15.6999	5.79407e-23	1.19089e-18	Z_STAGE_WEEKS	3.92993e-17	ZNF831	no
cg09535746	chr1	1772180	+		OpenSea	GNB1;GNB1;GNB1	NM_001282538;NM_002074;NM_001282539	5'UTR;5'UTR;5'UTR	-0.717771	0.146214	-15.6878	6.01029e-23	1.199e-18	Z_STAGE_WEEKS	4.07658e-17	GNB1	no
cg23656872	chr1	167633584	+		OpenSea	RCSD1	NM_052862	Body	-0.959088	0.811723	-15.6052	7.72301e-23	1.49665e-18	Z_STAGE_WEEKS	5.23827e-17	RCSD1	no
cg24199203	chr19	3387811	-	chr19:3387963-3388203	N_Shore	NFIC;NFIC	NM_005597;NM_205843	Body;Body	-0.897378	0.132087	-15.5652	8.7204e-23	1.57232e-18	Z_STAGE_WEEKS	5.91476e-17	NFIC	no
cg06308984	chr16	57766156	-	chr16:57768817-57769100	N_Shelf				-0.863796	0.634838	-15.5631	8.7769e-23	1.57232e-18	Z_STAGE_WEEKS	5.95308e-17	CCDC135	no
cg09210278	chr3	184037979	+		OpenSea	EIF4G1;EIF4G1;EIF4G1;EIF4G1;EIF4G1;EIF4G1;EIF4G1;EIF4G1	NM_004953;NM_001194947;NM_001194946;NM_198241;NM_182917;NM_001291157;NM_198244;NM_198242	TSS200;Body;Body;Body;Body;Body;Body;Body	-0.776967	-0.803673	-15.5619	8.80894e-23	1.57232e-18	Z_STAGE_WEEKS	5.97481e-17	EIF2B5	no
cg17638070	chr16	88228780	+		OpenSea	LOC101928880	NR_110944	Body	0.523244	0.303544	15.5308	9.68615e-23	1.68456e-18	Z_STAGE_WEEKS	6.56979e-17	BANP	no
cg13977320	chr9	116859631	+	chr9:116860473-116860695	N_Shore	KIF12	NM_138424	Body	0.761644	0.41163	15.5115	1.02726e-22	1.7419e-18	Z_STAGE_WEEKS	6.9676e-17	KIF12	no
cg10797197	chr20	57444000	-		OpenSea	GNAS;GNAS;GNAS	NM_001077490;NM_016592;NM_080425	3'UTR;3'UTR;Body	1.07146	-1.08538	15.4979	1.07083e-22	1.77149e-18	Z_STAGE_WEEKS	7.26311e-17	GNAS	no
cg04086778	chr6	6002190	+	chr6:6002471-6005125	N_Shore	NRN1;NRN1;NRN1	NM_001278711;NM_016588;NM_001278710	Body;Body;Body	0.814682	-1.2867	15.4605	1.20022e-22	1.93827e-18	Z_STAGE_WEEKS	8.14072e-17	NRN1	no
cg09137533	chr22	46469091	+	chr22:46465976-46468528	S_Shore				-0.819725	-1.29093	-15.4456	1.25619e-22	1.98148e-18	Z_STAGE_WEEKS	8.52035e-17	FLJ27365	no
cg07440055	chr17	69899186	-		OpenSea				-0.917322	-1.52439	-15.4372	1.28883e-22	1.98675e-18	Z_STAGE_WEEKS	8.74169e-17	AC007461.1	no
cg23882545	chr2	202122653	-		OpenSea	CASP8;CASP8;CASP8;CASP8;CASP8	NM_001080124;NM_033355;NM_033358;NM_001228;NM_001080125	5'UTR;5'UTR;5'UTR;5'UTR;TSS200	-1.41003	-1.84112	-15.3073	1.92199e-22	2.89693e-18	Z_STAGE_WEEKS	1.30362e-16	CASP8	no
cg10251535	chr19	14115818	-	chr19:14116532-14118017	N_Shore	RFX1	NM_002918	5'UTR	-0.406346	-0.889921	-15.2546	2.2579e-22	3.30471e-18	Z_STAGE_WEEKS	1.53146e-16	RFX1	no
cg14609598	chr17	80447488	+		OpenSea				-0.652971	0.159629	-15.2501	2.28998e-22	3.30471e-18	Z_STAGE_WEEKS	1.55322e-16	NARF	no
cg18661379	chr10	104393081	+		OpenSea	SUFU	NM_016169	3'UTR	-0.836982	-1.53977	-15.2119	2.57643e-22	3.64064e-18	Z_STAGE_WEEKS	1.74751e-16	SUFU	no
cg21569576	chr5	137797130	+	chr5:137799615-137802253	N_Shelf				-0.817969	-1.06097	-15.1725	2.90939e-22	4.02723e-18	Z_STAGE_WEEKS	1.97334e-16	EGR1	no
cg18741951	chr22	20830568	-		OpenSea	KLHL22;KLHL22	NR_033825;NM_032775	Body;Body	-0.864368	0.282931	-15.1575	3.04768e-22	4.13428e-18	Z_STAGE_WEEKS	2.06714e-16	KLHL22	no
cg25381229	chr10	79051956	+		OpenSea	KCNMA1;KCNMA1;KCNMA1;KCNMA1	NM_001161353;NM_001161352;NM_002247;NM_001014797	Body;Body;Body;Body	0.660951	0.800854	15.1094	3.53726e-22	4.62003e-18	Z_STAGE_WEEKS	2.39921e-16	KCNMA1	no
cg20971407	chr3	5022392	-	chr3:5019876-5022223	S_Shore	BHLHE40	NM_003670	Body	-0.862587	-1.11459	-15.1044	3.59298e-22	4.62003e-18	Z_STAGE_WEEKS	2.437e-16	BHLHE40	no
cg16568442	chr14	23611430	-		OpenSea	SLC7A8;SLC7A8;SLC7A8;SLC7A8;SLC7A8	NR_049767;NM_182728;NM_001267037;NM_001267036;NM_012244	Body;Body;Body;Body;Body	-0.961357	-0.766601	-15.1002	3.64028e-22	4.62003e-18	Z_STAGE_WEEKS	2.46908e-16	SLC7A8	no
cg16484021	chr1	154978318	-	chr1:154975697-154976624	S_Shore	ZBTB7B;ZBTB7B;ZBTB7B;ZBTB7B;ZBTB7B	NM_001252406;NM_001256455;NR_045515;NR_049765;NR_046206	5'UTR;5'UTR;Body;Body;Body	-0.587955	-0.148785	-15.0968	3.67822e-22	4.62003e-18	Z_STAGE_WEEKS	2.49481e-16	ZBTB7B	no
cg16718562	chr6	4352124	+		OpenSea				-0.832558	-1.25752	-15.0664	4.04188e-22	4.9845e-18	Z_STAGE_WEEKS	2.74148e-16	ECI2	no
cg05857143	chr15	85455724	+		OpenSea	SLC28A1;SLC28A1;SLC28A1	NM_004213;NM_001287761;NM_001287762	Body;Body;Body	-0.969153	-1.48812	-15.0278	4.55694e-22	5.51932e-18	Z_STAGE_WEEKS	3.09082e-16	SLC28A1	no
cg01964282	chr15	89561584	-		OpenSea				-0.886623	-1.27616	-15.0075	4.85419e-22	5.77621e-18	Z_STAGE_WEEKS	3.29244e-16	ABHD2	no
cg26523891	chr20	49100447	+		OpenSea				-0.600828	-1.0517	-15.0003	4.96416e-22	5.80521e-18	Z_STAGE_WEEKS	3.36702e-16	PTPN1	no
cg20904489	chr6	6002032	+	chr6:6002471-6005125	N_Shore	NRN1	NM_016588	Body	0.811432	-0.182347	14.9608	5.61383e-22	6.45369e-18	Z_STAGE_WEEKS	3.80768e-16	NRN1	no
cg10505630	chr5	151051214	-		OpenSea	SPARC	NM_003118	Body	-0.794298	0.394692	-14.9281	6.21694e-22	7.02791e-18	Z_STAGE_WEEKS	4.21674e-16	SPARC	no
cg25950638	chr15	70451935	+		OpenSea				0.624878	0.587987	14.796	9.40053e-22	1.04526e-17	Z_STAGE_WEEKS	6.37607e-16	TLE3	no
cg03132824	chr4	3373006	-	chr4:3374733-3374998	N_Shore	RGS12;RGS12;RGS12	NM_198229;NM_198227;NM_002926	Body;Body;Body	0.762452	-0.775574	14.7881	9.63711e-22	1.05428e-17	Z_STAGE_WEEKS	6.53653e-16	RGS12	no
cg16725305	chr2	18780617	-		OpenSea				-1.11314	-1.25684	-14.7808	9.86225e-22	1.06178e-17	Z_STAGE_WEEKS	6.68924e-16	NT5C1B	no
cg19709637	chr15	81141705	+		OpenSea	CEMIP;CEMIP;CEMIP	NM_001293304;NM_018689;NM_001293298	5'UTR;5'UTR;5'UTR	-0.8147	0.104083	-14.7528	1.07667e-21	1.11964e-17	Z_STAGE_WEEKS	7.30273e-16	KIAA1199	no
cg25485392	chr19	3358039	-	chr19:3358495-3361248	N_Shore				0.474046	-1.36164	14.7512	1.08218e-21	1.11964e-17	Z_STAGE_WEEKS	7.34007e-16	NFIC	no
cg01286133	chr21	27540106	-	chr21:27541893-27543524	N_Shore	APP;APP;APP;APP;APP	NM_201413;NM_000484;NM_201414;NM_001136129;NM_001136130	Body;Body;Body;Body;Body	0.702854	0.775257	14.7473	1.09552e-21	1.11964e-17	Z_STAGE_WEEKS	7.43054e-16	APP	no
cg05874444	chr9	89320867	+		OpenSea				-0.810434	0.562812	-14.7443	1.10599e-21	1.11964e-17	Z_STAGE_WEEKS	7.50157e-16	GAS1	no
cg09720505	chr16	85256234	-		OpenSea				0.792229	0.843096	14.7282	1.16352e-21	1.15049e-17	Z_STAGE_WEEKS	7.89179e-16	CTC-786C10.1	no
cg25630910	chr12	123753186	-	chr12:123754049-123754373	N_Shore	CDK2AP1	NM_004642	Body	-0.728632	-1.12178	-14.7263	1.1704e-21	1.15049e-17	Z_STAGE_WEEKS	7.93841e-16	CDK2AP1	no
cg18168435	chr22	36552934	+		OpenSea	APOL3;APOL3;APOL3;APOL3;APOL3;APOL3	NM_145640;NM_145642;NM_145641;NM_145639;NM_030644;NM_014349	Body;5'UTR;5'UTR;5'UTR;5'UTR;5'UTR	-0.631269	-2.73717	-14.7163	1.2077e-21	1.1702e-17	Z_STAGE_WEEKS	8.19141e-16	APOL3	no
cg09193611	chr12	7244465	+		OpenSea	C1R	NM_001733	Body	-0.546857	-0.422239	-14.6977	1.2808e-21	1.22355e-17	Z_STAGE_WEEKS	8.68722e-16	C1R	no
cg03672272	chr22	46470191	-	chr22:46465976-46468528	S_Shore				-0.805137	-2.43169	-14.648	1.49827e-21	1.41142e-17	Z_STAGE_WEEKS	1.01623e-15	FLJ27365	no
cg25054107	chr20	43201588	-		OpenSea	PKIG;PKIG;PKIG;PKIG	NM_007066;NM_181804;NM_181805;NM_001281444	5'UTR;5'UTR;5'UTR;5'UTR	-0.700453	-0.663803	-14.6419	1.52735e-21	1.41912e-17	Z_STAGE_WEEKS	1.03595e-15	PKIG	no
cg27214856	chr22	46473343	-		OpenSea				-0.942463	0.114156	-14.6273	1.59946e-21	1.46256e-17	Z_STAGE_WEEKS	1.08486e-15	FLJ27365	no
cg12567650	chr19	343161	+	chr19:344164-344458	N_Shore	MIER2	NM_017550	Body	-0.767196	-1.07245	-14.6221	1.62579e-21	1.46256e-17	Z_STAGE_WEEKS	1.10272e-15	MIER2	no
cg02743652	chr1	114326231	+		OpenSea	RSBN1;RSBN1	NR_130896;NM_018364	Body;Body	-1.09658	-0.803234	-14.6186	1.6439e-21	1.46256e-17	Z_STAGE_WEEKS	1.115e-15	RSBN1	no
cg06387806	chr22	20830655	-		OpenSea	KLHL22;KLHL22	NR_033825;NM_032775	Body;Body	-0.820496	0.698334	-14.6154	1.66037e-21	1.46256e-17	Z_STAGE_WEEKS	1.12617e-15	KLHL22	no
cg00220225	chr3	50194470	+	chr3:50191971-50193130	S_Shore	SEMA3F	NM_004186	5'UTR	0.647738	-2.89699	14.6029	1.72723e-21	1.50196e-17	Z_STAGE_WEEKS	1.17153e-15	SEMA3F	no
cg11322275	chr11	120172699	-		OpenSea	POU2F3;POU2F3	NM_001244682;NM_014352	Body;Body	0.619377	-0.271406	14.59	1.79932e-21	1.53771e-17	Z_STAGE_WEEKS	1.22042e-15	POU2F3	no
cg01087239	chr19	18385502	+		OpenSea	KIAA1683;KIAA1683;KIAA1683	NM_025249;NM_001145305;NM_001145304	TSS200;TSS200;TSS200	-0.65961	0.221909	-14.5875	1.81369e-21	1.53771e-17	Z_STAGE_WEEKS	1.23016e-15	KIAA1683	no
cg23922724	chr11	76474735	+		OpenSea				-1.02964	-0.578785	-14.5664	1.93949e-21	1.60286e-17	Z_STAGE_WEEKS	1.31549e-15	TSKU	no
cg21434883	chr3	125821533	+		OpenSea	SLC41A3;ALDH1L1-AS1	NM_001164475;NR_046602	TSS1500;TSS1500	-0.582354	0.00484153	-14.5604	1.97648e-21	1.60286e-17	Z_STAGE_WEEKS	1.34058e-15	ALDH1L1	no
cg11835462	chr2	233433065	+		OpenSea	EIF4E2;EIF4E2;EIF4E2;EIF4E2	NM_004846;NM_001282958;NM_001276337;NM_001276336	Body;Body;Body;Body	-0.577388	1.05311	-14.5584	1.98871e-21	1.60286e-17	Z_STAGE_WEEKS	1.34887e-15	EIF4E2	no
cg20899781	chr2	9705768	+		OpenSea				-1.25871	-0.807521	-14.5575	1.99557e-21	1.60286e-17	Z_STAGE_WEEKS	1.35353e-15	ADAM17	no
cg26957356	chr17	38463355	-		OpenSea				0.712512	-1.07803	14.5553	2.0087e-21	1.60286e-17	Z_STAGE_WEEKS	1.36243e-15	RARA	no
cg04164584	chr17	27235821	-		OpenSea	PHF12	NM_001033561	Body	-0.997778	0.400832	-14.5046	2.35881e-21	1.86035e-17	Z_STAGE_WEEKS	1.59991e-15	PHF12	no
cg16416653	chr2	27544173	-		OpenSea	MPV17	NM_002437	Body	-0.635024	-0.534025	-14.4681	2.6489e-21	2.06513e-17	Z_STAGE_WEEKS	1.79666e-15	MPV17	no
cg23344436	chr22	46454104	+	chr22:46449632-46450115	S_Shelf	PRR34-AS1	NR_027034	Body	-1.06132	-0.486865	-14.4639	2.68521e-21	2.06965e-17	Z_STAGE_WEEKS	1.82129e-15	FLJ27365	no
cg03116016	chr16	15583606	-		OpenSea	C16orf45	NM_033201	Body	-0.848377	-0.504475	-14.4184	3.10239e-21	2.36432e-17	Z_STAGE_WEEKS	2.10425e-15	RP11-1021N1.1	no
cg22313574	chr8	27468981	+	chr8:27471954-27472523	N_Shelf	CLU;CLU;CLU	NM_203339;NM_001831;NM_001171138	TSS200;Body;Body	-0.760055	-1.11952	-14.4112	3.17517e-21	2.38181e-17	Z_STAGE_WEEKS	2.15361e-15	CLU	no
cg05567377	chr11	503283	-	chr11:504189-504659	N_Shore	RNH1;RNH1;RNH1;RNH1;RNH1;RNH1;RNH1;RNH1	NM_203385;NM_203384;NM_203383;NM_002939;NM_203389;NM_203388;NM_203387;NM_203386	5'UTR;5'UTR;5'UTR;5'UTR;5'UTR;5'UTR;5'UTR;5'UTR	-0.764285	-0.233884	-14.4092	3.19556e-21	2.38181e-17	Z_STAGE_WEEKS	2.16744e-15	RNH1	no
cg18269726	chr12	4385356	+	chr12:4383193-4384405	S_Shore	CCND2-AS1;CCND2	NR_125790;NM_001759	TSS200;Body	1.07636	-2.67292	14.3734	3.58182e-21	2.64068e-17	Z_STAGE_WEEKS	2.42943e-15	CCND2	no
cg08338683	chr3	170048267	-		OpenSea				-0.89955	1.06158	-14.3635	3.69615e-21	2.69567e-17	Z_STAGE_WEEKS	2.50697e-15	PRKCI	no
cg22218543	chr17	47393136	+		OpenSea	ZNF652;ZNF652	NM_001145365;NM_014897	Body;Body	-1.03355	-1.20909	-14.3491	3.87061e-21	2.79288e-17	Z_STAGE_WEEKS	2.62531e-15	ZNF652	no
cg11331516	chr1	203317595	-		OpenSea	FMOD;FMOD	NR_103757;NM_002023	Body;5'UTR	-1.03905	1.69437	-14.3398	3.98707e-21	2.8251e-17	Z_STAGE_WEEKS	2.7043e-15	FMOD	no
cg17214023	chr2	10176748	-		OpenSea				-0.450294	0.947879	-14.3364	4.0303e-21	2.8251e-17	Z_STAGE_WEEKS	2.73362e-15	KLF11	no
cg02418578	chr5	137484708	-		OpenSea	BRD8	NM_139199	Body	-0.806254	0.211027	-14.3357	4.04022e-21	2.8251e-17	Z_STAGE_WEEKS	2.74035e-15	BRD8	no
cg06991163	chr12	94179208	-		OpenSea	CRADD	NM_003805	Body	-0.899584	0.795984	-14.3243	4.18976e-21	2.89977e-17	Z_STAGE_WEEKS	2.84177e-15	CRADD	no
cg27340749	chr3	48507385	-		OpenSea	TREX1;TREX1;TREX1;TREX1	NM_033629;NM_016381;NM_033629;NM_016381	5'UTR;1stExon;1stExon;5'UTR	-0.631329	-2.19483	-14.3167	4.29288e-21	2.94113e-17	Z_STAGE_WEEKS	2.91172e-15	TREX1	no
cg12351068	chr10	80126725	-		OpenSea				0.681846	1.09864	14.3073	4.42421e-21	3.0008e-17	Z_STAGE_WEEKS	3.0008e-15	RPS24	no
cg01976904	chr6	150218679	-		OpenSea	RAET1E;RAET1E-AS1;RAET1E-AS1	NM_001243328;NR_045127;NR_045126	TSS1500;Body;Body	-0.873902	-1.29793	-14.2875	4.71299e-21	3.16501e-17	Z_STAGE_WEEKS	3.19666e-15	RAET1E	no
cg03012169	chr9	110495498	-		OpenSea				-0.930043	-1.69031	-14.2588	5.16777e-21	3.4364e-17	Z_STAGE_WEEKS	3.50513e-15	AL162389.1	no
cg25034914	chr10	79078587	+		OpenSea	KCNMA1;KCNMA1;KCNMA1;KCNMA1;KCNMA1;KCNMA1	NM_002247;NM_001161353;NM_001161352;NM_001271519;NM_001014797;NM_001271518	Body;Body;Body;Body;Body;Body	-0.861604	-0.119694	-14.2546	5.23679e-21	3.44849e-17	Z_STAGE_WEEKS	3.55194e-15	KCNMA1	no
cg24305156	chr11	45871936	+	chr11:45868742-45869413	S_Shelf	CRY2;CRY2	NM_001127457;NM_021117	Body;Body	-0.623515	-0.723528	-14.245	5.40169e-21	3.52288e-17	Z_STAGE_WEEKS	3.66379e-15	CRY2	no
cg14685886	chr13	96356174	+		OpenSea	DNAJC3	NM_006260	Body	-0.604822	1.01066	-14.2271	5.71977e-21	3.69479e-17	Z_STAGE_WEEKS	3.87953e-15	DNAJC3	no
cg27549186	chr17	76858248	-		OpenSea	TIMP2	NM_003255	Body	-0.889911	0.973591	-14.2221	5.81252e-21	3.71928e-17	Z_STAGE_WEEKS	3.94244e-15	TIMP2	no
cg22579075	chr7	94250352	+		OpenSea	SGCE;SGCE;SGCE	NM_001099400;NM_001099401;NM_003919	Body;Body;Body	-1.51648	-1.43289	-14.2143	5.97306e-21	3.78629e-17	Z_STAGE_WEEKS	4.05133e-15	SGCE	no
cg14646676	chr10	32197260	+		OpenSea	ARHGAP12;ARHGAP12;ARHGAP12;ARHGAP12;ARHGAP12;ARHGAP12	NM_001270699;NM_001270698;NM_001270697;NM_001270696;NM_001270695;NM_018287	1stExon;Body;Body;Body;Body;Body	-0.591858	1.83869	-14.2036	6.16796e-21	3.87363e-17	Z_STAGE_WEEKS	4.18352e-15	ARHGAP12	no
cg16233797	chr2	20001490	+		OpenSea				-1.55045	-1.64162	-14.2001	6.25253e-21	3.89072e-17	Z_STAGE_WEEKS	4.24089e-15	TTC32	no
cg03946955	chr1	156096301	-		OpenSea	LMNA;LMNA;LMNA	NM_005572;NM_170707;NM_170708	Body;Body;Body	-0.597005	-1.32114	-14.176	6.74056e-21	4.15627e-17	Z_STAGE_WEEKS	4.5719e-15	LMNA	no
cg06195279	chr10	94003113	-	chr10:93999131-94000015	S_Shelf	CPEB3;CPEB3	NM_001178137;NM_014912	TSS200;5'UTR	1.2983	-2.16871	14.1707	6.86286e-21	4.19356e-17	Z_STAGE_WEEKS	4.65485e-15	CPEB3	no
cg05801872	chr6	14282715	+		OpenSea				0.875044	0.523996	14.1672	6.93453e-21	4.19952e-17	Z_STAGE_WEEKS	4.70346e-15	CD83	no
cg19137581	chr7	54905019	+	chr7:54900736-54901261	S_Shelf				-0.727187	1.35371	-14.1578	7.14737e-21	4.29011e-17	Z_STAGE_WEEKS	4.84783e-15	SEC61G	no
cg15682101	chr6	168773765	-	chr6:168771137-168771640	S_Shelf				0.760518	-0.895441	14.1483	7.37015e-21	4.38503e-17	Z_STAGE_WEEKS	4.99893e-15	DACT2	no
cg26320617	chr17	21190981	-	chr17:21187552-21188443	S_Shelf	MAP2K3;MAP2K3	NM_002756;NM_145109	TSS1500;Body	-0.50657	1.07362	-14.1408	7.5501e-21	4.43732e-17	Z_STAGE_WEEKS	5.12098e-15	MAP2K3	no
cg05693982	chr12	12940390	+	chr12:12939713-12940391	Island	APOLD1;APOLD1	NM_001130415;NM_030817	Body;Body	-1.09337	-0.828555	-14.1393	7.58889e-21	4.43732e-17	Z_STAGE_WEEKS	5.14729e-15	APOLD1	no
cg26255741	chr10	94003210	+	chr10:93999131-94000015	S_Shelf	CPEB3;CPEB3	NM_001178137;NM_014912	TSS200;5'UTR	1.26925	-1.8362	14.1186	8.11474e-21	4.70424e-17	Z_STAGE_WEEKS	5.50396e-15	CPEB3	no
cg06986734	chr8	128902684	+		OpenSea	PVT1	NR_003367	Body	-0.775652	0.0624515	-14.1147	8.21191e-21	4.71082e-17	Z_STAGE_WEEKS	5.56987e-15	TMEM75	no
cg19818072	chr2	186321297	+		OpenSea				-1.00915	0.0279451	-14.1127	8.26499e-21	4.71082e-17	Z_STAGE_WEEKS	5.60587e-15	FSIP2	no
cg16936906	chr15	81146802	+		OpenSea	CEMIP;CEMIP;CEMIP	NM_001293304;NM_018689;NM_001293298	5'UTR;5'UTR;5'UTR	-0.759177	0.167355	-14.0967	8.70182e-21	4.90818e-17	Z_STAGE_WEEKS	5.90215e-15	KIAA1199	no
cg04741211	chr2	42399049	+	chr2:42396301-42396933	S_Shelf	EML4;EML4	NM_001145076;NM_019063	Body;Body	0.801104	-1.97045	14.0948	8.75599e-21	4.90818e-17	Z_STAGE_WEEKS	5.9389e-15	EML4	no
cg19130511	chr22	46451361	-	chr22:46449632-46450115	S_Shore	PRR34-AS1;PRR34	NR_027034;NM_018280	Body;TSS1500	-0.845008	0.376832	-14.066	9.60906e-21	5.33904e-17	Z_STAGE_WEEKS	6.51751e-15	FLJ27365	no
cg04610534	chr10	94003053	+	chr10:93999131-94000015	S_Shelf	CPEB3;CPEB3	NM_001178137;NM_014912	TSS200;5'UTR	1.354	-1.16867	14.0615	9.75869e-21	5.33904e-17	Z_STAGE_WEEKS	6.61899e-15	CPEB3	no
cg23926523	chr14	95077195	-		OpenSea				-0.952704	0.558439	-14.0612	9.76076e-21	5.33904e-17	Z_STAGE_WEEKS	6.6204e-15	RP11-986E7.7	no
cg01891789	chr3	50194121	-	chr3:50191971-50193130	S_Shore	SEMA3F	NM_004186	5'UTR	0.72307	-1.84167	14.0575	9.87608e-21	5.3589e-17	Z_STAGE_WEEKS	6.69862e-15	SEMA3F	no
cg26583403	chr1	8933878	-		OpenSea	ENO1	NM_001428	Body	-1.12356	-1.42086	-14.0524	1.0045e-20	5.40731e-17	Z_STAGE_WEEKS	6.81321e-15	ENO1	no
cg06864431	chr1	92018950	+		OpenSea				-0.893099	-1.17817	-14.0489	1.01574e-20	5.42475e-17	Z_STAGE_WEEKS	6.88943e-15	CDC7	no
cg00635294	chr1	68850147	+		OpenSea				-1.27909	-1.6353	-14.0254	1.09654e-20	5.81053e-17	Z_STAGE_WEEKS	7.43748e-15	RPE65	no
cg27406001	chr10	110321580	+		OpenSea				-0.721073	-0.804147	-14.0139	1.13724e-20	5.97946e-17	Z_STAGE_WEEKS	7.71351e-15	XPNPEP1	no
cg21814550	chr14	53170147	-	chr14:53173752-53174112	N_Shelf				-0.910346	-0.0706119	-14.0076	1.1607e-20	6.05195e-17	Z_STAGE_WEEKS	7.87265e-15	PSMC6	no
cg16117513	chr1	2139657	-	chr1:2136808-2137351	S_Shelf	C1orf86	NM_001146310	TSS1500	-0.777216	-0.37053	-14.0032	1.17726e-20	6.05195e-17	Z_STAGE_WEEKS	7.98494e-15	C1orf86	no
cg07781399	chr11	69455287	-	chr11:69451136-69458596	Island	CCND1	NM_053056	TSS1500	0.881609	-3.45912	14.0031	1.17779e-20	6.05195e-17	Z_STAGE_WEEKS	7.98857e-15	CCND1	no
cg19483206	chr5	150500598	-		OpenSea	ANXA6;ANXA6	NM_001193544;NM_001155	Body;Body	-0.60661	0.957732	-13.9947	1.21017e-20	6.17159e-17	Z_STAGE_WEEKS	8.20822e-15	ANXA6	no
cg11563307	chr20	25117483	+		OpenSea				-0.992861	-1.68953	-13.9842	1.25224e-20	6.30117e-17	Z_STAGE_WEEKS	8.49352e-15	VSX1	no
cg21215767	chr2	119599819	+	chr2:119599458-119600966	Island	EN1	NM_001426	3'UTR	1.03755	-2.64572	13.9799	1.27006e-20	6.30117e-17	Z_STAGE_WEEKS	8.61438e-15	EN1	no
cg21240048	chr7	33732842	+		OpenSea				-1.35654	-1.7009	-13.9801	1.27016e-20	6.30117e-17	Z_STAGE_WEEKS	8.61506e-15	RP11-89N17.1	no
cg09693106	chr22	46449821	-	chr22:46449632-46450115	Island	C22orf26;LOC150381	NM_018280;NR_027034	1stExon;Body	-1.13566	-0.538188	-13.9792	1.27274e-20	6.30117e-17	Z_STAGE_WEEKS	8.6326e-15	C22orf26	no
cg15978565	chr2	11894464	-		OpenSea	LPIN1	NM_145693	5'UTR	-0.810303	-0.544331	-13.9647	1.3339e-20	6.53749e-17	Z_STAGE_WEEKS	9.04742e-15	LPIN1	no
cg17655609	chr11	125184677	+		OpenSea	PKNOX2	NM_022062	5'UTR	-0.436774	-0.590134	-13.9633	1.33975e-20	6.53749e-17	Z_STAGE_WEEKS	9.08711e-15	PKNOX2	no
cg05225230	chr17	73222973	+		OpenSea	NUP85;NUP85	NM_024844;NM_001303276	Body;Body	-0.792878	0.463453	-13.9592	1.35806e-20	6.57949e-17	Z_STAGE_WEEKS	9.21129e-15	NUP85	no
cg26254131	chr2	69912852	+		OpenSea				-0.888235	0.365714	-13.9567	1.3688e-20	6.58446e-17	Z_STAGE_WEEKS	9.28409e-15	ANXA4	no
cg25906096	chr3	114103067	-		OpenSea	ZBTB20;ZBTB20-AS1;ZBTB20;ZBTB20;ZBTB20;ZBTB20;ZBTB20;ZBTB20;ZBTB20	NM_001164342;NR_038993;NR_121662;NM_001164347;NM_001164346;NM_001164345;NM_001164344;NM_001164343;NM_015642	TSS1500;Body;Body;5'UTR;5'UTR;5'UTR;5'UTR;5'UTR;5'UTR	-1.13579	-1.8764	-13.9535	1.38359e-20	6.60878e-17	Z_STAGE_WEEKS	9.38446e-15	ZBTB20	no
cg16787043	chr8	67426043	+		OpenSea	C8orf46	NM_152765	Body	0.562757	0.24746	13.9494	1.40188e-20	6.6493e-17	Z_STAGE_WEEKS	9.50849e-15	C8orf46	no
cg26106055	chr4	54062757	-		OpenSea	SCFD2	NM_152540	Body	1.24277	-1.38743	13.9443	1.42592e-20	6.71636e-17	Z_STAGE_WEEKS	9.67156e-15	SCFD2	no
cg13351209	chr11	120043860	-	chr11:120039601-120040210	S_Shelf				0.876618	1.25557	13.9413	1.43903e-20	6.73136e-17	Z_STAGE_WEEKS	9.76046e-15	TRIM29	no
cg07380942	chr16	70780947	-		OpenSea	VAC14	NM_018052	Body	-1.01015	0.0057106	-13.9332	1.47745e-20	6.74859e-17	Z_STAGE_WEEKS	1.00211e-14	VAC14	no
cg04393728	chr16	64661852	-		OpenSea				-0.703257	-0.842264	-13.9329	1.47896e-20	6.74859e-17	Z_STAGE_WEEKS	1.00313e-14	CDH11	no
cg02927682	chr1	54844424	-		OpenSea	SSBP3;SSBP3;SSBP3	NM_001009955;NM_018070;NM_145716	Body;Body;Body	1.07251	0.243658	13.9321	1.48317e-20	6.74859e-17	Z_STAGE_WEEKS	1.00599e-14	SSBP3	no
cg10141794	chr14	35520034	+		OpenSea	FAM177A1;FAM177A1;FAM177A1	NM_001289022;NM_001079519;NM_173607	Body;Body;Body	-0.942166	-0.8164	-13.9302	1.49206e-20	6.74859e-17	Z_STAGE_WEEKS	1.01201e-14	FAM177A1	no
cg07852840	chr3	140813919	-	chr3:140813913-140814134	Island	SPSB4	NM_080862	Body	-1.02686	-1.07023	-13.9301	1.49246e-20	6.74859e-17	Z_STAGE_WEEKS	1.01229e-14	SPSB4	no
cg25401083	chr16	15968683	-		OpenSea	FOPNL;FOPNL;FOPNL;FOPNL;FOPNL;FOPNL;FOPNL;FOPNL;FOPNL	NR_130757;NR_130756;NR_130755;NM_144600;NM_001304500;NM_001304497;NM_001304499;NM_001304498;NM_001304502	Body;Body;Body;Body;Body;Body;Body;Body;Body	-0.978256	-0.606089	-13.9104	1.59132e-20	7.08801e-17	Z_STAGE_WEEKS	1.07934e-14	FOPNL	no
cg13288328	chr13	21284013	-		OpenSea	IL17D	NM_138284	Body	-0.691268	-0.91371	-13.9099	1.59378e-20	7.08801e-17	Z_STAGE_WEEKS	1.08101e-14	IL17D	no
cg24771017	chr17	48647138	-	chr17:48649161-48649371	N_Shelf	CACNA1G;CACNA1G;CACNA1G;CACNA1G;CACNA1G;CACNA1G;CACNA1G;CACNA1G;CACNA1G;CACNA1G;CACNA1G;CACNA1G;CACNA1G;CACNA1G;CACNA1G	NM_198384;NM_198379;NM_198380;NM_198377;NM_198385;NM_018896;NM_198396;NM_198386;NM_198376;NM_198397;NM_198388;NM_198383;NM_198382;NM_198378;NM_198387	Body;Body;Body;Body;Body;Body;Body;Body;Body;Body;Body;Body;Body;Body;Body	0.685832	1.26149	13.9073	1.60694e-20	7.08801e-17	Z_STAGE_WEEKS	1.08993e-14	CACNA1G	no
cg13484608	chr17	21191452	-	chr17:21187552-21188443	S_Shelf	MAP2K3	NM_145109	Body	-1.25102	-0.742325	-13.9071	1.60933e-20	7.08801e-17	Z_STAGE_WEEKS	1.09155e-14	MAP2K3	no
cg07950857	chr20	1363058	-		OpenSea	FKBP1A;FKBP1A;FKBP1A;FKBP1A-SDCBP2	NM_001199786;NM_054014;NM_000801;NR_037661	Body;Body;Body;Body	-0.883693	-1.60339	-13.9042	1.62341e-20	7.10391e-17	Z_STAGE_WEEKS	1.10111e-14	FKBP1A	no
cg11236775	chr1	208115307	-		OpenSea				-0.804046	0.297738	-13.898	1.65663e-20	7.2028e-17	Z_STAGE_WEEKS	1.12364e-14	CD34	no
cg25855753	chr22	46451281	-	chr22:46449632-46450115	S_Shore	PRR34-AS1;PRR34	NR_027034;NM_018280	Body;TSS1500	-1.19681	1.07207	-13.8951	1.67268e-20	7.22628e-17	Z_STAGE_WEEKS	1.13453e-14	FLJ27365	no
cg17829942	chr9	95860954	-	chr9:95857703-95859132	S_Shore	C9orf89	NM_032310	Body	-1.31688	-2.0589	-13.8736	1.79491e-20	7.70523e-17	Z_STAGE_WEEKS	1.21743e-14	C9orf89	no
cg24899490	chr17	21191296	+	chr17:21187552-21188443	S_Shelf	MAP2K3;MAP2K3	NM_002756;NM_145109	TSS200;Body	-1.14647	-0.978937	-13.8675	1.82987e-20	7.80594e-17	Z_STAGE_WEEKS	1.24114e-14	MAP2K3	no
cg04670072	chr7	45243745	+		OpenSea				-1.09364	-2.6717	-13.8547	1.90759e-20	8.05228e-17	Z_STAGE_WEEKS	1.29386e-14	RAMP3	no
cg25976672	chr2	235907796	+		OpenSea	SH3BP4	NM_014521	5'UTR	0.987981	-0.393941	13.854	1.91137e-20	8.05228e-17	Z_STAGE_WEEKS	1.29642e-14	SH3BP4	no
cg07372034	chr22	48486164	+		OpenSea				-0.616294	-1.19803	-13.8432	1.98e-20	8.28991e-17	Z_STAGE_WEEKS	1.34297e-14	FAM19A5	no
cg01360621	chr17	1384521	-	chr17:1381746-1382043	S_Shelf	MYO1C;MYO1C;MYO1C	NM_033375;NM_001080950;NM_001080779	Body;Body;Body	-0.532109	-0.596091	-13.8356	2.02963e-20	8.4322e-17	Z_STAGE_WEEKS	1.37663e-14	MYO1C	no
cg06991118	chr18	9117348	+		OpenSea	NDUFV2	NM_021074	Body	-0.801048	0.60995	-13.8331	2.04603e-20	8.4322e-17	Z_STAGE_WEEKS	1.38775e-14	NDUFV2	no
cg06121784	chr15	51455502	-		OpenSea				-1.29581	-2.03777	-13.8301	2.06796e-20	8.4322e-17	Z_STAGE_WEEKS	1.40263e-14	CYP19A1	no
cg15781610	chr6	36992554	-		OpenSea	FGD2	NM_173558	Body	-0.755866	-0.593789	-13.8298	2.06825e-20	8.4322e-17	Z_STAGE_WEEKS	1.40282e-14	FGD2	no
cg03363565	chr16	474528	-	chr16:474922-476815	N_Shore	RAB11FIP3	NM_014700	TSS1500	-0.896997	-0.685132	-13.8287	2.07614e-20	8.4322e-17	Z_STAGE_WEEKS	1.40818e-14	RAB11FIP3	no
cg11353524	chr9	98222263	+		OpenSea	PTCH1;PTCH1;PTCH1;PTCH1;PTCH1;PTCH1;PTCH1	NM_001083605;NM_001083607;NM_001083606;NM_001083604;NM_000264;NM_001083602;NM_001083603	Body;Body;Body;Body;Body;Body;Body	0.871572	0.159156	13.8201	2.13501e-20	8.61968e-17	Z_STAGE_WEEKS	1.44811e-14	PTCH1	no
cg18133072	chr1	28287782	+	chr1:28286019-28286838	S_Shore	XKR8	NM_018053	Body	-0.541209	-1.38201	-13.8052	2.24135e-20	8.99547e-17	Z_STAGE_WEEKS	1.52023e-14	XKR8	no
cg27189678	chr5	39411350	+		OpenSea	DAB2;DAB2	NM_001343;NM_001244871	5'UTR;5'UTR	-1.25126	-1.21987	-13.782	2.41912e-20	9.65183e-17	Z_STAGE_WEEKS	1.64081e-14	C9	no
cg08939418	chr7	23511443	+	chr7:23508184-23509712	S_Shore	IGF2BP3	NM_006547	TSS1500	0.946577	-3.74733	13.7769	2.45811e-20	9.74674e-17	Z_STAGE_WEEKS	1.66725e-14	IGF2BP3	no
cg12276348	chr15	91140248	-		OpenSea	CRTC3;CRTC3	NM_022769;NM_001042574	Body;Body	-0.984882	1.01834	-13.7752	2.47165e-20	9.74674e-17	Z_STAGE_WEEKS	1.67644e-14	CRTC3	no
cg04755386	chr2	109622481	-		OpenSea				-0.605288	0.275248	-13.7716	2.50064e-20	9.76586e-17	Z_STAGE_WEEKS	1.6961e-14	EDAR	no
cg00409842	chr15	86076110	-		OpenSea	AKAP13;AKAP13	NM_007200;NM_006738	Body;Body	-1.50702	0.173954	-13.7717	2.50529e-20	9.76586e-17	Z_STAGE_WEEKS	1.69926e-14	AKAP13	no
cg03955927	chr2	63272232	+	chr2:63272127-63272409	Island	LOC100132215;EHBP1;EHBP1;EHBP1;EHBP1	NR_027069;NM_001142616;NM_001142615;NM_001142614;NM_015252	Body;Body;Body;Body;Body	0.445952	0.0247686	13.7605	2.59378e-20	1.0053e-16	Z_STAGE_WEEKS	1.75928e-14	EHBP1	no
cg09555666	chr19	15234879	+	chr19:15235912-15236631	N_Shore	ILVBL	NM_006844	Body	-0.688221	-0.687022	-13.7577	2.61713e-20	1.00859e-16	Z_STAGE_WEEKS	1.77511e-14	ILVBL	no
cg02920782	chr3	71585958	-		OpenSea	FOXP1;FOXP1;FOXP1;FOXP1;FOXP1	NM_001244816;NM_001244808;NM_032682;NM_001244810;NM_001012505	5'UTR;5'UTR;5'UTR;5'UTR;5'UTR	-0.990573	-0.637077	-13.7527	2.66097e-20	1.01969e-16	Z_STAGE_WEEKS	1.80485e-14	FOXP1	no
cg03556243	chr3	114343779	-		OpenSea	ZBTB20;ZBTB20;ZBTB20;ZBTB20;ZBTB20;ZBTB20;ZBTB20	NM_001164345;NM_001164346;NM_001164346;NM_001164347;NM_001164344;NM_015642;NM_001164343	5'UTR;1stExon;5'UTR;TSS1500;5'UTR;5'UTR;5'UTR	-0.899648	-0.73427	-13.7463	2.71653e-20	1.03513e-16	Z_STAGE_WEEKS	1.84253e-14	ZBTB20	no
cg11109444	chr4	12890792	+		OpenSea				-1.21664	0.152124	-13.7399	2.77524e-20	1.04998e-16	Z_STAGE_WEEKS	1.88235e-14	RAB28	no
cg05239911	chr5	108763317	+		OpenSea				-0.596839	-0.646081	-13.7386	2.78647e-20	1.04998e-16	Z_STAGE_WEEKS	1.88997e-14	PJA2	no
cg19979590	chr15	63011250	+		OpenSea	TLN2	NM_015059	Body	-0.900193	0.230575	-13.7329	2.83862e-20	1.06372e-16	Z_STAGE_WEEKS	1.92534e-14	TLN2	no
cg22970207	chr1	185497629	+		OpenSea				-0.882438	0.434833	-13.7272	2.89157e-20	1.07761e-16	Z_STAGE_WEEKS	1.96125e-14	HMCN1	no
cg19207017	chr10	104316063	-		OpenSea	SUFU	NM_016169	Body	-0.966779	1.09207	-13.7218	2.94344e-20	1.09095e-16	Z_STAGE_WEEKS	1.99644e-14	SUFU	no
cg21322248	chr15	77289047	-		OpenSea	PSTPIP1	NM_003978	Body	-0.767655	-1.07975	-13.7135	3.02494e-20	1.11506e-16	Z_STAGE_WEEKS	2.05172e-14	PSTPIP1	no
cg06754493	chr1	9615629	+		OpenSea	SLC25A33	NM_032315	Body	-0.631065	1.26642	-13.7069	3.09105e-20	1.13327e-16	Z_STAGE_WEEKS	2.09655e-14	SLC25A33	no
cg00982136	chr2	201726139	-	chr2:201728892-201729577	N_Shelf	CLK1;CLK1;CLK1;CLK1	NR_027855;NM_001162407;NM_004071;NR_027856	Body;Body;Body;Body	-0.670117	0.800742	-13.7027	3.13345e-20	1.14264e-16	Z_STAGE_WEEKS	2.12531e-14	CLK1	no
cg08166551	chr9	137676346	+		OpenSea	COL5A1;COL5A1	NM_001278074;NM_000093	Body;Body	0.644507	-0.953543	13.7005	3.15589e-20	1.14266e-16	Z_STAGE_WEEKS	2.14054e-14	COL5A1	no
cg08438529	chr16	1052939	-	chr16:1056845-1057053	N_Shelf				-0.971089	-0.535996	-13.6995	3.16719e-20	1.14266e-16	Z_STAGE_WEEKS	2.1482e-14	SOX8	no
cg18109874	chr19	14115611	-	chr19:14116532-14118017	N_Shore	RFX1	NM_002918	5'UTR	-0.658386	-1.33576	-13.6922	3.24292e-20	1.16379e-16	Z_STAGE_WEEKS	2.19956e-14	RFX1	no
cg06918740	chr19	18509973	-		OpenSea				-0.425606	0.391425	-13.6832	3.33987e-20	1.19227e-16	Z_STAGE_WEEKS	2.26532e-14	LRRC25	no
cg27438425	chr1	41952221	-		OpenSea				0.899982	0.338839	13.6778	3.39998e-20	1.20209e-16	Z_STAGE_WEEKS	2.3061e-14	EDN2	no
cg02167606	chr8	120995131	+		OpenSea	DEPTOR;DEPTOR	NM_001283012;NM_022783	Body;Body	-1.26564	-2.80392	-13.6777	3.4028e-20	1.20209e-16	Z_STAGE_WEEKS	2.30801e-14	DEPTOR	no
cg08061524	chr22	46472568	-		OpenSea				-1.13908	1.35533	-13.6745	3.43818e-20	1.20829e-16	Z_STAGE_WEEKS	2.33201e-14	FLJ27365	no
cg02138684	chr11	72864108	+		OpenSea				0.728243	1.10655	13.6701	3.4869e-20	1.2191e-16	Z_STAGE_WEEKS	2.36505e-14	FCHSD2	no
cg19578234	chr8	37002452	-		OpenSea	MIR1268A	NR_031672	Body	-0.726831	-1.72646	-13.6599	3.60537e-20	1.25405e-16	Z_STAGE_WEEKS	2.4454e-14	KCNU1	no
cg25257334	chr7	4734826	-		OpenSea	FOXK1	NM_001037165	Body	-0.674195	0.63726	-13.6556	3.65673e-20	1.26543e-16	Z_STAGE_WEEKS	2.48024e-14	FOXK1	no
cg08096381	chr3	13082887	+		OpenSea	IQSEC1	NM_001134382	Body	0.506182	1.67304	13.6481	3.74836e-20	1.29055e-16	Z_STAGE_WEEKS	2.54239e-14	IQSEC1	no
cg01402255	chr1	153800699	-		OpenSea	GATAD2B	NM_020699	Body	-0.517352	-0.0853027	-13.6404	3.84461e-20	1.317e-16	Z_STAGE_WEEKS	2.60767e-14	GATAD2B	no
cg02258482	chr16	23434958	-		OpenSea	COG7	NM_153603	Body	-0.575131	-0.287063	-13.6377	3.87809e-20	1.3218e-16	Z_STAGE_WEEKS	2.63038e-14	COG7	no
cg03114560	chr13	40810656	+		OpenSea				-0.65754	-0.153065	-13.631	3.96463e-20	1.34404e-16	Z_STAGE_WEEKS	2.68908e-14	AL133318.1	no
cg08452327	chr11	128379171	-		OpenSea	ETS1;ETS1;ETS1	NM_001143820;NM_001162422;NM_005238	Body;Body;Body	-0.58721	-0.045087	-13.6296	3.98299e-20	1.34404e-16	Z_STAGE_WEEKS	2.70153e-14	ETS1	no
cg05449790	chr1	52202791	+		OpenSea	OSBPL9;OSBPL9;OSBPL9;OSBPL9;OSBPL9;OSBPL9;OSBPL9;OSBPL9	NM_148905;NM_148904;NM_148907;NR_036662;NM_148909;NM_148908;NM_148906;NM_024586	5'UTR;5'UTR;Body;Body;Body;Body;Body;Body	-0.77216	1.46419	-13.6263	4.02635e-20	1.35195e-16	Z_STAGE_WEEKS	2.73094e-14	OSBPL9	no
cg07240689	chr10	105205887	+		OpenSea	PDCD11	NM_014976	3'UTR	-0.599459	0.871399	-13.6231	4.0684e-20	1.35595e-16	Z_STAGE_WEEKS	2.75946e-14	PDCD11	no
cg05249026	chr16	11031524	+	chr16:11035496-11036696	N_Shelf	DEXI	NM_014015	3'UTR	-0.785352	0.221784	-13.6224	4.07825e-20	1.35595e-16	Z_STAGE_WEEKS	2.76614e-14	DEXI	no
cg01271690	chr17	75806859	+		OpenSea				-0.883067	-0.299453	-13.6148	4.1813e-20	1.38343e-16	Z_STAGE_WEEKS	2.83604e-14	FLJ45079	no
cg27128761	chr5	151055650	+		OpenSea	SPARC	NM_003118	Body	-0.611793	-0.262878	-13.6008	4.37856e-20	1.43973e-16	Z_STAGE_WEEKS	2.96983e-14	SPARC	no
cg08425760	chr1	11795897	-	chr1:11795975-11796263	N_Shore	AGTRAP;AGTRAP;AGTRAP;AGTRAP;AGTRAP	NM_001040194;NM_001040197;NM_001040195;NM_001040196;NM_020350	TSS1500;TSS1500;TSS1500;TSS1500;TSS1500	-0.543246	-1.8539	-13.5997	4.39389e-20	1.43973e-16	Z_STAGE_WEEKS	2.98023e-14	AGTRAP	no
cg23410250	chr1	156096205	+		OpenSea	LMNA;LMNA;LMNA;LMNA;LMNA;LMNA;LMNA	NM_001282624;NM_001282625;NM_005572;NM_001282626;NM_170707;NM_170708;NM_001257374	5'UTR;Body;Body;Body;Body;Body;Body	-0.724811	-3.03942	-13.5818	4.66102e-20	1.51661e-16	Z_STAGE_WEEKS	3.16142e-14	LMNA	no
cg07807672	chr6	138655296	-		OpenSea	ARFGEF3	NM_020340	Body	-0.606387	-0.0930973	-13.581	4.67326e-20	1.51661e-16	Z_STAGE_WEEKS	3.16972e-14	KIAA1244	no
cg10853746	chr14	50864245	+	chr14:50863088-50863563	S_Shore	CDKL1	NM_001282236	TSS200	-0.691398	-1.57543	-13.5773	4.73096e-20	1.52803e-16	Z_STAGE_WEEKS	3.20886e-14	CDKL1	no
cg20474663	chr12	118856628	-		OpenSea				-0.582486	0.225575	-13.566	4.90978e-20	1.57826e-16	Z_STAGE_WEEKS	3.33014e-14	SUDS3	no
cg20432671	chr1	167682922	-	chr1:167683477-167683917	N_Shore				0.944346	-3.09161	13.5641	4.94142e-20	1.58094e-16	Z_STAGE_WEEKS	3.3516e-14	RCSD1	no
cg05150664	chr5	171797372	-		OpenSea	SH3PXD2B;SH3PXD2B	NM_001308175;NM_001017995	Body;Body	-0.998366	-0.179971	-13.5359	5.42162e-20	1.72643e-16	Z_STAGE_WEEKS	3.67731e-14	SH3PXD2B	no
cg12833048	chr6	29639582	-		OpenSea	MOG;MOG;MOG;MOG;MOG;MOG;MOG;MOG;MOG;MOG;MOG	NM_206813;NM_002433;NM_001008228;NM_206814;NM_206810;NM_001008229;NM_206809;NM_001170417;NM_206811;NM_001170418;NM_206812	3'UTR;3'UTR;3'UTR;3'UTR;3'UTR;3'UTR;3'UTR;3'UTR;3'UTR;3'UTR;3'UTR	-0.612329	-0.931755	-13.5229	5.65911e-20	1.79364e-16	Z_STAGE_WEEKS	3.83838e-14	MOG	no
cg14984824	chr2	201725800	-	chr2:201728892-201729577	N_Shelf	CLK1;CLK1;CLK1;CLK1	NR_027856;NR_027855;NM_004071;NM_001162407	Body;Body;Body;Body	-0.756595	0.193736	-13.5154	5.80228e-20	1.83046e-16	Z_STAGE_WEEKS	3.93549e-14	CLK1	no
cg25814096	chr17	73782472	+	chr17:73780846-73781308	S_Shore	UNK	NM_001080419	Body	-0.719216	-1.14846	-13.4944	6.21701e-20	1.95222e-16	Z_STAGE_WEEKS	4.21679e-14	UNK	no
cg25448378	chr5	140875873	+	chr5:140871064-140872335	S_Shelf	PCDHGA8;PCDHGB5;PCDHGA9;PCDHGB6;PCDHGA10;PCDHGB7;PCDHGA11;PCDHGA11;PCDHGA12;PCDHGC3;PCDHGC3;PCDHGC4;PCDHGC5;PCDHGA1;PCDHGA2;PCDHGA3;PCDHGB1;PCDHGA4;PCDHGB2;PCDHGA5;PCDHGB3;PCDHGA6;PCDHGA7;PCDHGB4	NM_032088;NM_018925;NM_018921;NM_018926;NM_018913;NM_018927;NM_032092;NM_018914;NM_003735;NM_032403;NM_002588;NM_018928;NM_018929;NM_018912;NM_018915;NM_018916;NM_018922;NM_018917;NM_018923;NM_018918;NM_018924;NM_018919;NM_018920;NM_003736	Body;Body;Body;Body;Body;Body;Body;Body;Body;Body;Body;Body;Body;Body;Body;Body;Body;Body;Body;Body;Body;Body;Body;Body	0.674211	0.879336	13.482	6.47876e-20	2.02504e-16	Z_STAGE_WEEKS	4.39433e-14	PCDHGA1	no
cg22071606	chr22	39114676	-		OpenSea	GTPBP1	NM_004286	Body	-1.30608	-1.02006	-13.4807	6.51156e-20	2.02595e-16	Z_STAGE_WEEKS	4.41658e-14	GTPBP1	no
cg10798853	chr18	28644240	-		OpenSea				-0.764985	0.223769	-13.4544	7.09718e-20	2.19807e-16	Z_STAGE_WEEKS	4.81378e-14	DSC2	no
cg17438636	chr1	3320665	-	chr1:3321269-3322310	N_Shore	PRDM16;PRDM16	NM_022114;NM_199454	Body;Body	0.565917	0.759543	13.4405	7.43092e-20	2.29098e-16	Z_STAGE_WEEKS	5.04015e-14	PRDM16	no
cg01910639	chr1	153507779	-	chr1:153508424-153508840	N_Shore	S100A6	NM_014624	Body	-0.614807	0.359132	-13.4302	7.68949e-20	2.35997e-16	Z_STAGE_WEEKS	5.21553e-14	S100A6	no
cg06112444	chr2	38894470	+		OpenSea	GALM	NM_138801	Body	-0.951625	-0.726839	-13.4272	7.76521e-20	2.37247e-16	Z_STAGE_WEEKS	5.26688e-14	GALM	no
cg13236904	chr17	37862427	-		OpenSea	ERBB2;ERBB2;ERBB2;ERBB2;ERBB2;ERBB2	NM_001289938;NM_001005862;NM_001289936;NR_110535;NM_001289937;NM_004448	5'UTR;5'UTR;Body;Body;Body;Body	-0.606531	1.39063	-13.4189	7.98084e-20	2.41828e-16	Z_STAGE_WEEKS	5.41314e-14	ERBB2	no
cg00870849	chr10	94003008	+	chr10:93999131-94000015	S_Shelf	CPEB3	NM_014912	5'UTR	1.40606	-0.911176	13.4192	7.98644e-20	2.41828e-16	Z_STAGE_WEEKS	5.41694e-14	CPEB3	no
cg04465730	chr17	69706099	+		OpenSea				0.834673	0.816999	13.4102	8.21599e-20	2.47556e-16	Z_STAGE_WEEKS	5.57264e-14	AC007461.1	no
cg03484238	chr11	503270	+	chr11:504189-504659	N_Shore	RNH1;RNH1;RNH1;RNH1;RNH1;RNH1;RNH1;RNH1	NM_203385;NM_203384;NM_203383;NM_002939;NM_203389;NM_203388;NM_203387;NM_203386	5'UTR;5'UTR;5'UTR;5'UTR;5'UTR;5'UTR;5'UTR;5'UTR	-0.569063	-0.975918	-13.409	8.24863e-20	2.47556e-16	Z_STAGE_WEEKS	5.59477e-14	RNH1	no
cg08801037	chr11	111781740	-		OpenSea	CRYAB;CRYAB;CRYAB	NM_001289808;NM_001289807;NM_001885	Body;Body;Body	-0.44072	-0.0261829	-13.4074	8.29096e-20	2.47731e-16	Z_STAGE_WEEKS	5.62348e-14	CRYAB	no
cg11654900	chr1	51444685	-	chr1:51443311-51444036	S_Shore				1.09966	-0.972444	13.4058	8.33806e-20	2.48045e-16	Z_STAGE_WEEKS	5.65543e-14	CDKN2C	no
cg02430990	chr3	47584116	-		OpenSea				-0.573535	-0.243807	-13.4037	8.39363e-20	2.48608e-16	Z_STAGE_WEEKS	5.69312e-14	CSPG5	no
cg00274928	chr2	224330709	-		OpenSea				-0.674588	0.790021	-13.3986	8.53884e-20	2.51809e-16	Z_STAGE_WEEKS	5.79162e-14	SCG2	no
cg01748471	chr16	67676053	+	chr16:67678592-67679196	N_Shelf				-0.622564	-0.505125	-13.3883	8.8327e-20	2.59348e-16	Z_STAGE_WEEKS	5.99093e-14	RLTPR	no
cg20566648	chr2	204548638	-		OpenSea				-0.639447	0.623494	-13.3838	8.96821e-20	2.62191e-16	Z_STAGE_WEEKS	6.08284e-14	CD28	no
cg00253848	chr16	88000177	+		OpenSea	BANP;BANP;BANP;BANP;BANP;BANP	NM_001173541;NM_001173539;NM_001173540;NM_017869;NM_079837;NM_001173542	5'UTR;5'UTR;5'UTR;5'UTR;5'UTR;5'UTR	-0.682688	-1.24087	-13.379	9.11163e-20	2.65241e-16	Z_STAGE_WEEKS	6.18012e-14	BANP	no
cg07984738	chr9	33198082	+		OpenSea				-1.08015	-0.16355	-13.3774	9.16039e-20	2.65521e-16	Z_STAGE_WEEKS	6.21319e-14	SPINK4	no
cg05085499	chr1	45276325	+	chr1:45278765-45279644	N_Shelf	BTBD19	NM_001136537	Body	-1.14149	-0.854999	-13.371	9.35993e-20	2.7015e-16	Z_STAGE_WEEKS	6.34854e-14	BTBD19	no
cg14178428	chr1	68849791	+		OpenSea				-0.72236	0.839844	-13.363	9.60921e-20	2.7617e-16	Z_STAGE_WEEKS	6.51761e-14	RPE65	no
cg05158024	chr16	85191946	-		OpenSea				0.6607	-1.70469	13.3581	9.76542e-20	2.79475e-16	Z_STAGE_WEEKS	6.62356e-14	CTC-786C10.1	no
cg08559141	chr20	35459956	+		OpenSea	SOGA1;SOGA1	NM_199181;NM_080627	Body;Body	-1.12633	-1.63612	-13.3525	9.95167e-20	2.82829e-16	Z_STAGE_WEEKS	6.74989e-14	SOGA1	no
cg04130851	chr12	11992105	+		OpenSea	ETV6;RNU6-19P	NM_001987;NR_046487	Body;Body	-0.6155	-0.406288	-13.352	9.966e-20	2.82829e-16	Z_STAGE_WEEKS	6.75961e-14	ETV6	no
cg20374917	chr11	128603874	+		OpenSea	FLI1;FLI1	NM_002017;NM_001167681	Body;5'UTR	0.579111	-0.540046	13.3466	1.01465e-19	2.86752e-16	Z_STAGE_WEEKS	6.88205e-14	FLI1	no
cg02140136	chr9	134546313	-		OpenSea	RAPGEF1;RAPGEF1;RAPGEF1	NM_198679;NM_005312;NM_001304275	Body;Body;Body	0.627932	0.361078	13.343	1.02692e-19	2.89016e-16	Z_STAGE_WEEKS	6.96528e-14	RAPGEF1	no
cg15464821	chr1	167682648	+	chr1:167683477-167683917	N_Shore				0.824926	-2.80337	13.3363	1.04982e-19	2.94238e-16	Z_STAGE_WEEKS	7.12055e-14	RCSD1	no
cg27471264	chr22	23538961	-		OpenSea	BCR;BCR	NM_004327;NM_021574	Body;Body	0.472866	0.0195732	13.3348	1.05512e-19	2.94508e-16	Z_STAGE_WEEKS	7.15655e-14	BCR	no
cg07608053	chr8	19528328	-		OpenSea	CSGALNACT1;CSGALNACT1	NR_024040;NM_018371	Body;5'UTR	-0.695512	0.182184	-13.3292	1.07492e-19	2.98067e-16	Z_STAGE_WEEKS	7.2908e-14	CSGALNACT1	no
cg24019670	chr1	201663999	+		OpenSea	NAV1;IPO9-AS1	NM_020443;NR_046696	Body;Body	0.557239	0.434671	13.3287	1.07666e-19	2.98067e-16	Z_STAGE_WEEKS	7.30264e-14	NAV1	no
cg22391205	chr21	47458587	-	chr21:47457159-47457739	S_Shore				-0.901437	1.35892	-13.3167	1.12072e-19	3.09004e-16	Z_STAGE_WEEKS	7.6015e-14	COL6A1	no
cg15418499	chr11	112028288	+		OpenSea	IL18	NM_001562	5'UTR	-0.627134	0.203991	-13.3152	1.1262e-19	3.09256e-16	Z_STAGE_WEEKS	7.63861e-14	SDHD	no
cg18760360	chr15	60953215	-		OpenSea	RORA	NM_134261	Body	-1.11082	-1.21624	-13.3121	1.13801e-19	3.10143e-16	Z_STAGE_WEEKS	7.71872e-14	RORA	no
cg11829371	chr17	981724	+	chr17:981508-981748	Island	ABR;ABR;ABR	NM_021962;NM_001092;NM_001159746	Body;Body;Body	1.60595	2.66098	13.3129	1.13857e-19	3.10143e-16	Z_STAGE_WEEKS	7.72255e-14	ABR	no
cg09603553	chr12	4385395	-	chr12:4383193-4384405	S_Shore	CCND2-AS1;CCND2;CCND2	NR_125790;NM_001759;NM_001759	TSS200;ExonBnd;Body	0.806276	-2.83321	13.3105	1.14401e-19	3.10377e-16	Z_STAGE_WEEKS	7.75941e-14	CCND2	no
cg24652919	chr16	3073191	-	chr16:3073686-3074443	N_Shore	HCFC1R1;HCFC1R1;HCFC1R1;THOC6;THOC6	NM_017885;NM_001002018;NM_001002017;NM_001142350;NM_024339	Body;Body;Body;TSS1500;TSS1500	-0.588462	0.0115367	-13.2972	1.19583e-19	3.23144e-16	Z_STAGE_WEEKS	8.11092e-14	HCFC1R1	no
cg03463073	chr1	17096828	-		OpenSea				-0.797739	-0.561351	-13.2924	1.215e-19	3.27022e-16	Z_STAGE_WEEKS	8.24095e-14	CROCC	no
cg10452565	chr2	204916608	-		OpenSea				-0.928231	1.28825	-13.2876	1.2344e-19	3.30929e-16	Z_STAGE_WEEKS	8.37251e-14	ICOS	no
cg02579668	chr1	28928325	-		OpenSea				-1.06146	-0.222687	-13.2856	1.24301e-19	3.31925e-16	Z_STAGE_WEEKS	8.4309e-14	TAF12	no
cg15653855	chr2	38735761	-		OpenSea				0.743721	0.058512	13.2816	1.25959e-19	3.35035e-16	Z_STAGE_WEEKS	8.54339e-14	HNRNPLL	no
cg27471384	chr11	28723777	+		OpenSea				-0.642166	-0.455976	-13.2778	1.27533e-19	3.37896e-16	Z_STAGE_WEEKS	8.65014e-14	METTL15	no
cg12488895	chr1	203317913	+		OpenSea	FMOD;FMOD	NR_103757;NM_002023	Body;5'UTR	-0.489877	0.783649	-13.2747	1.28874e-19	3.40122e-16	Z_STAGE_WEEKS	8.74113e-14	FMOD	no
cg03115444	chr12	122835060	-		OpenSea	CLIP1;CLIP1	NM_002956;NM_198240	Body;Body	-1.11116	-1.58107	-13.2672	1.32157e-19	3.47434e-16	Z_STAGE_WEEKS	8.96381e-14	CLIP1	no
cg09411739	chr11	503369	+	chr11:504189-504659	N_Shore	RNH1;RNH1;RNH1;RNH1;RNH1;RNH1;RNH1;RNH1	NM_203385;NM_203384;NM_203383;NM_002939;NM_203389;NM_203388;NM_203387;NM_203386	5'UTR;5'UTR;5'UTR;5'UTR;5'UTR;5'UTR;5'UTR;5'UTR	-0.596464	-0.0105085	-13.2584	1.3605e-19	3.56287e-16	Z_STAGE_WEEKS	9.22785e-14	RNH1	no
cg13716026	chr9	75192209	+		OpenSea	TMC1	NM_138691	5'UTR	-1.19123	-1.93806	-13.2542	1.38031e-19	3.59614e-16	Z_STAGE_WEEKS	9.3622e-14	TMC1	no
cg18943895	chr12	53849110	+	chr12:53845668-53846606	S_Shelf	PCBP2;PCBP2;PCBP2;PCBP2;PCBP2;PCBP2;PCBP2;PCBP2;PCBP2;PCBP2;PCBP2;PCBP2;PCBP2;PCBP2	NM_005016;NM_001128913;NM_001128912;NM_001128911;NM_001098620;NM_031989;NM_001128914;NM_005016;NM_001128913;NM_001128912;NM_001128911;NM_001098620;NM_031989;NM_001128914	ExonBnd;ExonBnd;ExonBnd;ExonBnd;ExonBnd;ExonBnd;ExonBnd;Body;Body;Body;Body;Body;Body;Body	-0.77173	-0.111411	-13.2533	1.38381e-19	3.59614e-16	Z_STAGE_WEEKS	9.38592e-14	PCBP2	no
cg09566308	chr3	48542422	+	chr3:48541298-48541911	S_Shore	SHISA5;SHISA5;SHISA5;SHISA5;SHISA5	NM_001272068;NM_016479;NM_001272065;NM_001272067;NM_001272066	TSS1500;TSS1500;TSS1500;TSS200;TSS200	-0.639768	-1.60953	-13.2336	1.47819e-19	3.82142e-16	Z_STAGE_WEEKS	1.00261e-13	SHISA5	no
cg26469387	chr15	31846670	+		OpenSea	OTUD7A	NM_130901	Body	-0.751902	-0.0500656	-13.2328	1.48207e-19	3.82142e-16	Z_STAGE_WEEKS	1.00524e-13	OTUD7A	no
cg07855331	chr17	60759943	+	chr17:60757172-60758288	S_Shore	MRC2	NM_006039	Body	-0.983406	0.508956	-13.2317	1.4874e-19	3.82142e-16	Z_STAGE_WEEKS	1.00885e-13	MRC2	no
cg14837810	chr20	10021017	-		OpenSea	ANKEF1;ANKEF1;ANKEF1;SNAP25-AS1	NM_001303472;NM_022096;NM_198798;NR_040710	5'UTR;Body;Body;Body	-0.618641	1.02007	-13.2297	1.49746e-19	3.83031e-16	Z_STAGE_WEEKS	1.01567e-13	ANKEF1	no
cg01145245	chr16	20871117	+		OpenSea	DCUN1D3	NM_173475	3'UTR	-1.01332	0.375346	-13.2288	1.50215e-19	3.83031e-16	Z_STAGE_WEEKS	1.01886e-13	ERI2	no
cg01469515	chr20	6572196	-		OpenSea				-0.656722	-0.150275	-13.2188	1.55305e-19	3.94526e-16	Z_STAGE_WEEKS	1.05338e-13	BMP2	no
cg27338353	chr22	46471129	-	chr22:46465976-46468528	S_Shelf				-0.718732	1.30627	-13.2131	1.58252e-19	4.00511e-16	Z_STAGE_WEEKS	1.07337e-13	FLJ27365	no
cg02984232	chr11	118489864	-		OpenSea	PHLDB1;PHLDB1;PHLDB1	NM_001144759;NM_001144758;NM_015157	Body;Body;Body	-0.978171	-1.62657	-13.2088	1.60572e-19	4.04871e-16	Z_STAGE_WEEKS	1.0891e-13	PHLDB1	no
cg05603252	chr16	15239992	+		OpenSea				-0.69189	1.68765	-13.2063	1.6191e-19	4.06733e-16	Z_STAGE_WEEKS	1.09818e-13	PDXDC1	no
cg01802062	chr16	29833153	-		OpenSea	PAGR1;MVP;MVP	NM_024516;NM_005115;NM_017458	3'UTR;5'UTR;5'UTR	-0.7727	-0.365602	-13.2041	1.631e-19	4.08211e-16	Z_STAGE_WEEKS	1.10625e-13	PAGR1	no
cg25050105	chr18	46356097	+		OpenSea	CTIF;CTIF	NM_014772;NM_001142397	Body;Body	0.684719	1.15945	13.1894	1.71329e-19	4.27231e-16	Z_STAGE_WEEKS	1.16207e-13	CTIF	no
cg16851139	chr20	36024647	+		OpenSea	SRC;SRC	NM_198291;NM_005417	Body;Body	0.51762	-2.6323	13.1776	1.78189e-19	4.42709e-16	Z_STAGE_WEEKS	1.20859e-13	SRC	no
cg19823910	chr16	55511390	+	chr16:55513220-55513526	N_Shore	MMP2	NM_001302508	TSS1500	-1.00673	-0.0138601	-13.1752	1.79625e-19	4.44649e-16	Z_STAGE_WEEKS	1.21834e-13	MMP2	no
cg08041308	chr17	73028425	-	chr17:73030676-73031160	N_Shelf				-0.819701	-2.14194	-13.171	1.82173e-19	4.49317e-16	Z_STAGE_WEEKS	1.23562e-13	KCTD2	no
cg00305016	chr6	124287962	+		OpenSea	NKAIN2;NKAIN2;NKAIN2;NKAIN2	NM_001300737;NM_001300738;NM_001040214;NM_153355	5'UTR;5'UTR;Body;Body	-0.78045	0.000769536	-13.1675	1.84332e-19	4.52995e-16	Z_STAGE_WEEKS	1.25026e-13	NKAIN2	no
cg14383549	chr9	124503795	+		OpenSea	DAB2IP;DAB2IP	NM_138709;NM_032552	TSS1500;Body	0.44936	0.312288	13.158	1.90275e-19	4.65911e-16	Z_STAGE_WEEKS	1.29057e-13	DAB2IP	no
cg26504421	chr17	71339361	-		OpenSea	SDK2	NM_001144952	Body	0.563739	-2.75797	13.1558	1.91696e-19	4.67702e-16	Z_STAGE_WEEKS	1.30021e-13	SDK2	no
cg15078015	chr1	49397515	-		OpenSea	AGBL4	NM_032785	Body	-0.96129	-1.47006	-13.1506	1.95078e-19	4.73676e-16	Z_STAGE_WEEKS	1.32315e-13	AGBL4	no
cg23907504	chr11	58341396	+		OpenSea	LPXN;LPXN;LPXN	NM_001307951;NM_004811;NM_001143995	5'UTR;Body;Body	-0.53222	0.0752488	-13.1498	1.95541e-19	4.73676e-16	Z_STAGE_WEEKS	1.32629e-13	LPXN	no
cg15280197	chr7	135649244	+		OpenSea	LUZP6;MTPN	NM_001128619;NM_145808	5'UTR;Body	-0.877538	-0.596702	-13.1457	1.98274e-19	4.78586e-16	Z_STAGE_WEEKS	1.34483e-13	MTPN	no
cg08924023	chr13	31455173	+		OpenSea				-0.875143	-0.319193	-13.137	2.04112e-19	4.9093e-16	Z_STAGE_WEEKS	1.38442e-13	MEDAG	no
cg23255123	chr4	2517663	+		OpenSea				-0.593459	-1.13253	-13.1338	2.06335e-19	4.94525e-16	Z_STAGE_WEEKS	1.39951e-13	RNF4	no
cg14050909	chr3	120225063	-		OpenSea				-0.85847	-0.870862	-13.1326	2.07155e-19	4.94646e-16	Z_STAGE_WEEKS	1.40506e-13	FSTL1	no
cg21748697	chr12	22423945	-		OpenSea	ST8SIA1;ST8SIA1	NM_001304450;NM_003034	Body;Body	-0.838528	0.175281	-13.1316	2.07844e-19	4.94646e-16	Z_STAGE_WEEKS	1.40974e-13	ST8SIA1	no
cg00459891	chr6	134099802	-		OpenSea	TARID	NR_109982	Body	-1.11435	-0.43867	-13.1296	2.09316e-19	4.96406e-16	Z_STAGE_WEEKS	1.41972e-13	TCF21	no
cg23214949	chr6	111493385	+		OpenSea	SLC16A10	NM_018593	Body	-0.847536	-0.0577898	-13.1226	2.1423e-19	5.05867e-16	Z_STAGE_WEEKS	1.45305e-13	SLC16A10	no
cg11348746	chr10	80195602	+		OpenSea				0.607938	0.501239	13.1218	2.14797e-19	5.05867e-16	Z_STAGE_WEEKS	1.4569e-13	RPS24	no
cg17001464	chr7	130679521	+		OpenSea	FLJ43663;FLJ43663	NR_015431;NR_024153	Body;Body	-0.709207	0.569824	-13.1196	2.16413e-19	5.0791e-16	Z_STAGE_WEEKS	1.46786e-13	MKLN1	no
cg03523889	chr14	76291662	-		OpenSea	TTLL5	NM_015072	Body	-0.79334	-0.150591	-13.1179	2.1764e-19	5.09028e-16	Z_STAGE_WEEKS	1.47618e-13	TTLL5	no
cg14013296	chr19	14491786	+		OpenSea	ADGRE5;ADGRE5;ADGRE5	NM_001784;NM_078481;NM_001025160	TSS200;TSS200;TSS200	-0.996096	-2.92609	-13.115	2.19788e-19	5.12284e-16	Z_STAGE_WEEKS	1.49075e-13	CD97	no
cg12314875	chr2	129817068	-		OpenSea				-0.574596	0.605107	-13.1109	2.22791e-19	5.17507e-16	Z_STAGE_WEEKS	1.51112e-13	HS6ST1	no
cg20033091	chr22	39860241	-		OpenSea	MGAT3	NM_002409	5'UTR	-0.724619	-0.68989	-13.1057	2.26699e-19	5.24786e-16	Z_STAGE_WEEKS	1.53762e-13	MGAT3	no
cg13858611	chr6	6001842	-	chr6:6002471-6005125	N_Shore	NRN1	NM_016588	Body	0.970647	-0.445992	13.1034	2.28484e-19	5.2712e-16	Z_STAGE_WEEKS	1.54973e-13	NRN1	no
cg08818337	chr5	149962501	+		OpenSea				0.590886	1.02036	13.0985	2.32213e-19	5.33335e-16	Z_STAGE_WEEKS	1.57502e-13	SYNPO	no
cg14425733	chr22	46451214	-	chr22:46449632-46450115	S_Shore	LOC150381;C22orf26	NR_027034;NM_018280	Body;TSS1500	-0.749475	0.817408	-13.0979	2.32751e-19	5.33335e-16	Z_STAGE_WEEKS	1.57867e-13	FLJ27365	no
cg19062021	chr19	18617954	-		OpenSea	ELL	NM_006532	Body	-0.447917	-0.947929	-13.0877	2.40847e-19	5.5003e-16	Z_STAGE_WEEKS	1.63359e-13	ELL	no
cg12516565	chr5	71475752	+		OpenSea	MAP1B	NM_005909	Body	-0.483033	-0.38379	-13.0846	2.43294e-19	5.53753e-16	Z_STAGE_WEEKS	1.65018e-13	MAP1B	no
cg07270865	chr22	24870341	+		OpenSea	ADORA2A-AS1;ADORA2A-AS1	NR_028484;NR_028483	Body;Body	-0.874524	-1.07161	-13.0836	2.44152e-19	5.53847e-16	Z_STAGE_WEEKS	1.656e-13	UPB1	no
cg05432134	chr16	66737539	-		OpenSea				-0.928448	-2.66772	-13.0774	2.49315e-19	5.63673e-16	Z_STAGE_WEEKS	1.69102e-13	CMTM4	no
cg02535855	chr3	127374626	+		OpenSea	PODXL2	NM_015720	Body	-0.534655	-0.323348	-13.0711	2.54617e-19	5.73748e-16	Z_STAGE_WEEKS	1.72698e-13	PODXL2	no
cg13805890	chr8	145017261	+	chr8:145016417-145016916	S_Shore	PLEC;PLEC;PLEC;PLEC;PLEC;PLEC;PLEC	NM_201383;NM_201382;NM_201381;NM_201380;NM_201379;NM_201378;NM_000445	TSS1500;Body;Body;Body;Body;Body;Body	-0.869769	-2.91283	-13.0689	2.56465e-19	5.75999e-16	Z_STAGE_WEEKS	1.73952e-13	PLEC	no
cg22970270	chr11	126063203	-		OpenSea				0.555527	0.801245	13.0659	2.59093e-19	5.7998e-16	Z_STAGE_WEEKS	1.75734e-13	RPUSD4	no
cg14467654	chr9	131155819	-	chr9:131154346-131155923	Island	MIR219-2	NR_029837	TSS1500	0.450149	-0.152577	13.0648	2.60083e-19	5.80281e-16	Z_STAGE_WEEKS	1.76405e-13	URM1	no
cg13684013	chr3	106787885	-		OpenSea				-0.640583	-0.528049	-13.0637	2.61058e-19	5.80547e-16	Z_STAGE_WEEKS	1.77067e-13	CCDC54	no
cg18759102	chr1	3100343	+	chr1:3102540-3103352	N_Shelf	PRDM16;PRDM16	NM_022114;NM_199454	Body;Body	1.04965	-2.22332	13.0619	2.6263e-19	5.82135e-16	Z_STAGE_WEEKS	1.78133e-13	PRDM16	no
cg09102298	chr15	57252522	+		OpenSea	TCF12;TCF12;TCF12;TCF12	NM_207038;NM_207037;NM_207036;NM_003205	Body;Body;Body;Body	-1.03876	0.560411	-13.0594	2.64863e-19	5.85173e-16	Z_STAGE_WEEKS	1.79648e-13	TCF12	no
cg00943411	chr12	115451202	-		OpenSea				0.727601	-1.87039	13.0568	2.671e-19	5.8632e-16	Z_STAGE_WEEKS	1.81165e-13	TBX3	no
cg03451204	chr16	75282783	+	chr16:75284680-75285821	N_Shore	BCAR1;BCAR1;BCAR1;BCAR1;BCAR1;BCAR1;BCAR1;BCAR1	NM_001170718;NM_001170715;NM_001170720;NM_014567;NM_001170714;NM_001170716;NM_001170719;NM_001170717	Body;Body;Body;Body;Body;Body;TSS1500;Body	-0.456406	-0.394296	-13.0568	2.67111e-19	5.8632e-16	Z_STAGE_WEEKS	1.81173e-13	BCAR1	no
cg22761077	chr19	850975	-	chr19:852855-853495	N_Shore	ELANE	NM_001972	TSS1500	-0.537538	-2.6408	-13.0461	2.76941e-19	6.04699e-16	Z_STAGE_WEEKS	1.8784e-13	ELANE	no
cg01552127	chr2	223682529	-		OpenSea				-0.665508	-0.404942	-13.0457	2.77268e-19	6.04699e-16	Z_STAGE_WEEKS	1.88061e-13	ACSL3	no
cg03569351	chr1	145217131	-		OpenSea	NOTCH2NL;NBPF20;NBPF9	NM_203458;NM_001278267;NM_001277444	5'UTR;Body;Body	-0.881532	-1.22702	-13.0184	3.03929e-19	6.6072e-16	Z_STAGE_WEEKS	2.06145e-13	NOTCH2NL	no
cg20654624	chr17	73772719	+	chr17:73774789-73776044	N_Shelf	H3F3B	NM_005324	3'UTR	-0.668604	-0.258456	-13.017	3.05425e-19	6.61853e-16	Z_STAGE_WEEKS	2.0716e-13	H3F3B	no
cg15233025	chr14	59100662	-	chr14:59104299-59105577	N_Shelf	DACT1	NR_046093	TSS200	0.61658	0.0564355	13.013	3.09537e-19	6.68627e-16	Z_STAGE_WEEKS	2.09949e-13	DACT1	no
cg03749342	chr3	72201531	-		OpenSea	LINC00870	NR_038221	Body	0.638753	1.53009	13.0092	3.13533e-19	6.75109e-16	Z_STAGE_WEEKS	2.12659e-13	RYBP	no
cg03454312	chr17	71551843	+		OpenSea	SDK2	NM_001144952	Body	0.556841	-0.834485	13.005	3.17997e-19	6.81763e-16	Z_STAGE_WEEKS	2.15687e-13	SDK2	no
cg12499963	chr19	40735429	-	chr19:40732075-40732665	S_Shelf				-0.700721	-1.22419	-13.0044	3.18634e-19	6.81763e-16	Z_STAGE_WEEKS	2.16119e-13	AKT2	no
cg17491920	chr9	36158161	-		OpenSea	GLIPR2;GLIPR2;GLIPR2;GLIPR2;GLIPR2;GLIPR2;GLIPR2;GLIPR2;GLIPR2;GLIPR2;GLIPR2	NR_104641;NR_104640;NR_104639;NR_104638;NR_104637;NM_001287011;NM_001287012;NM_022343;NM_001287010;NM_001287014;NM_001287013	Body;Body;Body;Body;Body;Body;Body;Body;Body;Body;Body	-0.810209	0.119125	-12.9865	3.38408e-19	7.21721e-16	Z_STAGE_WEEKS	2.29531e-13	GLIPR2	no
cg25958582	chr3	50163269	+		OpenSea				0.392269	0.117835	12.9856	3.39437e-19	7.21721e-16	Z_STAGE_WEEKS	2.30229e-13	RBM5	no
cg17849674	chr11	118713234	+		OpenSea				-1.29101	-2.54949	-12.9846	3.40922e-19	7.22613e-16	Z_STAGE_WEEKS	2.31236e-13	CXCR5	no
cg26036406	chr10	123754994	-		OpenSea	TACC2;TACC2;TACC2;TACC2	NM_001291876;NM_001291877;NM_206862;NM_206861	5'UTR;5'UTR;5'UTR;5'UTR	-0.867598	0.658536	-12.9577	3.72916e-19	7.87964e-16	Z_STAGE_WEEKS	2.52936e-13	TACC2	no
cg03301831	chr2	55210613	-		OpenSea	RTN4;RTN4;RTN4;RTN4;RTN4	NM_007008;NM_207521;NM_153828;NM_207520;NM_020532	Body;Body;Body;Body;Body	-1.01683	-0.512838	-12.952	3.80128e-19	8.00197e-16	Z_STAGE_WEEKS	2.57829e-13	RTN4	no
cg23254497	chr19	2495334	+	chr19:2494095-2495214	S_Shore				-0.557294	-1.93295	-12.9513	3.81065e-19	8.00197e-16	Z_STAGE_WEEKS	2.58464e-13	GNG7	no
cg06190607	chr8	110601914	+		OpenSea	SYBU;SYBU;SYBU;SYBU;SYBU;SYBU;SYBU;SYBU;SYBU;SYBU;SYBU;SYBU;SYBU;SYBU;SYBU	NM_001099749;NM_001099755;NM_001099746;NM_001099756;NM_001099753;NM_001099754;NM_017786;NM_001099743;NM_001099752;NM_001099751;NM_001099750;NM_001099748;NM_001099747;NM_001099745;NM_001099744	Body;Body;Body;Body;Body;Body;Body;Body;Body;Body;Body;Body;Body;Body;Body	-0.808119	0.734948	-12.9502	3.82461e-19	8.00651e-16	Z_STAGE_WEEKS	2.59411e-13	SYBU	no
cg16680240	chr1	33476710	+		OpenSea	AK2;AK2;AK2	NR_037591;NM_001199199;NM_013411	Body;Body;Body	-0.89072	-0.697528	-12.9465	3.87214e-19	8.08106e-16	Z_STAGE_WEEKS	2.62634e-13	AK2	no
cg03377878	chr3	13062585	-		OpenSea	IQSEC1	NM_001134382	Body	-0.596843	0.657314	-12.9456	3.8848e-19	8.08261e-16	Z_STAGE_WEEKS	2.63493e-13	IQSEC1	no
cg08449574	chr16	20922571	+		OpenSea	LYRM1;LYRM1;LYRM1;LYRM1;LYRM1;LYRM1;LYRM1;LYRM1;LYRM1;LYRM1;LYRM1;LYRM1	NM_001302836;NM_001302835;NM_020424;NM_001302836;NR_126528;NR_126520;NM_001128302;NM_001128301;NR_126521;NR_126516;NR_126527;NM_001302835	ExonBnd;ExonBnd;5'UTR;5'UTR;Body;Body;5'UTR;5'UTR;Body;Body;Body;5'UTR	-0.99678	-1.87434	-12.9416	3.9379e-19	8.14594e-16	Z_STAGE_WEEKS	2.67094e-13	LYRM1	no
cg25760379	chr17	55454787	-		OpenSea	MSI2;MSI2	NM_138962;NM_170721	Body;Body	-0.7387	0.664074	-12.9414	3.93926e-19	8.14594e-16	Z_STAGE_WEEKS	2.67187e-13	MSI2	no
cg08343624	chr17	79364211	-	chr17:79366806-79374742	N_Shelf				0.829489	-1.59697	12.9338	4.04243e-19	8.33388e-16	Z_STAGE_WEEKS	2.74185e-13	RP11-1055B8.6	no
cg23604266	chr2	7101021	+		OpenSea	RNF144A	NM_014746	5'UTR	-0.601789	-1.02866	-12.9306	4.08642e-19	8.39903e-16	Z_STAGE_WEEKS	2.77168e-13	RNF144A	no
cg21811911	chr17	77923275	+	chr17:77924080-77924423	N_Shore	TBC1D16	NM_019020	Body	0.876517	-0.522307	12.9266	4.14109e-19	8.48569e-16	Z_STAGE_WEEKS	2.80876e-13	TBC1D16	no
cg01021631	chr1	56902689	+		OpenSea				0.579692	-0.434456	12.9034	4.47964e-19	9.1282e-16	Z_STAGE_WEEKS	3.03839e-13	PPAP2B	no
cg11484145	chr15	85296017	-		OpenSea	ZNF592	NM_014630	5'UTR	-1.07502	0.362323	-12.9033	4.48155e-19	9.1282e-16	Z_STAGE_WEEKS	3.03969e-13	ZNF592	no
cg14069088	chr9	21996207	+	chr9:21994101-21995910	S_Shore	CDKN2BAS	NR_003529	Body	1.21018	-2.40214	12.9014	4.51133e-19	9.16133e-16	Z_STAGE_WEEKS	3.05988e-13	RP11-145E5.5	no
cg26625729	chr16	85622137	-		OpenSea				0.567803	0.863292	12.8943	4.61829e-19	9.33895e-16	Z_STAGE_WEEKS	3.13244e-13	GSE1	no
cg16179958	chr17	62234271	+		OpenSea	TEX2;TEX2;TEX2	NM_001288733;NM_001288732;NM_018469	Body;Body;Body	0.577829	0.0657476	12.8938	4.62633e-19	9.33895e-16	Z_STAGE_WEEKS	3.13789e-13	TEX2	no
cg11213850	chr11	62194179	+		OpenSea				0.541594	0.632357	12.8924	4.64952e-19	9.3579e-16	Z_STAGE_WEEKS	3.15361e-13	SCGB1A1	no
cg05668703	chr17	79380493	-	chr17:79380359-79380723	Island	BAHCC1	NM_001080519	Body	0.912646	-1.16868	12.89	4.68637e-19	9.40418e-16	Z_STAGE_WEEKS	3.17861e-13	RP11-1055B8.7	no
cg04955405	chr10	7409524	-	chr10:7409558-7409784	N_Shore	SFMBT2	NM_001029880	Body	0.627795	0.49198	12.8889	4.7039e-19	9.41151e-16	Z_STAGE_WEEKS	3.1905e-13	SFMBT2	no
cg05253327	chr2	62420915	+	chr2:62422191-62424458	N_Shore				-0.586124	1.25438	-12.8823	4.81002e-19	9.59553e-16	Z_STAGE_WEEKS	3.26248e-13	B3GNT2	no
cg20352849	chr17	43201589	+	chr17:43198277-43198773	S_Shelf	PLCD3	NM_133373	Body	-0.668883	-0.81049	-12.881	4.83129e-19	9.60051e-16	Z_STAGE_WEEKS	3.27691e-13	PLCD3	no
cg26929700	chr16	49732567	+	chr16:49732348-49732712	Island	ZNF423	NM_015069	Body	1.06847	-1.05737	12.8805	4.84083e-19	9.60051e-16	Z_STAGE_WEEKS	3.28338e-13	ZNF423	no
cg10761558	chr1	54842205	+		OpenSea	SSBP3;SSBP3;SSBP3	NM_001009955;NM_018070;NM_145716	Body;Body;Body	0.754739	0.229168	12.8767	4.90292e-19	9.69531e-16	Z_STAGE_WEEKS	3.32549e-13	SSBP3	no
cg27373669	chr17	78336732	-		OpenSea	RNF213;LOC100294362	NM_001256071;NR_029376	Body;Body	-0.760359	0.522859	-12.8753	4.92592e-19	9.71246e-16	Z_STAGE_WEEKS	3.34109e-13	RNF213	no
cg02854676	chr8	21000500	-		OpenSea				-0.817325	0.777306	-12.874	4.94774e-19	9.72722e-16	Z_STAGE_WEEKS	3.35589e-13	GFRA2	no
cg19179532	chr3	70878468	+		OpenSea				-0.92725	0.727319	-12.8714	4.99054e-19	9.76061e-16	Z_STAGE_WEEKS	3.38492e-13	FOXP1	no
cg22948745	chr8	139700295	-		OpenSea	COL22A1	NM_152888	Body	-0.532292	0.0717294	-12.8712	4.99351e-19	9.76061e-16	Z_STAGE_WEEKS	3.38693e-13	COL22A1	no
cg13375248	chr17	48911181	+		OpenSea	WFIKKN2	NM_175575	TSS1500	0.726006	0.449054	12.8662	5.07917e-19	9.89952e-16	Z_STAGE_WEEKS	3.44503e-13	WFIKKN2	no
cg13774640	chr8	56901791	+		OpenSea	LYN;LYN	NM_002350;NM_001111097	Body;Body	-0.573555	1.01485	-12.8615	5.16032e-19	1.00289e-15	Z_STAGE_WEEKS	3.50008e-13	LYN	no
cg02300329	chr14	55574999	-		OpenSea				-0.596081	-0.0396124	-12.8555	5.26679e-19	1.02065e-15	Z_STAGE_WEEKS	3.57229e-13	LGALS3	no
cg19788250	chr21	27540220	-	chr21:27541893-27543524	N_Shore	APP;APP;APP;APP;APP	NM_201413;NM_000484;NM_201414;NM_001136129;NM_001136130	Body;Body;Body;Body;Body	0.692853	0.795806	12.849	5.3841e-19	1.04042e-15	Z_STAGE_WEEKS	3.65186e-13	APP	no
cg20574648	chr4	139903377	-		OpenSea				-0.797906	-1.62528	-12.8427	5.50013e-19	1.05982e-15	Z_STAGE_WEEKS	3.73055e-13	CCRN4L	no
cg20504084	chr8	58929200	+		OpenSea	FAM110B	NM_147189	5'UTR	-0.939159	-0.476504	-12.837	5.6086e-19	1.07766e-15	Z_STAGE_WEEKS	3.80413e-13	FAM110B	no
cg00494000	chr10	121173082	-		OpenSea	GRK5	NM_005308	Body	0.613372	-0.0637602	12.8249	5.8421e-19	1.11935e-15	Z_STAGE_WEEKS	3.9625e-13	GRK5	no
cg01777663	chr10	79152870	+		OpenSea	KCNMA1;KCNMA1;KCNMA1;KCNMA1;KCNMA1;KCNMA1	NM_002247;NM_001161353;NM_001161352;NM_001271519;NM_001014797;NM_001271518	Body;Body;Body;Body;Body;Body	-0.904164	-1.10324	-12.8232	5.87669e-19	1.12281e-15	Z_STAGE_WEEKS	3.98596e-13	KCNMA1	no
cg02596704	chr13	93457414	-		OpenSea	GPC5	NM_004466	Body	-0.849937	0.100413	-12.8205	5.93045e-19	1.12989e-15	Z_STAGE_WEEKS	4.02243e-13	GPC5	no
cg06738887	chr15	60688010	-	chr15:60689749-60690430	N_Shore	ANXA2;ANXA2;ANXA2;ANXA2	NM_001136015;NM_004039;NM_001002858;NM_001002857	5'UTR;5'UTR;Body;5'UTR	-0.68007	-0.853775	-12.8118	6.10792e-19	1.16045e-15	Z_STAGE_WEEKS	4.1428e-13	ANXA2	no
cg00892792	chr8	142297584	+	chr8:142295218-142295879	S_Shore				0.765148	1.75117	12.8107	6.13043e-19	1.16147e-15	Z_STAGE_WEEKS	4.15807e-13	SLC45A4	no
cg24163242	chr8	48648813	+	chr8:48649766-48651653	N_Shore				-0.857656	-1.69964	-12.8032	6.28752e-19	1.18792e-15	Z_STAGE_WEEKS	4.26462e-13	SPIDR	no
cg17792149	chr7	92427185	+		OpenSea	CDK6;CDK6	NM_001259;NM_001145306	Body;Body	-0.816416	-0.100971	-12.8006	6.34289e-19	1.19505e-15	Z_STAGE_WEEKS	4.30217e-13	CDK6	no
cg22897715	chr11	57192251	-	chr11:57194340-57194650	N_Shelf	SLC43A3;SLC43A3;SLC43A3	NM_014096;NM_199329;NM_017611	Body;Body;Body	-0.502186	-0.868897	-12.7984	6.39223e-19	1.20101e-15	Z_STAGE_WEEKS	4.33564e-13	SLC43A3	no
cg14324320	chr5	40478116	-		OpenSea				-1.02344	-0.756576	-12.7942	6.48306e-19	1.21471e-15	Z_STAGE_WEEKS	4.39724e-13	PTGER4	no
cg18658890	chr5	35118267	+		OpenSea	PRLR;PRLR;PRLR;PRLR;PRLR;PRLR;PRLR	NM_001204315;NM_001204317;NM_001204316;NM_001204314;NM_001204318;NR_037910;NM_000949	TSS200;TSS200;TSS200;TSS200;TSS200;TSS200;5'UTR	-0.676199	0.173586	-12.7919	6.53488e-19	1.22104e-15	Z_STAGE_WEEKS	4.43239e-13	PRLR	no
cg01899130	chr14	55348681	-		OpenSea	GCH1;GCH1;GCH1;GCH1	NM_001024024;NM_001024071;NM_001024070;NM_000161	Body;Body;Body;Body	-0.639308	-1.42226	-12.7909	6.55501e-19	1.22144e-15	Z_STAGE_WEEKS	4.44605e-13	GCH1	no
cg01667636	chr10	104572092	+		OpenSea	WBP1L;WBP1L	NM_001083913;NM_017787	Body;Body	0.490737	0.667089	12.7901	6.57366e-19	1.22156e-15	Z_STAGE_WEEKS	4.4587e-13	WBP1L	no
cg11958962	chr1	120354655	+		OpenSea	REG4;REG4;REG4	NM_001159353;NM_032044;NM_001159352	TSS1500;TSS1500;TSS1500	-0.659334	0.919075	-12.7891	6.5961e-19	1.22238e-15	Z_STAGE_WEEKS	4.47392e-13	REG4	no
cg14257335	chr22	20830502	-		OpenSea	KLHL22;KLHL22	NR_033825;NM_032775	Body;Body	-0.534091	1.19912	-12.7863	6.6597e-19	1.2308e-15	Z_STAGE_WEEKS	4.51705e-13	KLHL22	no
cg07120959	chr15	34376465	+		OpenSea	EMC7	NM_020154	3'UTR	-0.609554	0.582768	-12.7853	6.68122e-19	1.23143e-15	Z_STAGE_WEEKS	4.53165e-13	EMC7	no
cg13812245	chr6	387502	-	chr6:391188-393790	N_Shelf				-0.996084	-2.66588	-12.7808	6.78427e-19	1.24703e-15	Z_STAGE_WEEKS	4.60155e-13	IRF4	no
cg16978150	chr8	122515151	-		OpenSea				-0.782809	0.83185	-12.7752	6.91445e-19	1.26752e-15	Z_STAGE_WEEKS	4.68984e-13	HAS2	no
cg12734086	chr1	16113002	-		OpenSea	FBLIM1;FBLIM1	NM_017556;NM_001024216	3'UTR;3'UTR	-0.599247	-0.354996	-12.7725	6.97835e-19	1.27579e-15	Z_STAGE_WEEKS	4.73318e-13	FBLIM1	no
cg21802470	chr7	156545592	+		OpenSea	LMBR1	NM_022458	Body	0.47423	0.0802169	12.7632	7.20265e-19	1.31206e-15	Z_STAGE_WEEKS	4.88532e-13	LMBR1	no
cg23202253	chr12	26902211	-		OpenSea	ITPR2	NM_002223	Body	-1.04677	-1.25969	-12.7627	7.21543e-19	1.31206e-15	Z_STAGE_WEEKS	4.89399e-13	ITPR2	no
cg09242610	chr2	9357556	-		OpenSea	ASAP2;ASAP2	NM_001135191;NM_003887	Body;Body	-1.15338	0.129373	-12.7586	7.31931e-19	1.32739e-15	Z_STAGE_WEEKS	4.96445e-13	ASAP2	no
cg17367615	chr3	169080420	+		OpenSea	MECOM;MECOM	NM_001205194;NM_004991	5'UTR;Body	0.856759	0.999804	12.7558	7.38567e-19	1.33586e-15	Z_STAGE_WEEKS	5.00946e-13	MECOM	no
cg26849238	chr17	40564035	+		OpenSea	PTRF	NM_012232	Body	-0.446218	1.12577	-12.7549	7.40966e-19	1.33663e-15	Z_STAGE_WEEKS	5.02573e-13	PTRF	no
cg18603577	chr12	123900102	-		OpenSea	RILPL2	NM_145058	3'UTR	-0.557024	0.741593	-12.7493	7.55099e-19	1.35641e-15	Z_STAGE_WEEKS	5.12158e-13	RILPL2	no
cg02004867	chr1	33347675	-		OpenSea				-0.612048	-0.179613	-12.749	7.55931e-19	1.35641e-15	Z_STAGE_WEEKS	5.12723e-13	HPCA	no
cg05179088	chr11	68709580	+		OpenSea				-0.881318	-0.115619	-12.747	7.61063e-19	1.36201e-15	Z_STAGE_WEEKS	5.16204e-13	IGHMBP2	no
cg17158651	chr18	74452553	+		OpenSea				-1.05311	-1.16002	-12.7439	7.69234e-19	1.37272e-15	Z_STAGE_WEEKS	5.21746e-13	RP11-162A12.2	no
cg02564742	chr3	53376473	-		OpenSea	DCP1A;DCP1A;DCP1A;DCP1A;DCP1A	NM_001290207;NM_001290206;NM_001290205;NM_001290204;NM_018403	5'UTR;5'UTR;5'UTR;Body;Body	-0.834012	1.0964	-12.7431	7.7109e-19	1.37272e-15	Z_STAGE_WEEKS	5.23005e-13	DCP1A	no
cg15931689	chr9	112269892	+		OpenSea				-0.76976	0.169127	-12.7419	7.74316e-19	1.37485e-15	Z_STAGE_WEEKS	5.25193e-13	PTPN3	no
cg17496067	chr21	47378140	-		OpenSea				-1.00895	-2.04334	-12.7399	7.79794e-19	1.38096e-15	Z_STAGE_WEEKS	5.28909e-13	PCBP3	no
cg01116568	chr11	10476529	-	chr11:10472000-10472857	S_Shelf	AMPD3;AMPD3;AMPD3	NM_001025389;NM_001025390;NM_000480	TSS200;TSS1500;Body	0.669869	-1.07901	12.7367	7.88191e-19	1.38944e-15	Z_STAGE_WEEKS	5.34604e-13	AMPD3	no
cg05164540	chr5	107896573	-		OpenSea				-0.761769	0.07703	-12.7365	7.8868e-19	1.38944e-15	Z_STAGE_WEEKS	5.34935e-13	FBXL17	no
cg07475151	chr5	172382825	+	chr5:172385522-172385912	N_Shelf	LOC100268168;LOC100268168	NR_026682;NR_026683	Body;Body	-0.858728	-0.443023	-12.7308	8.0425e-19	1.41178e-15	Z_STAGE_WEEKS	5.45496e-13	RPL26L1	no
cg18780288	chr10	111659903	-		OpenSea	XPNPEP1;XPNPEP1;XPNPEP1	NR_030724;NM_020383;NM_001167604	Body;Body;Body	-0.575571	-0.472442	-12.7302	8.05681e-19	1.41178e-15	Z_STAGE_WEEKS	5.46467e-13	XPNPEP1	no
cg14435903	chr19	16390216	+		OpenSea				-0.586565	-0.645548	-12.7295	8.07606e-19	1.41178e-15	Z_STAGE_WEEKS	5.47772e-13	AP1M1	no
cg07816665	chr11	119381053	+		OpenSea				-0.893485	-1.81969	-12.7246	8.21191e-19	1.43184e-15	Z_STAGE_WEEKS	5.56987e-13	THY1	no
cg00448868	chr16	66775493	+		OpenSea	DYNC1LI2	NM_006141	Body	-1.21065	-2.79372	-12.722	8.29035e-19	1.44181e-15	Z_STAGE_WEEKS	5.62307e-13	DYNC1LI2	no
cg18713166	chr17	17106839	+	chr17:17108771-17109701	N_Shore	PLD6	NM_178836	Body	-0.692509	0.552349	-12.7179	8.40168e-19	1.45744e-15	Z_STAGE_WEEKS	5.69858e-13	MPRIP	no
cg12492273	chr7	2119499	+	chr7:2116367-2116781	S_Shelf	MAD1L1;MAD1L1;MAD1L1	NM_003550;NM_001013837;NM_001013836	Body;Body;Body	0.69344	0.573188	12.7092	8.65395e-19	1.49737e-15	Z_STAGE_WEEKS	5.86969e-13	MAD1L1	no
cg15774864	chr2	63272214	-	chr2:63272127-63272409	Island	LOC100132215;EHBP1;EHBP1;EHBP1;EHBP1	NR_027069;NM_001142616;NM_001142615;NM_001142614;NM_015252	Body;Body;Body;Body;Body	0.785613	2.44229	12.7045	8.79521e-19	1.51794e-15	Z_STAGE_WEEKS	5.9655e-13	EHBP1	no
cg14426167	chr17	27972099	+		OpenSea	SSH2	NM_033389	Body	-0.808638	-0.535322	-12.7034	8.82763e-19	1.51967e-15	Z_STAGE_WEEKS	5.98749e-13	SSH2	no
cg05581991	chr1	203317416	+		OpenSea	FMOD;FMOD;FMOD	NR_103757;NM_002023;NM_002023	Body;ExonBnd;5'UTR	-0.548912	0.980108	-12.7024	8.85725e-19	1.52091e-15	Z_STAGE_WEEKS	6.00758e-13	FMOD	no
cg21959682	chr3	41264148	-		OpenSea	CTNNB1;CTNNB1;CTNNB1	NM_001098210;NM_001098209;NM_001904	5'UTR;5'UTR;5'UTR	-0.708402	0.350321	-12.699	8.96054e-19	1.53476e-15	Z_STAGE_WEEKS	6.07764e-13	CTNNB1	no
cg14577406	chr9	14317154	-	chr9:14312952-14315351	S_Shore				-0.827514	-0.415439	-12.6847	9.4078e-19	1.6073e-15	Z_STAGE_WEEKS	6.381e-13	NFIB	no
cg14090535	chr1	185396046	-		OpenSea				-1.23023	0.293839	-12.6795	9.58074e-19	1.63274e-15	Z_STAGE_WEEKS	6.4983e-13	IVNS1ABP	no
cg07861288	chr13	92371471	+		OpenSea	GPC5	NM_004466	Body	-1.00789	-1.5829	-12.678	9.62486e-19	1.63615e-15	Z_STAGE_WEEKS	6.52822e-13	GPC5	no
cg03696899	chr20	36840286	-		OpenSea	KIAA1755	NM_001029864	3'UTR	-0.790685	-0.673266	-12.6735	9.77192e-19	1.65471e-15	Z_STAGE_WEEKS	6.62797e-13	KIAA1755	no
cg03246461	chr19	2156279	-		OpenSea				-0.602896	-2.36382	-12.6729	9.79417e-19	1.65471e-15	Z_STAGE_WEEKS	6.64306e-13	AP3D1	no
cg22055162	chr7	50861838	-	chr7:50861390-50861638	S_Shore	GRB10	NM_001001555	TSS1500	0.573839	-0.770579	12.6725	9.80724e-19	1.65471e-15	Z_STAGE_WEEKS	6.65193e-13	GRB10	no
cg09328012	chr22	46481677	-	chr22:46481815-46482024	N_Shore	LOC400931	NR_027033	TSS200	-0.502165	-0.0671454	-12.6686	9.93752e-19	1.67253e-15	Z_STAGE_WEEKS	6.74029e-13	FLJ27365	no
cg12509887	chr19	13124291	-	chr19:13120986-13124368	Island	NFIX	NM_002501	Body	-0.961968	-1.87346	-12.6676	9.97281e-19	1.67431e-15	Z_STAGE_WEEKS	6.76423e-13	NFIX	no
cg07944400	chr20	17982263	+		OpenSea				-0.445803	-0.25669	-12.666	1.00268e-18	1.67922e-15	Z_STAGE_WEEKS	6.80083e-13	OVOL2	no
cg09243811	chr17	66694586	+		OpenSea				-0.610494	-0.211489	-12.6605	1.02174e-18	1.70692e-15	Z_STAGE_WEEKS	6.9301e-13	FAM20A	no
cg18729493	chr2	161244580	-		OpenSea	RBMS1;RBMS1	NM_002897;NM_016836	Body;Body	-0.885315	-2.58141	-12.6589	1.0273e-18	1.70827e-15	Z_STAGE_WEEKS	6.96783e-13	RBMS1	no
cg04558658	chr17	42473364	+		OpenSea	GPATCH8	NM_001002909	3'UTR	-0.679758	0.212385	-12.6588	1.02758e-18	1.70827e-15	Z_STAGE_WEEKS	6.96972e-13	GPATCH8	no
cg10697032	chr4	3438850	-		OpenSea	RGS12;RGS12	NM_198229;NM_198227	Body;Body	-0.809647	-0.576022	-12.6513	1.05428e-18	1.74823e-15	Z_STAGE_WEEKS	7.15085e-13	RGS12	no
cg03877706	chr21	22572632	-		OpenSea	NCAM2	NM_004540	Body	-0.776345	0.799249	-12.6502	1.05828e-18	1.74823e-15	Z_STAGE_WEEKS	7.17796e-13	NCAM2	no
cg09275233	chr2	113009179	-	chr2:113012108-113012784	N_Shelf	ZC3H8	NM_032494	Body	-0.414368	0.980441	-12.6499	1.05935e-18	1.74823e-15	Z_STAGE_WEEKS	7.18521e-13	ZC3H8	no
cg19229291	chr5	7326043	+		OpenSea				-0.483497	1.60521	-12.6469	1.07001e-18	1.75371e-15	Z_STAGE_WEEKS	7.25753e-13	ADCY2	no
cg09455823	chr2	201606912	-		OpenSea				-0.541808	-0.656207	-12.6469	1.07006e-18	1.75371e-15	Z_STAGE_WEEKS	7.25789e-13	AOX1	no
cg17636366	chr6	139918661	+		OpenSea				-1.09625	0.169808	-12.6469	1.07043e-18	1.75371e-15	Z_STAGE_WEEKS	7.26038e-13	CITED2	no
cg20210384	chr2	119201420	-		OpenSea				-0.907122	-1.13387	-12.6451	1.07694e-18	1.76013e-15	Z_STAGE_WEEKS	7.30456e-13	INSIG2	no
cg01965552	chr5	40478425	-		OpenSea				-0.680622	0.0392046	-12.6398	1.09645e-18	1.78771e-15	Z_STAGE_WEEKS	7.43687e-13	PTGER4	no
cg20606255	chr20	36839442	+		OpenSea	KIAA1755	NM_001029864	3'UTR	-0.641778	-1.6093	-12.6369	1.10741e-18	1.80125e-15	Z_STAGE_WEEKS	7.51122e-13	KIAA1755	no
cg14318891	chr16	49776685	-		OpenSea	ZNF423;ZNF423	NM_015069;NM_001271620	Body;5'UTR	0.589587	1.21156	12.6355	1.11247e-18	1.80514e-15	Z_STAGE_WEEKS	7.5455e-13	ZNF423	no
cg21979351	chr16	56816034	+		OpenSea	NUP93;NUP93;NUP93;NUP93	NM_001242795;NM_001242796;NM_014669;NM_001242795	1stExon;TSS1500;Body;5'UTR	0.474006	-0.426858	12.6306	1.13151e-18	1.83167e-15	Z_STAGE_WEEKS	7.67469e-13	NUP93	no
cg03999816	chr3	15370764	+	chr3:15373314-15374209	N_Shelf	SH3BP5;SH3BP5	NM_004844;NM_001018009	Body;5'UTR	0.991653	-1.2067	12.6279	1.14198e-18	1.8442e-15	Z_STAGE_WEEKS	7.74566e-13	SH3BP5	no
cg00224673	chr5	134639938	+		OpenSea	C5orf66	NM_001277348	5'UTR	0.679785	-0.979233	12.625	1.15334e-18	1.85814e-15	Z_STAGE_WEEKS	7.82275e-13	C5orf66	no
cg00476906	chr17	40477266	+		OpenSea	STAT3;STAT3;STAT3	NM_003150;NM_139276;NM_213662	Body;Body;Body	-0.875655	0.703103	-12.6211	1.16884e-18	1.87864e-15	Z_STAGE_WEEKS	7.92784e-13	STAT3	no
cg26507409	chr22	40672689	-		OpenSea	TNRC6B;TNRC6B;TNRC6B	NM_001024843;NM_015088;NM_001162501	Body;Body;Body	-0.83823	0.254144	-12.6198	1.17408e-18	1.88259e-15	Z_STAGE_WEEKS	7.96337e-13	TNRC6B	no
cg21275690	chr16	3072970	+	chr16:3073686-3074443	N_Shore	HCFC1R1;HCFC1R1;HCFC1R1;THOC6;THOC6	NM_017885;NM_001002018;NM_001002017;NM_001142350;NM_024339	Body;Body;Body;TSS1500;TSS1500	-0.437388	-0.475123	-12.6101	1.21358e-18	1.94134e-15	Z_STAGE_WEEKS	8.2313e-13	HCFC1R1	no
cg01053709	chr6	148846474	+		OpenSea	SASH1	NM_015278	Body	-0.517933	0.528563	-12.6062	1.22977e-18	1.96261e-15	Z_STAGE_WEEKS	8.3411e-13	SASH1	no
cg27652459	chr11	46709238	-		OpenSea	ARHGAP1	NM_004308	Body	-0.580971	-0.191627	-12.6047	1.23594e-18	1.96356e-15	Z_STAGE_WEEKS	8.383e-13	ARHGAP1	no
cg08061755	chr11	9781826	-	chr11:9779592-9780470	S_Shore				-0.705333	-1.61266	-12.6047	1.23615e-18	1.96356e-15	Z_STAGE_WEEKS	8.3844e-13	SWAP70	no
cg07898252	chr19	17458126	-		OpenSea				-0.588609	0.15501	-12.6029	1.24381e-18	1.97112e-15	Z_STAGE_WEEKS	8.43637e-13	PLVAP	no
cg05220207	chr18	43534472	-		OpenSea	EPG5	NM_020964	Body	-0.710043	-0.564732	-12.5995	1.25802e-18	1.98898e-15	Z_STAGE_WEEKS	8.53272e-13	EPG5	no
cg06040373	chr7	22602923	+		OpenSea	LOC100506178	NR_038393	TSS200	0.587439	-1.77744	12.5987	1.26145e-18	1.98976e-15	Z_STAGE_WEEKS	8.55597e-13	STEAP1B	no
cg00845602	chr10	31270080	+		OpenSea	ZNF438;ZNF438;ZNF438;ZNF438;ZNF438;ZNF438;ZNF438;ZNF438	NR_026560;NM_001143769;NM_001143771;NM_001143770;NM_001143768;NM_001143767;NM_001143766;NM_182755	Body;5'UTR;5'UTR;5'UTR;5'UTR;5'UTR;5'UTR;5'UTR	-0.874035	-1.54175	-12.5901	1.29943e-18	2.04493e-15	Z_STAGE_WEEKS	8.81364e-13	ZNF438	no
cg02878439	chr16	87498480	-		OpenSea	ZCCHC14	NM_015144	Body	-0.748295	-0.927514	-12.5855	1.3199e-18	2.07232e-15	Z_STAGE_WEEKS	8.95242e-13	ZCCHC14	no
cg13030383	chr18	24326955	+		OpenSea				-0.515074	-0.315248	-12.5829	1.33145e-18	2.08564e-15	Z_STAGE_WEEKS	9.03081e-13	KCTD1	no
cg15054077	chr19	13124215	+	chr19:13120986-13124368	Island	NFIX	NM_002501	Body	-1.24198	-3.07198	-12.5825	1.33462e-18	2.08578e-15	Z_STAGE_WEEKS	9.05229e-13	NFIX	no
cg04812351	chr4	73177995	+		OpenSea	ADAMTS3	NM_014243	Body	-1.05401	-2.66212	-12.5798	1.34597e-18	2.09868e-15	Z_STAGE_WEEKS	9.12926e-13	ADAMTS3	no
cg08464513	chr16	30136024	-	chr16:30134220-30134488	S_Shore	MAPK3;MAPK3;MAPK3	NM_001040056;NM_001109891;NM_002746	TSS1500;TSS1500;TSS1500	-0.65841	0.349625	-12.5763	1.36189e-18	2.11863e-15	Z_STAGE_WEEKS	9.23724e-13	MAPK3	no
cg07582043	chr10	130427658	-		OpenSea				-0.832698	0.95416	-12.5752	1.36705e-18	2.12066e-15	Z_STAGE_WEEKS	9.27222e-13	MKI67	no
cg23261107	chr7	22602895	-		OpenSea				0.794631	-0.529784	12.5747	1.36944e-18	2.12066e-15	Z_STAGE_WEEKS	9.28848e-13	STEAP1B	no
cg03280783	chr1	153521872	+		OpenSea	LOC101928034;S100A3	NR_125947;NM_002960	Body;TSS200	-0.802279	-1.14055	-12.5676	1.40338e-18	2.16827e-15	Z_STAGE_WEEKS	9.51869e-13	S100A4	no
cg18506744	chr19	1102627	-	chr19:1103722-1105758	N_Shore	GPX4;GPX4	NM_002085;NM_001039847	TSS1500;TSS1500	-0.55473	-0.888623	-12.5668	1.40715e-18	2.16914e-15	Z_STAGE_WEEKS	9.54422e-13	GPX4	no
cg13381498	chr17	27899259	-	chr17:27899511-27900067	N_Shore	TP53I13	NM_138349	Body	-0.526095	0.941857	-12.565	1.41568e-18	2.17735e-15	Z_STAGE_WEEKS	9.60212e-13	TP53I13	no
cg12208064	chr12	52539620	-		OpenSea				0.551354	-0.874173	12.5638	1.42162e-18	2.18153e-15	Z_STAGE_WEEKS	9.64238e-13	KRT80	no
cg09310092	chr19	35529201	-	chr19:35531780-35531991	N_Shelf	SCN1B	NM_001037	Body	-0.572477	-0.365555	-12.5614	1.43351e-18	2.18782e-15	Z_STAGE_WEEKS	9.72303e-13	SCN1B	no
cg22255565	chr10	73236594	+		OpenSea	CDH23;CDH23;CDH23;CDH23;CDH23	NM_001171932;NM_052836;NM_001171931;NM_001171930;NM_022124	Body;Body;Body;Body;Body	-0.791135	-1.5474	-12.5613	1.43364e-18	2.18782e-15	Z_STAGE_WEEKS	9.72393e-13	CDH23	no
cg08348100	chr12	122261828	+	chr12:122261329-122261593	S_Shore	SETD1B	NM_015048	Body	-0.395395	0.898255	-12.5602	1.43916e-18	2.18782e-15	Z_STAGE_WEEKS	9.76134e-13	SETD1B	no
cg07321836	chr1	118176422	-		OpenSea				-0.436411	0.624493	-12.5601	1.43955e-18	2.18782e-15	Z_STAGE_WEEKS	9.76402e-13	FAM46C	no
cg03619352	chr5	179219098	+	chr5:179222608-179223825	N_Shelf				-0.918614	-0.0587557	-12.5597	1.44185e-18	2.18782e-15	Z_STAGE_WEEKS	9.77957e-13	MAML1	no
cg19852660	chr11	2846681	+		OpenSea	KCNQ1;KCNQ1	NM_000218;NM_181798	Body;Body	-0.844269	-0.247627	-12.5576	1.45187e-18	2.19811e-15	Z_STAGE_WEEKS	9.84752e-13	KCNQ1	no
cg02523309	chr15	86294047	+		OpenSea				-0.708228	-1.72655	-12.5538	1.47121e-18	2.21609e-15	Z_STAGE_WEEKS	9.97875e-13	AKAP13	no
cg21536281	chr1	54822922	-	chr1:54821990-54822333	S_Shore	SSBP3;SSBP3;SSBP3	NM_018070;NM_001009955;NM_145716	Body;Body;Body	0.495983	-0.704076	12.5538	1.47124e-18	2.21609e-15	Z_STAGE_WEEKS	9.97891e-13	SSBP3	no
cg23199449	chr10	105498001	+		OpenSea	SH3PXD2A	NM_014631	Body	0.483676	1.26596	12.5533	1.47355e-18	2.21609e-15	Z_STAGE_WEEKS	9.99458e-13	SH3PXD2A	no
cg26861771	chr14	104175307	+		OpenSea	XRCC3;XRCC3;XRCC3	NM_005432;NM_001100118;NM_001100119	Body;Body;Body	-0.405283	1.08548	-12.5525	1.47773e-18	2.21747e-15	Z_STAGE_WEEKS	1.0023e-12	XRCC3	no
cg19229215	chr7	73476337	+		OpenSea	ELN;ELN;ELN;ELN;ELN	NM_001081753;NM_000501;NM_001081755;NM_001081754;NM_001081752	Body;Body;Body;Body;Body	-0.948224	-0.543461	-12.5518	1.48117e-18	2.21773e-15	Z_STAGE_WEEKS	1.00463e-12	ELN	no
cg11259728	chr6	5472468	+		OpenSea	FARS2	NM_006567	Body	0.7061	0.708836	12.5498	1.49146e-18	2.22822e-15	Z_STAGE_WEEKS	1.01161e-12	FARS2	no
cg24704287	chr19	13951481	-	chr19:13953222-13953554	N_Shore				-0.872398	0.205842	-12.5483	1.49898e-18	2.23261e-15	Z_STAGE_WEEKS	1.01671e-12	ZSWIM4	no
cg04805166	chr5	102788591	+		OpenSea				-0.985834	-1.64914	-12.548	1.50099e-18	2.23261e-15	Z_STAGE_WEEKS	1.01807e-12	NUDT12	no
cg22277972	chr12	108960008	+	chr12:108956188-108956759	S_Shelf	ISCU;ISCU	NM_213595;NM_014301	Body;Body	-0.517274	-0.24055	-12.5423	1.52999e-18	2.27078e-15	Z_STAGE_WEEKS	1.03774e-12	ISCU	no
cg10485411	chr7	2328797	-		OpenSea	SNX8	NM_013321	Body	-0.505559	1.80571	-12.5337	1.57613e-18	2.33414e-15	Z_STAGE_WEEKS	1.06904e-12	SNX8	no
cg19024021	chr8	82106455	+		OpenSea				-0.877876	-0.31485	-12.5269	1.61334e-18	2.38404e-15	Z_STAGE_WEEKS	1.09428e-12	PAG1	no
cg01188867	chr1	186071906	+		OpenSea	HMCN1;MIR548F1	NM_031935;NR_031642	Body;Body	-0.837877	-0.155561	-12.5233	1.63291e-18	2.40771e-15	Z_STAGE_WEEKS	1.10755e-12	HMCN1	no
cg01847344	chr21	45929576	-	chr21:45926531-45926754	S_Shelf	C21orf29	NM_144991	Body	-0.996997	0.0943579	-12.5202	1.65078e-18	2.42879e-15	Z_STAGE_WEEKS	1.11967e-12	TSPEAR	no
cg21664473	chr9	114170942	-		OpenSea	KIAA0368;KIAA0368	NM_001080398;NM_001080398	ExonBnd;Body	-0.862981	-0.402579	-12.5168	1.67023e-18	2.45208e-15	Z_STAGE_WEEKS	1.13286e-12	KIAA0368	no
cg14403690	chr3	167769502	-		OpenSea	GOLIM4;GOLIM4	NM_014498;NM_001308155	Body;Body	-1.02477	-1.64029	-12.5145	1.6831e-18	2.46565e-15	Z_STAGE_WEEKS	1.14159e-12	GOLIM4	no
cg17742642	chr1	32202394	+		OpenSea	ADGRB2;ADGRB2	NM_001294336;NM_001294335	Body;Body	-0.837499	1.56877	-12.5094	1.71313e-18	2.50423e-15	Z_STAGE_WEEKS	1.16196e-12	BAI2	no
cg10611451	chr11	14051994	-		OpenSea	SPON1	NM_006108	Body	-0.956871	-0.2031	-12.5081	1.72089e-18	2.51015e-15	Z_STAGE_WEEKS	1.16722e-12	RRAS2	no
cg22900088	chr3	100784989	+		OpenSea				-0.748304	-0.429846	-12.5037	1.74654e-18	2.5421e-15	Z_STAGE_WEEKS	1.18462e-12	ABI3BP	no
cg20227808	chr16	12387382	+		OpenSea	SNX29	NM_032167	Body	0.800531	-2.36584	12.4985	1.77824e-18	2.5827e-15	Z_STAGE_WEEKS	1.20612e-12	SNX29	no
cg24441324	chr1	150523231	+	chr1:150521349-150522368	S_Shore	ADAMTSL4;ADAMTSL4	NM_019032;NM_025008	5'UTR;5'UTR	-0.893523	-0.721659	-12.496	1.79353e-18	2.59935e-15	Z_STAGE_WEEKS	1.21649e-12	ADAMTSL4	no
cg17027832	chr15	81146570	+		OpenSea	CEMIP;CEMIP;CEMIP	NM_001293304;NM_018689;NM_001293298	5'UTR;5'UTR;5'UTR	-0.893465	-0.818306	-12.4922	1.8173e-18	2.62817e-15	Z_STAGE_WEEKS	1.23261e-12	KIAA1199	no
cg18844158	chr1	156096574	+		OpenSea	LMNA;LMNA;LMNA;LMNA;LMNA;LMNA;LMNA	NM_001282624;NM_001282625;NM_005572;NM_001282626;NM_170707;NM_170708;NM_001257374	5'UTR;Body;Body;Body;Body;Body;Body	-0.807888	-2.23356	-12.4905	1.82789e-18	2.63753e-15	Z_STAGE_WEEKS	1.23979e-12	LMNA	no
cg04869379	chr13	109610256	-		OpenSea	MYO16	NM_015011	Body	-0.91718	-1.75554	-12.4899	1.83154e-18	2.63753e-15	Z_STAGE_WEEKS	1.24228e-12	MYO16	no
cg02003272	chr13	50702719	-	chr13:50703685-50705025	N_Shore				0.861536	-0.411941	12.4891	1.83674e-18	2.6394e-15	Z_STAGE_WEEKS	1.2458e-12	DLEU1	no
cg15331007	chr1	18418686	-		OpenSea				-0.901841	-0.885787	-12.4855	1.85945e-18	2.66639e-15	Z_STAGE_WEEKS	1.2612e-12	IGSF21	no
cg16924779	chr6	147235737	-		OpenSea	STXBP5-AS1	NR_034115	Body	-1.43784	-2.20141	-12.485	1.86648e-18	2.67083e-15	Z_STAGE_WEEKS	1.26597e-12	ADGB	no
cg09197672	chr7	135434050	+		OpenSea	FAM180A	NM_205855	TSS1500	-0.556616	0.572898	-12.4807	1.88985e-18	2.69857e-15	Z_STAGE_WEEKS	1.28182e-12	FAM180A	no
cg01529040	chr2	113437110	+		OpenSea				-1.05575	-1.03933	-12.4797	1.8969e-18	2.7003e-15	Z_STAGE_WEEKS	1.2866e-12	SLC20A1	no
cg27329481	chr10	124259069	-		OpenSea	HTRA1	NM_002775	Body	-0.47289	-0.412405	-12.4793	1.89902e-18	2.7003e-15	Z_STAGE_WEEKS	1.28804e-12	HTRA1	no
cg01974375	chr1	151298954	+	chr1:151300522-151300724	N_Shore	PI4KB	NM_002651	TSS1500	-0.477365	-1.38677	-12.4727	1.94275e-18	2.75402e-15	Z_STAGE_WEEKS	1.3177e-12	PI4KB	no
cg03732254	chr5	139027191	-	chr5:139027443-139030219	N_Shore	CXXC5	NM_016463	TSS1500	0.468908	0.634753	12.4724	1.94492e-18	2.75402e-15	Z_STAGE_WEEKS	1.31917e-12	CXXC5	no
cg06430029	chr2	85363190	+	chr2:85359956-85362593	S_Shore	TCF7L1	NM_031283	Body	0.876791	0.556332	12.4709	1.95452e-18	2.75974e-15	Z_STAGE_WEEKS	1.32569e-12	TCF7L1	no
cg17476806	chr2	38733089	-		OpenSea	LOC101929596	NR_110259	Body	-0.693408	-1.466	-12.4706	1.9571e-18	2.75974e-15	Z_STAGE_WEEKS	1.32744e-12	HNRNPLL	no
cg17232357	chr15	67012832	-		OpenSea	SMAD6;SMAD6;SMAD6	NM_001142861;NR_027654;NM_005585	Body;Body;Body	-0.934724	-0.485796	-12.4689	1.96862e-18	2.77016e-15	Z_STAGE_WEEKS	1.33525e-12	SMAD6	no
cg04738410	chr22	40672737	+		OpenSea	TNRC6B;TNRC6B;TNRC6B	NM_001024843;NM_015088;NM_001162501	Body;Body;Body	-1.07966	0.514647	-12.4683	1.97265e-18	2.77016e-15	Z_STAGE_WEEKS	1.33799e-12	TNRC6B	no
cg23502963	chr20	5061118	+		OpenSea				-0.547625	-0.0821731	-12.4633	2.00681e-18	2.81231e-15	Z_STAGE_WEEKS	1.36116e-12	TMEM230	no
cg25486993	chr4	40920526	-		OpenSea	APBB2;APBB2;APBB2	NM_173075;NM_001166050;NM_004307	Body;Body;Body	-0.982908	-2.3221	-12.459	2.03649e-18	2.84801e-15	Z_STAGE_WEEKS	1.38129e-12	APBB2	no
cg00678114	chr17	2267911	-	chr17:2265492-2265876	S_Shelf	SGSM2;SGSM2	NM_014853;NM_001098509	Body;Body	-0.549542	0.275462	-12.4564	2.05479e-18	2.86648e-15	Z_STAGE_WEEKS	1.3937e-12	SGSM2	no
cg21800327	chr1	2179358	+		OpenSea	SKI	NM_003036	Body	-0.649796	0.435107	-12.4559	2.05815e-18	2.86648e-15	Z_STAGE_WEEKS	1.39598e-12	SKI	no
cg03072598	chr3	71294380	+		OpenSea	FOXP1;FOXP1;FOXP1;FOXP1;FOXP1;FOXP1;FOXP1	NM_001244814;NM_001244812;NM_001244816;NM_001244808;NM_032682;NM_001244810;NM_001012505	TSS200;5'UTR;5'UTR;5'UTR;5'UTR;5'UTR;5'UTR	-0.714654	-2.24373	-12.4551	2.06388e-18	2.86856e-15	Z_STAGE_WEEKS	1.39986e-12	FOXP1	no
cg08180187	chr4	24796689	+		OpenSea	SOD3	NM_003102	TSS1500	-0.491757	-0.525595	-12.4511	2.0926e-18	2.90253e-15	Z_STAGE_WEEKS	1.41934e-12	SOD3	no
cg03950655	chr1	64379958	+		OpenSea	ROR1;ROR1	NM_005012;NM_001083592	Body;Body	0.582046	0.131874	12.4482	2.11309e-18	2.92498e-15	Z_STAGE_WEEKS	1.43324e-12	ROR1	no
cg07577824	chr20	17943403	-		OpenSea	SNX5;SNORD17;SNX5	NM_014426;NR_003045;NM_152227	Body;Body;Body	-0.706612	0.00834996	-12.4445	2.14076e-18	2.95724e-15	Z_STAGE_WEEKS	1.452e-12	SNX5	no
cg09023351	chr5	108791617	+		OpenSea				-0.922275	-1.42562	-12.4438	2.14577e-18	2.95813e-15	Z_STAGE_WEEKS	1.4554e-12	PJA2	no
cg08817867	chr17	19656554	+		OpenSea				-0.585809	0.514736	-12.4397	2.1762e-18	2.99401e-15	Z_STAGE_WEEKS	1.47605e-12	ALDH3A1	no
cg22515654	chr1	10590672	-		OpenSea	PEX14	NM_004565	Body	0.648118	-1.67499	12.4342	2.21754e-18	3.04471e-15	Z_STAGE_WEEKS	1.50409e-12	PEX14	no
cg01512757	chr22	24230648	-		OpenSea				-0.72369	0.110101	-12.4329	2.22757e-18	3.0523e-15	Z_STAGE_WEEKS	1.51089e-12	AP000350.10	no
cg05641978	chr2	192695711	-		OpenSea				-0.729408	-0.700376	-12.4298	2.25116e-18	3.07358e-15	Z_STAGE_WEEKS	1.52689e-12	SDPR	no
cg01825213	chr9	98979965	-	chr9:98980493-98980759	N_Shore				0.78543	0.709643	12.4297	2.25216e-18	3.07358e-15	Z_STAGE_WEEKS	1.52757e-12	HSD17B3	no
cg21502979	chr14	77565399	-	chr14:77563965-77564697	S_Shore	CIPC	NM_033426	5'UTR	-0.966206	-3.5919	-12.4281	2.26498e-18	3.08486e-15	Z_STAGE_WEEKS	1.53626e-12	CIPC	no
cg02238928	chr20	55837591	+	chr20:55839287-55839766	N_Shore	BMP7	NM_001719	Body	0.984466	-2.33333	12.4272	2.27156e-18	3.08762e-15	Z_STAGE_WEEKS	1.54072e-12	BMP7	no
cg27450193	chr2	71651284	-		OpenSea	ZNF638;ZNF638;ZNF638;ZNF638	NM_014497;NM_001252612;NM_001014972;NM_001252613	Body;Body;Body;Body	-0.580534	1.19554	-12.4255	2.28503e-18	3.09973e-15	Z_STAGE_WEEKS	1.54986e-12	ZNF638	no
cg00950718	chr1	159859904	-		OpenSea	CCDC19	NM_012337	Body	-0.720239	-1.56741	-12.4232	2.30305e-18	3.11793e-15	Z_STAGE_WEEKS	1.56208e-12	CCDC19	no
cg12659065	chr12	27156738	+		OpenSea	TM7SF3	NM_016551	Body	0.761113	0.900165	12.4202	2.32722e-18	3.14437e-15	Z_STAGE_WEEKS	1.57848e-12	TM7SF3	no
cg10610648	chr10	5969457	+		OpenSea	FBXO18;FBXO18	NM_178150;NM_032807	Body;Body	-0.864815	0.296009	-12.4176	2.34796e-18	3.16609e-15	Z_STAGE_WEEKS	1.59254e-12	FBXO18	no
cg16446543	chr2	173258744	-		OpenSea				-1.36594	-1.37934	-12.4168	2.35775e-18	3.17008e-15	Z_STAGE_WEEKS	1.59918e-12	ITGA6	no
cg03890628	chr1	9666902	-	chr1:9670617-9670868	N_Shelf	TMEM201	NM_001130924	Body	-1.35013	1.37098	-12.4165	2.36027e-18	3.17008e-15	Z_STAGE_WEEKS	1.60089e-12	TMEM201	no
cg04470060	chr5	141870810	-		OpenSea				0.858461	0.995137	12.4136	2.38087e-18	3.19144e-15	Z_STAGE_WEEKS	1.61487e-12	FGF1	no
cg06187632	chr9	16276387	-		OpenSea	C9orf92	NR_073471	TSS200	-0.743905	-0.171232	-12.4116	2.39692e-18	3.20661e-15	Z_STAGE_WEEKS	1.62575e-12	C9orf92	no
cg10170306	chr9	127635245	+	chr9:127631143-127632264	S_Shelf	ARPC5L	NM_030978	Body	-0.517844	-0.851907	-12.4099	2.4109e-18	3.21896e-15	Z_STAGE_WEEKS	1.63523e-12	ARPC5L	no
cg19111287	chr4	3372915	-	chr4:3374733-3374998	N_Shore	RGS12;RGS12;RGS12	NM_198229;NM_198227;NM_002926	Body;Body;Body	0.916823	-0.803756	12.4093	2.41618e-18	3.21968e-15	Z_STAGE_WEEKS	1.63881e-12	RGS12	no
cg20305969	chr11	12432190	-		OpenSea	PARVA	NM_018222	Body	-0.60616	-0.650046	-12.408	2.42703e-18	3.2246e-15	Z_STAGE_WEEKS	1.64617e-12	PARVA	no
cg07637085	chr20	30148787	+		OpenSea	HM13;HM13;HM13	NM_178580;NM_030789;NM_178581	Body;Body;Body	-0.969976	0.277258	-12.4077	2.42938e-18	3.2246e-15	Z_STAGE_WEEKS	1.64777e-12	HM13	no
cg05383442	chr1	48022001	-		OpenSea				0.853274	-2.56314	12.4054	2.44902e-18	3.24431e-15	Z_STAGE_WEEKS	1.66109e-12	FOXD2	no
cg26484813	chr11	62311573	+	chr11:62313282-62314314	N_Shore	AHNAK;AHNAK	NM_024060;NM_001620	5'UTR;5'UTR	-0.707237	-3.02219	-12.4007	2.4886e-18	3.29033e-15	Z_STAGE_WEEKS	1.68794e-12	AHNAK	no
cg19250932	chr20	1800881	-		OpenSea				-0.639227	0.22961	-12.3952	2.53656e-18	3.34721e-15	Z_STAGE_WEEKS	1.72047e-12	SIRPA	no
cg16738373	chr12	3391079	+		OpenSea	TSPAN9;TSPAN9	NM_006675;NM_001168320	Body;Body	0.457015	0.449244	12.3946	2.54158e-18	3.34732e-15	Z_STAGE_WEEKS	1.72387e-12	TSPAN9	no
cg15989208	chr17	40819882	-	chr17:40821935-40823573	N_Shelf				-1.01371	-0.172672	-12.391	2.57328e-18	3.3825e-15	Z_STAGE_WEEKS	1.74537e-12	PLEKHH3	no
cg24377826	chr10	126376113	+		OpenSea	FAM53B	NM_014661	Body	-0.889561	0.497715	-12.389	2.59079e-18	3.39893e-15	Z_STAGE_WEEKS	1.75725e-12	RP11-12J10.3	no
cg09591234	chr7	43726813	-		OpenSea	COA1;COA1	NR_047701;NM_018224	Body;5'UTR	-0.792492	0.346099	-12.3881	2.59894e-18	3.40304e-15	Z_STAGE_WEEKS	1.76277e-12	COA1	no
cg05857060	chr7	75267630	+	chr7:75268004-75268871	N_Shore	HIP1	NM_005338	Body	0.610234	-2.06281	12.3844	2.63262e-18	3.44051e-15	Z_STAGE_WEEKS	1.78562e-12	HIP1	no
cg05889768	chr10	13143286	-	chr10:13141778-13142493	S_Shore	OPTN;OPTN;OPTN;OPTN	NM_021980;NM_001008213;NM_001008212;NM_001008211	5'UTR;5'UTR;5'UTR;5'UTR	-0.474932	0.461619	-12.3834	2.64108e-18	3.44492e-15	Z_STAGE_WEEKS	1.79136e-12	OPTN	no
cg19356311	chr1	1856073	-	chr1:1859246-1859523	N_Shelf				-0.759281	-1.97191	-12.3824	2.65027e-18	3.45027e-15	Z_STAGE_WEEKS	1.79759e-12	C1orf222	no
cg08142973	chr12	49946069	+	chr12:49942786-49943435	S_Shelf	KCNH3	NM_012284	Body	-0.590306	-0.420525	-12.3778	2.69263e-18	3.49505e-15	Z_STAGE_WEEKS	1.82632e-12	KCNH3	no
cg00562132	chr3	149336011	+		OpenSea	WWTR1;WWTR1;WWTR1	NM_001168280;NM_001168278;NM_015472	Body;Body;Body	-1.37482	-0.033035	-12.378	2.69497e-18	3.49505e-15	Z_STAGE_WEEKS	1.82791e-12	WWTR1	no
cg08428819	chr10	123924042	-	chr10:123922850-123923542	S_Shore	TACC2;TACC2;TACC2;TACC2	NM_206862;NM_006997;NM_206861;NM_206860	Body;Body;Body;Body	0.69885	-2.03681	12.3765	2.70516e-18	3.50157e-15	Z_STAGE_WEEKS	1.83482e-12	TACC2	no
cg03714676	chr8	48174649	-	chr8:48172791-48172993	S_Shore	KIAA0146	NM_001080394	Body	-0.954735	-0.761392	-12.374	2.7284e-18	3.52493e-15	Z_STAGE_WEEKS	1.85059e-12	SPIDR	no
cg19680831	chr17	63510385	-		OpenSea				-0.897605	0.728981	-12.3702	2.76467e-18	3.56499e-15	Z_STAGE_WEEKS	1.87518e-12	AXIN2	no
cg01603550	chr3	11609735	+	chr3:11610137-11610370	N_Shore	VGLL4;VGLL4;VGLL4;VGLL4;VGLL4;VGLL4	NM_001128221;NM_001128220;NM_001284391;NM_001128219;NM_001284390;NM_014667	Body;Body;Body;Body;Body;Body	-0.711241	0.257045	-12.3692	2.77415e-18	3.57042e-15	Z_STAGE_WEEKS	1.88161e-12	VGLL4	no
cg14110885	chr17	48911141	-		OpenSea	WFIKKN2	NM_175575	TSS1500	0.75882	0.0889673	12.3684	2.78179e-18	3.57348e-15	Z_STAGE_WEEKS	1.8868e-12	WFIKKN2	no
cg22946648	chr20	43243398	-		OpenSea	PKIG;PKIG;PKIG	NM_181805;NM_181804;NM_007066	Body;Body;Body	-0.603953	-0.143528	-12.3665	2.79939e-18	3.58929e-15	Z_STAGE_WEEKS	1.89873e-12	PKIG	no
cg00632415	chr20	49190111	+		OpenSea	PTPN1;PTPN1	NM_001278618;NM_002827	Body;Body	-0.589049	-1.14619	-12.363	2.83398e-18	3.62504e-15	Z_STAGE_WEEKS	1.92219e-12	PTPN1	no
cg00239117	chr2	238928702	-		OpenSea	UBE2F	NM_080678	Body	-0.711785	1.54217	-12.3626	2.83796e-18	3.62504e-15	Z_STAGE_WEEKS	1.9249e-12	UBE2F	no
cg04330597	chr2	235907735	-		OpenSea	SH3BP4	NM_014521	5'UTR	0.858887	-2.7077	12.3582	2.88129e-18	3.67177e-15	Z_STAGE_WEEKS	1.95429e-12	SH3BP4	no
cg26784201	chr5	150050950	-	chr5:150051116-150052107	N_Shore	MYOZ3;MYOZ3	NM_133371;NM_001122853	Body;Body	0.709834	-1.47651	12.3578	2.88538e-18	3.67177e-15	Z_STAGE_WEEKS	1.95705e-12	MYOZ3	no
cg09483223	chr19	15434462	-		OpenSea				-0.5762	-1.5966	-12.3537	2.92566e-18	3.71606e-15	Z_STAGE_WEEKS	1.98438e-12	BRD4	no
cg05336982	chr16	69564735	+		OpenSea				-0.830849	-0.911895	-12.3526	2.93723e-18	3.72378e-15	Z_STAGE_WEEKS	1.99222e-12	NFAT5	no
cg00519069	chr19	14491737	+		OpenSea	CD97;CD97;CD97	NM_001784;NM_078481;NM_001025160	TSS1500;TSS1500;TSS1500	-1.05472	-1.04818	-12.3515	2.94936e-18	3.73219e-15	Z_STAGE_WEEKS	2.00045e-12	CD97	no
cg13475003	chr9	131901053	+		OpenSea	PPP2R4;PPP2R4;PPP2R4;PPP2R4;PPP2R4;PPP2R4	NM_021131;NM_001271832;NM_178003;NM_178001;NM_178000;NM_001193397	Body;Body;Body;Body;Body;Body	-1.04245	-2.47437	-12.3508	2.95621e-18	3.73389e-15	Z_STAGE_WEEKS	2.0051e-12	PPP2R4	no
cg11439662	chr8	111072284	+		OpenSea				-0.634522	0.848221	-12.3497	2.96659e-18	3.74004e-15	Z_STAGE_WEEKS	2.01214e-12	KCNV1	no
cg15770702	chr17	43384845	-		OpenSea	MAP3K14	NM_003954	5'UTR	-1.03868	-1.20533	-12.349	2.97406e-18	3.74249e-15	Z_STAGE_WEEKS	2.0172e-12	SPATA32	no
cg27591012	chr18	46356042	-		OpenSea	CTIF;CTIF	NM_014772;NM_001142397	Body;Body	0.354011	-0.208299	12.3479	2.98556e-18	3.75001e-15	Z_STAGE_WEEKS	2.02501e-12	CTIF	no
cg13459606	chr7	50861834	-	chr7:50861390-50861638	S_Shore	GRB10	NM_001001555	TSS1500	0.665025	-1.03939	12.3429	3.03713e-18	3.80072e-15	Z_STAGE_WEEKS	2.05998e-12	GRB10	no
cg26865872	chr9	87365588	+		OpenSea	NTRK2;NTRK2;NTRK2;NTRK2;NTRK2;NTRK2	NM_001007097;NM_001291937;NM_001018066;NM_001018065;NM_006180;NM_001018064	Body;Body;Body;Body;Body;Body	-1.08232	-0.485501	-12.343	3.03714e-18	3.80072e-15	Z_STAGE_WEEKS	2.05999e-12	NTRK2	no
cg02476884	chr1	9338423	+		OpenSea				-1.06722	-2.03727	-12.3416	3.05109e-18	3.81115e-15	Z_STAGE_WEEKS	2.06945e-12	H6PD	no
cg20770573	chr20	48307717	+		OpenSea	B4GALT5	NM_004776	Body	-0.794145	-0.377717	-12.3384	3.08448e-18	3.84578e-15	Z_STAGE_WEEKS	2.0921e-12	B4GALT5	no
cg14718754	chr17	1092278	-		OpenSea				-0.717053	-1.79928	-12.337	3.09994e-18	3.85795e-15	Z_STAGE_WEEKS	2.10258e-12	ABR	no
cg26897365	chr14	50374625	+		OpenSea				-0.901739	-0.324216	-12.3328	3.14509e-18	3.90698e-15	Z_STAGE_WEEKS	2.13321e-12	ARF6	no
cg07976851	chr10	121417992	+		OpenSea	BAG3	NM_004281	Body	-0.686864	-0.758188	-12.3309	3.16617e-18	3.92598e-15	Z_STAGE_WEEKS	2.14751e-12	BAG3	no
cg06445366	chr1	163138086	+		OpenSea	RGS5;RGS5;RGS5;LOC101928404;RGS5	NM_003617;NM_001254749;NM_001195303;NR_110699;NM_001254748	Body;Body;5'UTR;Body;5'UTR	-0.973033	-0.850527	-12.3258	3.22261e-18	3.9861e-15	Z_STAGE_WEEKS	2.18579e-12	RGS5	no
cg04791718	chr17	77923314	-	chr17:77924080-77924423	N_Shore	TBC1D16	NM_019020	Body	0.628503	0.368088	12.3254	3.22641e-18	3.9861e-15	Z_STAGE_WEEKS	2.18837e-12	TBC1D16	no
cg11844908	chr10	126357064	+		OpenSea	FAM53B	NM_014661	Body	-0.544648	0.684034	-12.324	3.24206e-18	3.99385e-15	Z_STAGE_WEEKS	2.19898e-12	RP11-12J10.3	no
cg08951931	chr16	29832656	-		OpenSea	PAGR1;MVP;MVP	NM_024516;NM_005115;NM_017458	3'UTR;5'UTR;5'UTR	-0.730961	-0.842187	-12.3238	3.24446e-18	3.99385e-15	Z_STAGE_WEEKS	2.20061e-12	PAGR1	no
cg19082559	chr20	56289697	+	chr20:56293563-56293856	N_Shelf				-1.06639	-0.573423	-12.3201	3.28694e-18	4.03399e-15	Z_STAGE_WEEKS	2.22942e-12	PMEPA1	no
cg25124297	chr10	116642779	+		OpenSea	FAM160B1	NM_001135051	Body	-0.730006	0.108094	-12.3198	3.28896e-18	4.03399e-15	Z_STAGE_WEEKS	2.23079e-12	FAM160B1	no
cg21825111	chr2	160838936	-		OpenSea	PLA2R1;PLA2R1;PLA2R1	NM_001195641;NM_007366;NM_001007267	Body;Body;Body	-0.612922	-0.828623	-12.3187	3.30153e-18	4.03716e-15	Z_STAGE_WEEKS	2.23932e-12	PLA2R1	no
cg16136922	chr14	52543203	-		OpenSea				-1.29763	-0.893894	-12.3189	3.30345e-18	4.03716e-15	Z_STAGE_WEEKS	2.24062e-12	NID2	no
cg15414565	chr10	134444989	-		OpenSea	INPP5A	NM_005539	Body	-0.794511	-0.331868	-12.3169	3.32271e-18	4.04796e-15	Z_STAGE_WEEKS	2.25368e-12	INPP5A	no
cg00190881	chr14	68683006	+		OpenSea	RAD51B;RAD51B;RAD51B	NM_133510;NM_002877;NM_133509	Body;Body;Body	0.48134	0.446636	12.3167	3.32423e-18	4.04796e-15	Z_STAGE_WEEKS	2.25471e-12	RAD51B	no
cg20452262	chr11	125877061	+		OpenSea	CDON;CDON	NM_016952;NM_001243597	Body;Body	-1.26707	-0.940738	-12.3159	3.33682e-18	4.05602e-15	Z_STAGE_WEEKS	2.26326e-12	CDON	no
cg05434674	chr2	218722561	+		OpenSea	TNS1;TNS1;TNS1	NM_001308023;NM_001308022;NM_022648	Body;Body;Body	-0.859092	-1.92783	-12.314	3.35658e-18	4.07207e-15	Z_STAGE_WEEKS	2.27665e-12	TNS1	no
cg01863226	chr17	32641471	-		OpenSea				-0.9979	-2.03119	-12.3135	3.36204e-18	4.07207e-15	Z_STAGE_WEEKS	2.28036e-12	CCL8	no
cg26679428	chr8	67624417	-	chr8:67624608-67625424	N_Shore	SGK3;C8orf44-SGK3	NM_001033578;NM_001204173	TSS1500;5'UTR	-0.823757	-1.71895	-12.3121	3.37809e-18	4.08422e-15	Z_STAGE_WEEKS	2.29125e-12	C8orf44-SGK3	no
cg01473983	chr16	85233147	-		OpenSea				0.808733	1.57266	12.3108	3.39299e-18	4.09493e-15	Z_STAGE_WEEKS	2.30135e-12	CTC-786C10.1	no
cg26236009	chr20	56236410	-	chr20:56239560-56239776	N_Shelf	PMEPA1;PMEPA1;PMEPA1;PMEPA1	NM_199171;NM_199170;NM_199169;NM_020182	5'UTR;5'UTR;Body;Body	-0.624392	0.299988	-12.3001	3.5212e-18	4.23789e-15	Z_STAGE_WEEKS	2.38831e-12	PMEPA1	no
cg20623506	chr17	79813410	+		OpenSea	P4HB	NM_000918	Body	-0.948557	2.06568	-12.2999	3.52393e-18	4.23789e-15	Z_STAGE_WEEKS	2.39017e-12	P4HB	no
cg24318495	chr10	94003097	+	chr10:93999131-94000015	S_Shelf	CPEB3;CPEB3	NM_001178137;NM_014912	TSS200;5'UTR	1.02539	-3.04625	12.2986	3.53997e-18	4.24346e-15	Z_STAGE_WEEKS	2.40104e-12	CPEB3	no
cg00087546	chr1	3308286	+	chr1:3310102-3311035	N_Shore	PRDM16;PRDM16	NM_022114;NM_199454	Body;Body	0.622223	0.305561	12.2985	3.54108e-18	4.24346e-15	Z_STAGE_WEEKS	2.4018e-12	PRDM16	no
cg13514049	chr9	110495709	+		OpenSea				-0.624651	-1.25131	-12.2912	3.63068e-18	4.33595e-15	Z_STAGE_WEEKS	2.46257e-12	AL162389.1	no
cg00836964	chr5	139137277	-	chr5:139138875-139139242	N_Shore				0.505463	0.893792	12.2912	3.63105e-18	4.33595e-15	Z_STAGE_WEEKS	2.46282e-12	PSD2	no
cg22789318	chr17	981643	+	chr17:981508-981748	Island	ABR;ABR;ABR	NM_021962;NM_001092;NM_001159746	Body;Body;Body	1.92552	0.974524	12.2936	3.63896e-18	4.33777e-15	Z_STAGE_WEEKS	2.46819e-12	ABR	no
cg06753273	chr1	211666429	-		OpenSea	RD3;RD3	NM_001164688;NM_183059	TSS200;TSS200	0.602976	0.809016	12.2875	3.67818e-18	4.37682e-15	Z_STAGE_WEEKS	2.49479e-12	RD3	no
cg15567097	chr15	55632845	+		OpenSea	PIGB	NM_004855	Body	-0.8532	1.21026	-12.2866	3.68885e-18	4.38183e-15	Z_STAGE_WEEKS	2.50203e-12	PIGB	no
cg08035994	chr6	52377056	+		OpenSea	TRAM2	NM_012288	Body	-1.42813	-2.05194	-12.2862	3.70182e-18	4.385e-15	Z_STAGE_WEEKS	2.51082e-12	EFHC1	no
cg26330928	chr1	98743612	+		OpenSea				-0.547494	0.817883	-12.2854	3.70445e-18	4.385e-15	Z_STAGE_WEEKS	2.51261e-12	DPYD	no
cg04588336	chr11	75916460	+	chr11:75917271-75917926	N_Shore	WNT11	NM_004626	Body	0.626141	0.362941	12.2799	3.77592e-18	4.45211e-15	Z_STAGE_WEEKS	2.56108e-12	WNT11	no
cg23101776	chr2	219866072	+	chr2:219866131-219868054	N_Shore				0.431351	-1.08469	12.2797	3.77863e-18	4.45211e-15	Z_STAGE_WEEKS	2.56292e-12	CCDC108	no
cg17814814	chr1	222060676	-		OpenSea				-0.417006	-0.484935	-12.2795	3.78084e-18	4.45211e-15	Z_STAGE_WEEKS	2.56442e-12	DUSP10	no
cg21576602	chr14	51012542	+		OpenSea	ATL1	NM_001127713	5'UTR	-1.11621	-1.34214	-12.2702	3.90621e-18	4.59178e-15	Z_STAGE_WEEKS	2.64945e-12	MAP4K5	no
cg25803199	chr7	29420966	-		OpenSea	CHN2;CHN2;CHN2;CHN2;CHN2	NM_001293071;NM_001293069;NM_004067;NM_001293070;NM_001293072	Body;Body;Body;Body;Body	-1.04736	-0.159409	-12.2695	3.91515e-18	4.59432e-15	Z_STAGE_WEEKS	2.65552e-12	CHN2	no
cg03306345	chr3	122808800	+		OpenSea	PDIA5;PDIA5	NR_028444;NM_006810	Body;Body	-0.578488	-1.04758	-12.2676	3.94053e-18	4.61612e-15	Z_STAGE_WEEKS	2.67273e-12	PDIA5	no
cg24367957	chr1	161931993	+		OpenSea				-1.14982	-1.76216	-12.2663	3.95934e-18	4.63016e-15	Z_STAGE_WEEKS	2.68549e-12	ATF6	no
cg20049923	chr7	92395820	+		OpenSea	CDK6;CDK6	NM_001259;NM_001145306	Body;Body	-0.87009	-0.527233	-12.2657	3.96636e-18	4.63038e-15	Z_STAGE_WEEKS	2.69025e-12	CDK6	no
cg05770026	chr5	40478210	-		OpenSea				-0.954828	-0.834239	-12.2647	3.98055e-18	4.63897e-15	Z_STAGE_WEEKS	2.69988e-12	PTGER4	no
cg10648239	chr6	121864792	-		OpenSea				-0.855747	0.617871	-12.2604	4.03995e-18	4.70011e-15	Z_STAGE_WEEKS	2.74017e-12	GJA1	no
cg24687038	chr14	51268798	-		OpenSea	NIN;NIN;NIN;NIN	NM_020921;NM_182946;NM_016350;NM_182944	Body;Body;Body;Body	-0.668874	1.66074	-12.259	4.05883e-18	4.71399e-15	Z_STAGE_WEEKS	2.75297e-12	NIN	no
cg04213693	chr6	138254960	-		OpenSea				-1.1254	-2.17848	-12.2582	4.07216e-18	4.72139e-15	Z_STAGE_WEEKS	2.76201e-12	TNFAIP3	no
cg13431902	chr22	36553176	-		OpenSea	APOL3;APOL3;APOL3;APOL3;APOL3;APOL3	NM_145640;NM_145642;NM_145641;NM_145639;NM_030644;NM_014349	Body;5'UTR;5'UTR;5'UTR;5'UTR;5'UTR	-0.559723	-2.92074	-12.2572	4.0844e-18	4.7275e-15	Z_STAGE_WEEKS	2.77032e-12	APOL3	no
cg23807664	chr2	47217330	-		OpenSea	TTC7A;TTC7A;TTC7A;TTC7A	NM_001288953;NM_001288955;NM_001288951;NM_020458	Body;5'UTR;Body;Body	-0.465572	-0.00907983	-12.254	4.12995e-18	4.77208e-15	Z_STAGE_WEEKS	2.80121e-12	TTC7A	no
cg10616795	chr5	76464212	-		OpenSea				-0.831768	-0.96925	-12.246	4.24536e-18	4.89709e-15	Z_STAGE_WEEKS	2.87949e-12	PDE8B	no
cg16769869	chr1	43487359	+		OpenSea				-0.501002	0.981498	-12.2418	4.3078e-18	4.96067e-15	Z_STAGE_WEEKS	2.92184e-12	SLC2A1	no
cg14526039	chr3	49210221	-	chr3:49208629-49209196	S_Shore	KLHDC8B	NM_173546	Body	-0.406838	-0.403115	-12.2349	4.41153e-18	5.07151e-15	Z_STAGE_WEEKS	2.99219e-12	KLHDC8B	no
cg07234097	chr1	184761873	-		OpenSea	FAM129A	NM_052966	3'UTR	-0.718924	-1.79475	-12.2324	4.45116e-18	5.10323e-15	Z_STAGE_WEEKS	3.01908e-12	FAM129A	no
cg00144816	chr2	28498080	+		OpenSea	BRE;BRE;BRE;BRE;BRE;BRE	NM_199193;NM_199192;NM_004899;NM_199194;NM_199191;NM_001261840	Body;Body;Body;Body;Body;Body	-0.758553	-1.67718	-12.2322	4.45416e-18	5.10323e-15	Z_STAGE_WEEKS	3.02111e-12	BRE	no
cg13296555	chr10	121173759	-		OpenSea	GRK5	NM_005308	Body	0.598759	-0.359504	12.2297	4.49291e-18	5.13894e-15	Z_STAGE_WEEKS	3.04739e-12	GRK5	no
cg20925383	chr13	50702410	+	chr13:50703685-50705025	N_Shore				0.754126	-0.943939	12.228	4.51929e-18	5.15761e-15	Z_STAGE_WEEKS	3.06529e-12	DLEU1	no
cg15685931	chr1	9526279	-		OpenSea				-0.513583	0.0900604	-12.2277	4.52444e-18	5.15761e-15	Z_STAGE_WEEKS	3.06878e-12	SLC25A33	no
cg12197698	chr3	194024694	+		OpenSea	LINC00887	NR_024480	Body	0.653828	-0.750985	12.2255	4.55893e-18	5.18821e-15	Z_STAGE_WEEKS	3.09217e-12	CPN2	no
cg02309230	chr6	4612064	+		OpenSea				0.465499	-1.0555	12.2235	4.59043e-18	5.2153e-15	Z_STAGE_WEEKS	3.11353e-12	CDYL	no
cg05925300	chr2	106287816	-		OpenSea				-1.17953	-0.497856	-12.2167	4.70137e-18	5.33241e-15	Z_STAGE_WEEKS	3.18878e-12	NCK2	no
cg21022871	chr12	96628106	+		OpenSea	ELK3	NM_005230	Body	-1.11655	-0.87387	-12.2159	4.71504e-18	5.33899e-15	Z_STAGE_WEEKS	3.19806e-12	ELK3	no
cg08558323	chr6	43097370	-		OpenSea	PTK7;PTK7;PTK7;PTK7	NM_002821;NM_152881;NM_152882;NM_152880	Body;Body;Body;Body	-0.745814	-1.85061	-12.2142	4.74115e-18	5.35961e-15	Z_STAGE_WEEKS	3.21576e-12	PTK7	no
cg27411001	chr10	80684253	+		OpenSea				0.545552	1.43619	12.2134	4.7544e-18	5.36564e-15	Z_STAGE_WEEKS	3.22475e-12	ZMIZ1	no
cg16286142	chr3	10215652	+		OpenSea	IRAK2	NM_001570	Body	-0.65347	-2.06307	-12.2118	4.77937e-18	5.38486e-15	Z_STAGE_WEEKS	3.24169e-12	IRAK2	no
cg01901084	chr3	98827573	-		OpenSea				-0.691829	-1.78045	-12.2108	4.79588e-18	5.3945e-15	Z_STAGE_WEEKS	3.25288e-12	DCBLD2	no
cg03187166	chr3	107807805	-	chr3:107809375-107810543	N_Shore	CD47;CD47	NM_198793;NM_001777	Body;Body	-0.586583	0.135192	-12.2082	4.84086e-18	5.43608e-15	Z_STAGE_WEEKS	3.28339e-12	CD47	no
cg22509422	chr5	137797039	-	chr5:137799615-137802253	N_Shelf				-0.75722	0.18383	-12.2056	4.88415e-18	5.47563e-15	Z_STAGE_WEEKS	3.31275e-12	EGR1	no
cg01003399	chr15	40390240	+		OpenSea	BMF;BMF;BMF;BMF	NM_001003942;NM_033503;NM_001003940;NM_001003943	Body;Body;Body;Body	-0.67794	-2.62444	-12.2042	4.90759e-18	5.49284e-15	Z_STAGE_WEEKS	3.32866e-12	BMF	no
cg13101717	chr10	77753547	-		OpenSea	C10orf11;C10orf11;C10orf11	NM_001305581;NR_131178;NM_032024	Body;Body;Body	-0.655326	-0.0932394	-12.2018	4.94832e-18	5.52929e-15	Z_STAGE_WEEKS	3.35628e-12	C10orf11	no
cg14701867	chr10	64193068	-		OpenSea	ZNF365;ZNF365	NM_199450;NM_199451	Body;Body	-0.78511	0.536805	-12.2012	4.95932e-18	5.53247e-15	Z_STAGE_WEEKS	3.36374e-12	ZNF365	no
cg26572459	chr3	4866695	+		OpenSea	ITPR1;ITPR1;ITPR1	NM_001099952;NM_001168272;NM_002222	Body;Body;Body	-1.04815	-0.743576	-12.1942	5.0816e-18	5.65698e-15	Z_STAGE_WEEKS	3.44668e-12	ITPR1	no
cg00593404	chr6	52377740	+		OpenSea	TRAM2	NM_012288	Body	-1.06675	-0.326451	-12.1939	5.08761e-18	5.65698e-15	Z_STAGE_WEEKS	3.45076e-12	EFHC1	no
cg24260019	chr15	99526695	-		OpenSea	PGPEP1L;PGPEP1L	NM_001102612;NM_001167902	Body;5'UTR	-0.873189	-0.678722	-12.1866	5.21633e-18	5.79052e-15	Z_STAGE_WEEKS	3.53806e-12	PGPEP1L	no
cg07083818	chr19	18385672	-		OpenSea	KIAA1683;KIAA1683;KIAA1683	NM_025249;NM_001145304;NM_001145305	TSS1500;TSS1500;TSS1500	-0.806061	-0.138195	-12.1858	5.23189e-18	5.79052e-15	Z_STAGE_WEEKS	3.54862e-12	KIAA1683	no
cg25951430	chr11	57192432	-	chr11:57194340-57194650	N_Shore	SLC43A3;SLC43A3;SLC43A3	NM_014096;NM_199329;NM_017611	Body;Body;Body	-0.571052	-1.64352	-12.1857	5.23332e-18	5.79052e-15	Z_STAGE_WEEKS	3.54959e-12	SLC43A3	no
cg27149179	chr11	86451848	+		OpenSea				-0.676951	-1.05344	-12.1851	5.24382e-18	5.79269e-15	Z_STAGE_WEEKS	3.55671e-12	PRSS23	no
cg22965017	chr12	109037840	+		OpenSea				-0.768088	1.16226	-12.181	5.31891e-18	5.86608e-15	Z_STAGE_WEEKS	3.60764e-12	CORO1C	no
cg24318076	chr17	18091662	-	chr17:18086258-18088360	S_Shelf	ALKBH5	NM_017758	Body	-0.551511	-0.967645	-12.1801	5.33567e-18	5.87501e-15	Z_STAGE_WEEKS	3.61901e-12	ALKBH5	no
cg07062100	chr1	172887254	-		OpenSea				-1.10392	-1.11255	-12.1758	5.41859e-18	5.95665e-15	Z_STAGE_WEEKS	3.67525e-12	TNFSF18	no
cg04619882	chr1	109741037	+		OpenSea	KIAA1324	NM_020775	Body	-0.587324	-1.09904	-12.1693	5.53952e-18	6.07131e-15	Z_STAGE_WEEKS	3.75727e-12	KIAA1324	no
cg20334738	chr4	151502939	-	chr4:151504011-151505085	N_Shore	MAB21L2;LRBA	NM_006439;NM_006726	TSS200;Body	0.950828	-3.37847	12.1693	5.5408e-18	6.07131e-15	Z_STAGE_WEEKS	3.75814e-12	LRBA	no
cg26031947	chr6	111139131	+	chr6:111135515-111136913	S_Shelf	AMD1	NM_001287215	5'UTR	-0.789314	0.174133	-12.1683	5.5594e-18	6.08187e-15	Z_STAGE_WEEKS	3.77076e-12	CDK19	no
cg09574217	chr6	170516071	+		OpenSea				-0.889673	-0.349835	-12.1665	5.5942e-18	6.11008e-15	Z_STAGE_WEEKS	3.79436e-12	DLL1	no
cg09305438	chr15	92613039	+		OpenSea	SLCO3A1;SLCO3A1	NM_013272;NM_001145044	Body;Body	-0.576919	-1.02034	-12.1632	5.65743e-18	6.16921e-15	Z_STAGE_WEEKS	3.83725e-12	SLCO3A1	no
cg06535121	chr4	26090111	+		OpenSea				-0.627812	-0.975093	-12.1611	5.69995e-18	6.2056e-15	Z_STAGE_WEEKS	3.86609e-12	RBPJ	no
cg18201077	chr2	7017787	+		OpenSea	RSAD2	NM_080657	TSS200	-0.946063	-2.83683	-12.1599	5.72366e-18	6.22143e-15	Z_STAGE_WEEKS	3.88217e-12	RSAD2	no
cg08825489	chr16	70780909	-		OpenSea	VAC14	NM_018052	Body	-1.05781	-2.02574	-12.1594	5.73455e-18	6.22329e-15	Z_STAGE_WEEKS	3.88956e-12	VAC14	no
cg08462276	chr1	111735795	-		OpenSea	DENND2D;DENND2D	NM_024901;NM_001271833	Body;Body	-0.737391	-1.82666	-12.1585	5.75236e-18	6.23265e-15	Z_STAGE_WEEKS	3.90164e-12	DENND2D	no
cg00654637	chr9	131156065	-	chr9:131154346-131155923	S_Shore	MIR219-2	NR_029837	TSS1500	0.446477	0.230568	12.1573	5.77628e-18	6.24858e-15	Z_STAGE_WEEKS	3.91786e-12	URM1	no
cg12449813	chr15	69853608	+		OpenSea	LOC145837	NR_026979	TSS1500	0.509429	-0.31949	12.1567	5.78719e-18	6.25042e-15	Z_STAGE_WEEKS	3.92526e-12	RPLP1	no
cg00981877	chr20	50366841	+		OpenSea	ATP9A	NM_006045	Body	-0.948167	-1.8334	-12.1557	5.80745e-18	6.26233e-15	Z_STAGE_WEEKS	3.939e-12	ATP9A	no
cg06197201	chr2	111528479	-		OpenSea	ACOXL	NM_001142807	Body	0.764833	-2.41384	12.1503	5.91794e-18	6.36381e-15	Z_STAGE_WEEKS	4.01395e-12	ACOXL	no
cg05233844	chr1	30507550	-		OpenSea	LOC101929406	NR_110790	Body	-0.538339	-1.57605	-12.1502	5.92033e-18	6.36381e-15	Z_STAGE_WEEKS	4.01557e-12	MATN1	no
cg13982090	chr10	11727465	-		OpenSea				-1.01575	0.360292	-12.1496	5.934e-18	6.36841e-15	Z_STAGE_WEEKS	4.02483e-12	ECHDC3	no
cg06994355	chr1	48084457	+		OpenSea				0.641743	0.708734	12.1489	5.94643e-18	6.37167e-15	Z_STAGE_WEEKS	4.03326e-12	TRABD2B	no
cg03753454	chr16	70787597	-		OpenSea	VAC14	NM_018052	Body	-0.498427	0.506882	-12.1462	6.00314e-18	6.42229e-15	Z_STAGE_WEEKS	4.07173e-12	VAC14	no
cg00505170	chr3	194203135	-		OpenSea				-0.585001	1.22086	-12.1446	6.03522e-18	6.44644e-15	Z_STAGE_WEEKS	4.09349e-12	ATP13A3	no
cg11816033	chr5	5658642	+		OpenSea				-1.22088	-0.800815	-12.1422	6.0919e-18	6.4867e-15	Z_STAGE_WEEKS	4.13193e-12	KIAA0947	no
cg17068665	chr1	203317906	+		OpenSea	FMOD;FMOD	NR_103757;NM_002023	Body;5'UTR	-0.43178	1.25009	-12.1419	6.09204e-18	6.4867e-15	Z_STAGE_WEEKS	4.13203e-12	FMOD	no
cg01478434	chr1	2178950	-		OpenSea	SKI	NM_003036	Body	-0.446984	0.0692818	-12.1369	6.19962e-18	6.58585e-15	Z_STAGE_WEEKS	4.20499e-12	SKI	no
cg04171808	chr11	35188437	+		OpenSea	CD44;CD44;CD44;CD44;CD44	NM_001001389;NM_001001392;NM_000610;NM_001001390;NM_001001391	Body;Body;Body;Body;Body	-0.584383	1.23357	-12.1367	6.20457e-18	6.58585e-15	Z_STAGE_WEEKS	4.20836e-12	CD44	no
cg10453974	chr10	116641464	-		OpenSea	FAM160B1	NM_001135051	Body	0.507668	-0.831357	12.1273	6.40993e-18	6.7927e-15	Z_STAGE_WEEKS	4.34764e-12	FAM160B1	no
cg10931539	chr19	35810108	-		OpenSea				-0.412583	-0.599906	-12.1269	6.41948e-18	6.7927e-15	Z_STAGE_WEEKS	4.35412e-12	CD22	no
cg05988291	chr4	77506682	+	chr4:77507077-77507339	N_Shore	SHROOM3	NM_020859	Body	0.513527	-0.0756654	12.1262	6.43453e-18	6.79802e-15	Z_STAGE_WEEKS	4.36433e-12	SHROOM3	no
cg15873326	chr7	36067955	-		OpenSea				-0.684079	1.40052	-12.1242	6.47917e-18	6.83454e-15	Z_STAGE_WEEKS	4.39461e-12	PP13004	no
cg06353279	chr18	2912735	-	chr18:2913059-2913307	N_Shore	EMILIN2	NM_032048	Body	-0.721543	0.469971	-12.123	6.5071e-18	6.85334e-15	Z_STAGE_WEEKS	4.41355e-12	EMILIN2	no
cg15226786	chr3	71592297	+		OpenSea	MIR1284;FOXP1;FOXP1;FOXP1;FOXP1;FOXP1	NR_031697;NM_001244816;NM_001244808;NM_032682;NM_001244810;NM_001012505	TSS1500;5'UTR;5'UTR;5'UTR;5'UTR;5'UTR	-1.0002	-1.82083	-12.1187	6.60699e-18	6.94775e-15	Z_STAGE_WEEKS	4.4813e-12	FOXP1	no
cg08210678	chr7	105705497	-		OpenSea				-0.663307	-1.01758	-12.1169	6.64563e-18	6.97757e-15	Z_STAGE_WEEKS	4.50751e-12	SYPL1	no
cg01404873	chr13	50701050	+	chr13:50697984-50702286	Island	DLEU2	NR_002612	TSS1500	0.58619	-0.850219	12.1102	6.8044e-18	7.13174e-15	Z_STAGE_WEEKS	4.6152e-12	DLEU1	no
cg15389749	chr13	50702675	-	chr13:50703685-50705025	N_Shore				0.848878	-0.262622	12.1098	6.81349e-18	7.13174e-15	Z_STAGE_WEEKS	4.62137e-12	DLEU1	no
cg19222574	chr3	126706207	-	chr3:126707618-126708481	N_Shore	PLXNA1	NM_032242	TSS1500	-0.497454	-0.729774	-12.0964	7.13719e-18	7.44839e-15	Z_STAGE_WEEKS	4.84092e-12	PLXNA1	no
cg09485853	chr15	72495878	-		OpenSea	PKM2;PKM2;PKM2	NM_002654;NM_182471;NM_182470	Body;Body;Body	-1.13373	-0.649833	-12.0962	7.14676e-18	7.44839e-15	Z_STAGE_WEEKS	4.84741e-12	PKM	no
cg18778401	chr12	124610169	+		OpenSea	ZNF664-FAM101A	NM_001204299	5'UTR	0.450863	-1.26374	12.096	7.14896e-18	7.44839e-15	Z_STAGE_WEEKS	4.8489e-12	FAM101A	no
cg22289176	chr8	38278313	+		OpenSea	FGFR1;FGFR1;FGFR1;FGFR1;FGFR1;FGFR1;FGFR1;FGFR1;FGFR1	NM_001174064;NM_015850;NM_023110;NM_023106;NM_001174063;NM_001174066;NM_001174065;NM_023105;NM_001174067	Body;Body;Body;Body;Body;Body;Body;Body;Body	-0.437098	-0.305501	-12.0928	7.22763e-18	7.51881e-15	Z_STAGE_WEEKS	4.90226e-12	FGFR1	no
cg24832457	chr15	65166448	+		OpenSea				0.367564	0.129117	12.0899	7.302e-18	7.58454e-15	Z_STAGE_WEEKS	4.9527e-12	AC069368.3	no
cg08654960	chr16	85319859	-	chr16:85320574-85320775	N_Shore				-0.862729	-0.964383	-12.0877	7.35922e-18	7.63229e-15	Z_STAGE_WEEKS	4.99152e-12	RP11-680G10.1	no
cg16651877	chr1	45276338	+	chr1:45278765-45279644	N_Shelf	BTBD19	NM_001136537	Body	-0.655001	-0.0871508	-12.0753	7.68307e-18	7.95599e-15	Z_STAGE_WEEKS	5.21117e-12	BTBD19	no
cg25837317	chr20	36840345	-		OpenSea	KIAA1755	NM_001029864	3'UTR	-0.968256	-0.888678	-12.0714	7.78806e-18	8.05241e-15	Z_STAGE_WEEKS	5.28238e-12	KIAA1755	no
cg26507725	chr11	69987633	+		OpenSea	ANO1;ANO1	NM_018043;NR_030691	Body;Body	0.808241	-1.2923	12.0704	7.81529e-18	8.06827e-15	Z_STAGE_WEEKS	5.30085e-12	ANO1	no
cg16975225	chr12	52437342	+		OpenSea				-0.742021	0.420797	-12.0652	7.9577e-18	8.20281e-15	Z_STAGE_WEEKS	5.39745e-12	NR4A1	no
cg00463746	chr1	64434320	-		OpenSea	ROR1;ROR1	NM_005012;NM_001083592	Body;Body	-0.928719	0.334302	-12.0603	8.09515e-18	8.33183e-15	Z_STAGE_WEEKS	5.49067e-12	ROR1	no
cg08924275	chr2	9953653	+		OpenSea				-0.478808	-0.604122	-12.0593	8.12391e-18	8.34876e-15	Z_STAGE_WEEKS	5.51018e-12	TAF1B	no
cg27528326	chr11	14396120	+		OpenSea				-0.894995	0.00205975	-12.0576	8.17125e-18	8.3847e-15	Z_STAGE_WEEKS	5.54229e-12	RRAS2	no
cg26008149	chr2	174768628	-		OpenSea				-0.545657	1.21692	-12.0558	8.22423e-18	8.42632e-15	Z_STAGE_WEEKS	5.57822e-12	SP3	no
cg04831851	chr15	89584444	-		OpenSea				-0.876808	-2.00411	-12.0535	8.28968e-18	8.48057e-15	Z_STAGE_WEEKS	5.62262e-12	ABHD2	no
cg03908676	chr11	10590282	+		OpenSea	LYVE1;LYVE1	NM_006691;NM_006691	1stExon;5'UTR	-0.909196	-0.974296	-12.0479	8.45393e-18	8.63557e-15	Z_STAGE_WEEKS	5.73402e-12	LYVE1	no
cg10222534	chr19	48958894	-	chr19:48955996-48956286	S_Shelf	KCNJ14;KCNJ14	NM_013348;NM_013348	1stExon;5'UTR	-0.57793	0.992471	-12.0468	8.48666e-18	8.65598e-15	Z_STAGE_WEEKS	5.75622e-12	GRWD1	no
cg27145347	chr11	67795659	+	chr11:67797802-67798413	N_Shelf	ALDH3B1;ALDH3B1;ALDH3B1	NM_001161473;NM_000694;NM_001030010	3'UTR;3'UTR;3'UTR	-0.698671	1.08558	-12.0453	8.52848e-18	8.68557e-15	Z_STAGE_WEEKS	5.78459e-12	ALDH3B1	no
cg19984865	chr13	31583575	-		OpenSea				-0.646269	-0.534377	-12.0434	8.58583e-18	8.7259e-15	Z_STAGE_WEEKS	5.82349e-12	TEX26	no
cg05871515	chr17	43350939	-		OpenSea	MAP3K14	NM_003954	Body	-0.562335	0.671937	-12.0432	8.59381e-18	8.7259e-15	Z_STAGE_WEEKS	5.8289e-12	SPATA32	no
cg17971578	chr1	36852463	-	chr1:36851089-36851873	S_Shore	STK40	NM_032017	TSS1500	-0.729584	-2.13812	-12.0422	8.62361e-18	8.74306e-15	Z_STAGE_WEEKS	5.84911e-12	STK40	no
cg16414052	chr16	1704944	+	chr16:1705866-1706244	N_Shore	CRAMP1L	NM_020825	Body	-0.538015	1.99393	-12.0405	8.67313e-18	8.78014e-15	Z_STAGE_WEEKS	5.8827e-12	CRAMP1L	no
cg20733077	chr13	50700845	+	chr13:50697984-50702286	Island	DLEU2	NR_002612	TSS1500	0.521701	-0.406439	12.0398	8.6955e-18	8.78967e-15	Z_STAGE_WEEKS	5.89787e-12	DLEU1	no
cg16327035	chr3	62547842	+		OpenSea	CADPS;CADPS;CADPS	NM_003716;NM_183394;NM_183393	Body;Body;Body	-0.651923	-0.726044	-12.0392	8.71321e-18	8.79447e-15	Z_STAGE_WEEKS	5.90988e-12	CADPS	no
cg21757633	chr22	50847567	-	chr22:50845158-50845437	S_Shelf	SAPS2	NM_014678	Body	-0.340675	-0.142027	-12.0382	8.74467e-18	8.81311e-15	Z_STAGE_WEEKS	5.93122e-12	PPP6R2	no
cg11985480	chr2	74729100	+	chr2:74729399-74731166	N_Shore	LOC151534;LBX2	NR_024606;NM_001009812	TSS1500;Body	0.607959	0.640481	12.0352	8.83733e-18	8.89327e-15	Z_STAGE_WEEKS	5.99407e-12	LBX2	no
cg24490279	chr1	2997360	+	chr1:2997272-2997473	Island	PRDM16;PRDM16	NM_022114;NM_199454	Body;Body	0.565113	0.289492	12.0327	8.91228e-18	8.95541e-15	Z_STAGE_WEEKS	6.0449e-12	PRDM16	no
cg09709457	chr3	194875295	-		OpenSea	C3orf21	NM_152531	Body	0.583714	-0.144137	12.0314	8.95274e-18	8.98277e-15	Z_STAGE_WEEKS	6.07235e-12	XXYLT1	no
cg10397223	chr11	114071562	+	chr11:114069863-114070117	S_Shore	ZBTB16;ZBTB16	NM_006006;NM_001018011	Body;Body	0.654514	1.49832	12.0293	9.01954e-18	9.03642e-15	Z_STAGE_WEEKS	6.11766e-12	ZBTB16	no
cg09555736	chr16	474271	+	chr16:474922-476815	N_Shore	RAB11FIP3	NM_014700	TSS1500	-0.740899	0.318799	-12.027	9.09197e-18	9.09555e-15	Z_STAGE_WEEKS	6.16678e-12	RAB11FIP3	no
cg24529033	chr3	193499943	-		OpenSea				0.603201	0.814117	12.0242	9.18114e-18	9.17123e-15	Z_STAGE_WEEKS	6.22726e-12	OPA1	no
cg19752143	chr2	44552508	+		OpenSea	PREPL;PREPL;PREPL;PREPL;PREPL;PREPL;PREPL	NM_006036;NM_001171603;NM_001171613;NM_001171606;NM_001042385;NM_001042386;NM_001171617	Body;Body;Body;Body;Body;Body;Body	-1.30266	-0.270792	-12.0236	9.21127e-18	9.18779e-15	Z_STAGE_WEEKS	6.2477e-12	PREPL	no
cg10136859	chr1	184761885	+		OpenSea	FAM129A	NM_052966	3'UTR	-0.734936	-1.01499	-12.0186	9.36432e-18	9.32674e-15	Z_STAGE_WEEKS	6.35151e-12	FAM129A	no
cg24985948	chr17	76858424	-		OpenSea	TIMP2	NM_003255	Body	-0.600609	0.0455393	-12.0166	9.4297e-18	9.37808e-15	Z_STAGE_WEEKS	6.39585e-12	TIMP2	no
cg25771322	chr10	95275478	+		OpenSea	CEP55;CEP55	NM_018131;NM_001127182	Body;Body	-0.925353	-0.236778	-12.014	9.51657e-18	9.45063e-15	Z_STAGE_WEEKS	6.45478e-12	CEP55	no
cg16419009	chr2	119600586	-	chr2:119599458-119600966	Island	EN1	NM_001426	Body	0.796668	-2.97604	12.0099	9.65174e-18	9.57085e-15	Z_STAGE_WEEKS	6.54646e-12	EN1	no
cg03798060	chr1	99126551	+	chr1:99126872-99127711	N_Shore	SNX7;SNX7;SNX7	NM_152238;NM_015976;NR_033716	TSS1500;TSS1500;TSS1500	-0.675243	-1.77102	-12.0073	9.7389e-18	9.64318e-15	Z_STAGE_WEEKS	6.60558e-12	SNX7	no
cg09995104	chr21	18823803	+		OpenSea				-0.563899	0.0117535	-12.0062	9.77887e-18	9.66864e-15	Z_STAGE_WEEKS	6.63268e-12	C21orf37	no
cg23125506	chr15	41198534	-		OpenSea				-0.910567	-3.9068	-12.0052	9.81088e-18	9.67912e-15	Z_STAGE_WEEKS	6.6544e-12	VPS18	no
cg19273521	chr8	82106253	+		OpenSea				-0.880634	-0.330365	-12.0049	9.8217e-18	9.67912e-15	Z_STAGE_WEEKS	6.66173e-12	PAG1	no
cg26975943	chr1	203317556	-		OpenSea	FMOD;FMOD	NR_103757;NM_002023	Body;5'UTR	-0.68638	2.44011	-12.0046	9.83229e-18	9.67912e-15	Z_STAGE_WEEKS	6.66892e-12	FMOD	no
cg14528468	chr5	133394665	+		OpenSea				-0.737512	0.32429	-12.0032	9.88131e-18	9.71329e-15	Z_STAGE_WEEKS	6.70217e-12	VDAC1	no
cg27329778	chr14	104205659	+	chr14:104205070-104205329	S_Shore	PPP1R13B	NM_015316	Body	-0.522049	0.361498	-12.002	9.92115e-18	9.73834e-15	Z_STAGE_WEEKS	6.72919e-12	PPP1R13B	no
cg25574939	chr2	112456709	-		OpenSea				-0.755418	-2.52825	-12.0012	9.95071e-18	9.75324e-15	Z_STAGE_WEEKS	6.74924e-12	ANAPC1	no
cg00847359	chr3	38055958	-		OpenSea	PLCD1;PLCD1;PLCD1	NR_024071;NM_001130964;NM_006225	Body;Body;Body	-0.700868	0.862124	-11.9956	1.01478e-17	9.93208e-15	Z_STAGE_WEEKS	6.88293e-12	PLCD1	no
cg20740434	chr1	61087507	-		OpenSea				0.789798	-0.465427	11.9939	1.02079e-17	9.97653e-15	Z_STAGE_WEEKS	6.92371e-12	NFIA	no
cg25638783	chr10	12285921	+		OpenSea	CDC123	NM_006023	Body	-0.606364	0.545973	-11.9912	1.03049e-17	1.00568e-14	Z_STAGE_WEEKS	6.98946e-12	CDC123	no
cg17586777	chr1	16112992	-		OpenSea	FBLIM1;FBLIM1	NM_017556;NM_001024216	3'UTR;3'UTR	-0.504163	-0.966402	-11.9903	1.03352e-17	1.00718e-14	Z_STAGE_WEEKS	7.01001e-12	FBLIM1	no
cg03208185	chr15	39371896	-		OpenSea				-0.862815	-2.16083	-11.9892	1.03759e-17	1.00971e-14	Z_STAGE_WEEKS	7.03765e-12	C15orf54	no
cg22805381	chr14	51760188	-		OpenSea				-0.942489	-2.22649	-11.9879	1.04243e-17	1.01296e-14	Z_STAGE_WEEKS	7.07045e-12	TMX1	no
cg16443856	chr1	54797025	+		OpenSea	SSBP3;SSBP3;SSBP3	NM_018070;NM_001009955;NM_145716	Body;Body;Body	0.896039	-2.54418	11.9841	1.05622e-17	1.02395e-14	Z_STAGE_WEEKS	7.164e-12	SSBP3	no
cg24484570	chr5	134685115	+		OpenSea	H2AFY;H2AFY;H2AFY;H2AFY	NM_001040158;NM_004893;NM_138610;NM_138609	Body;Body;Body;Body	-1.27491	-0.147047	-11.9843	1.05676e-17	1.02395e-14	Z_STAGE_WEEKS	7.16763e-12	C5orf66	no
cg16484653	chr14	62053868	-		OpenSea	FLJ22447	NR_039985	Body	-0.489569	1.18208	-11.9813	1.06648e-17	1.0319e-14	Z_STAGE_WEEKS	7.23358e-12	RP11-47I22.4	no
cg06446412	chr22	46450707	+	chr22:46449632-46450115	S_Shore	PRR34-AS1;PRR34	NR_027034;NM_018280	Body;TSS1500	-0.91672	-3.54365	-11.9794	1.07396e-17	1.03765e-14	Z_STAGE_WEEKS	7.28431e-12	FLJ27365	no
cg24621453	chr1	9338383	-		OpenSea				-0.814215	-1.87235	-11.9784	1.07745e-17	1.03954e-14	Z_STAGE_WEEKS	7.308e-12	H6PD	no
cg26945145	chr5	107339091	-		OpenSea	FBXL17	NM_001163315	Body	-0.587273	0.944288	-11.9745	1.09231e-17	1.05238e-14	Z_STAGE_WEEKS	7.40879e-12	FBXL17	no
cg19300549	chr6	54200888	-		OpenSea	TINAG	NM_014464	Body	-0.982548	-0.383091	-11.9722	1.10129e-17	1.05953e-14	Z_STAGE_WEEKS	7.46971e-12	TINAG	no
cg00558816	chr14	73676773	+		OpenSea	PSEN1;PSEN1	NM_000021;NM_007318	Body;Body	-0.578393	1.17365	-11.9675	1.11929e-17	1.07532e-14	Z_STAGE_WEEKS	7.59178e-12	PSEN1	no
cg05876069	chr5	150020288	+		OpenSea	SYNPO;SYNPO;SYNPO;SYNPO;SYNPO;SYNPO	NM_007286;NM_007286;NM_001109974;NM_001166208;NM_001109974;NM_001166209	1stExon;5'UTR;5'UTR;Body;1stExon;Body	-0.689459	-1.76873	-11.9649	1.12952e-17	1.08362e-14	Z_STAGE_WEEKS	7.66118e-12	SYNPO	no
cg15481909	chr11	3627088	-		OpenSea				-0.545126	0.39044	-11.9642	1.13244e-17	1.08488e-14	Z_STAGE_WEEKS	7.68098e-12	ART5	no
cg07793033	chr16	85256423	+		OpenSea				0.686241	0.806486	11.9611	1.14459e-17	1.09498e-14	Z_STAGE_WEEKS	7.76338e-12	CTC-786C10.1	no
cg25406699	chr1	54744131	+		OpenSea	SSBP3;SSBP3;SSBP3	NM_001009955;NM_018070;NM_145716	Body;Body;Body	-0.493657	-0.957747	-11.9595	1.1512e-17	1.09975e-14	Z_STAGE_WEEKS	7.8082e-12	SSBP3	no
cg23843044	chr13	26456339	+		OpenSea	ATP8A2	NM_016529	Body	0.892658	-1.2835	11.9588	1.15402e-17	1.10047e-14	Z_STAGE_WEEKS	7.82734e-12	ATP8A2	no
cg14153041	chr1	22231285	+		OpenSea	HSPG2;HSPG2	NM_005529;NM_001291860	Body;Body	-0.69148	0.497777	-11.9585	1.1552e-17	1.10047e-14	Z_STAGE_WEEKS	7.83532e-12	HSPG2	no
cg15844426	chr4	94697741	+		OpenSea				-0.674836	0.616896	-11.958	1.15706e-17	1.1007e-14	Z_STAGE_WEEKS	7.84798e-12	GRID2	no
cg19777638	chr10	111655132	+		OpenSea	XPNPEP1;XPNPEP1;XPNPEP1	NR_030724;NM_020383;NM_001167604	Body;Body;Body	-0.744254	0.452651	-11.9564	1.16361e-17	1.10537e-14	Z_STAGE_WEEKS	7.89236e-12	XPNPEP1	no
cg12799824	chr1	2155728	+	chr1:2158212-2161173	N_Shelf				-0.551515	1.009	-11.9553	1.16834e-17	1.10832e-14	Z_STAGE_WEEKS	7.92446e-12	SKI	no
cg07214466	chr12	104892360	+		OpenSea	CHST11;CHST11	NM_001173982;NM_018413	Body;Body	0.679054	0.868491	11.952	1.18169e-17	1.11914e-14	Z_STAGE_WEEKS	8.01502e-12	CHST11	no
cg02612904	chr10	80707187	+		OpenSea	ZMIZ1-AS1;ZMIZ1-AS1;ZMIZ1-AS1	NR_024429;NR_015429;NR_024431	Body;Body;Body	0.592685	1.16307	11.9517	1.18305e-17	1.11914e-14	Z_STAGE_WEEKS	8.02421e-12	ZMIZ1	no
cg14849597	chr4	56225057	+		OpenSea	SRD5A3	NM_024592	Body	-0.809306	0.834316	-11.9486	1.19616e-17	1.12997e-14	Z_STAGE_WEEKS	8.11316e-12	SRD5A3	no
cg17918556	chr2	169372300	+		OpenSea	LASS6	NM_203463	Body	-0.77672	-0.545304	-11.9481	1.19802e-17	1.13015e-14	Z_STAGE_WEEKS	8.12579e-12	CERS6	no
cg08943045	chr1	9043919	-		OpenSea				-0.352468	0.34631	-11.9455	1.20904e-17	1.13896e-14	Z_STAGE_WEEKS	8.20049e-12	CA6	no
cg07004285	chr9	137168502	-		OpenSea				0.591088	0.074309	11.9449	1.2114e-17	1.1396e-14	Z_STAGE_WEEKS	8.21649e-12	RXRA	no
cg01678645	chr22	24715678	-		OpenSea	SPECC1L-ADORA2A;SPECC1L;SPECC1L;SPECC1L	NR_103546;NM_001145468;NM_015330;NM_001254732	Body;Body;Body;Body	-0.701015	1.61317	-11.9439	1.21596e-17	1.14089e-14	Z_STAGE_WEEKS	8.24749e-12	SPECC1L	no
cg23356806	chr12	122766869	-		OpenSea	CLIP1;CLIP1;CLIP1	NM_001247997;NM_002956;NM_198240	Body;Body;Body	-0.519661	1.16675	-11.9438	1.21613e-17	1.14089e-14	Z_STAGE_WEEKS	8.24861e-12	CLIP1	no
cg23900712	chr15	99344807	-		OpenSea	IGF1R	NM_000875	Body	0.732711	0.12114	11.9424	1.22208e-17	1.14488e-14	Z_STAGE_WEEKS	8.28894e-12	IGF1R	no
cg07676325	chr8	111072322	+		OpenSea				-0.822347	-0.516211	-11.9415	1.22606e-17	1.14703e-14	Z_STAGE_WEEKS	8.31599e-12	KCNV1	no
cg24754626	chr2	16908766	+		OpenSea				-0.690773	-0.812287	-11.9397	1.23376e-17	1.15264e-14	Z_STAGE_WEEKS	8.36818e-12	FAM49A	no
cg07597386	chr1	3028338	-	chr1:3028179-3028557	Island	PRDM16;PRDM16	NM_022114;NM_199454	Body;Body	0.63293	0.839815	11.9367	1.24691e-17	1.16218e-14	Z_STAGE_WEEKS	8.45735e-12	PRDM16	no
cg25096622	chr7	70144961	+		OpenSea	AUTS2;AUTS2	NM_015570;NM_001127231	Body;Body	0.613652	0.932282	11.9365	1.24785e-17	1.16218e-14	Z_STAGE_WEEKS	8.46374e-12	AUTS2	no
cg01203847	chr3	193700086	-		OpenSea	LOC647323	NR_033944	Body	-0.572648	-0.440663	-11.9362	1.24911e-17	1.16218e-14	Z_STAGE_WEEKS	8.4723e-12	HES1	no
cg01138978	chr15	84416361	-		OpenSea	ADAMTSL3;ADAMTSL3	NM_207517;NM_001301110	Body;Body	-1.11543	-0.607908	-11.9344	1.25759e-17	1.16847e-14	Z_STAGE_WEEKS	8.52983e-12	ADAMTSL3	no
cg18366956	chr17	71582598	-		OpenSea	SDK2	NM_001144952	Body	0.504806	-0.42347	11.9322	1.26653e-17	1.17517e-14	Z_STAGE_WEEKS	8.59048e-12	SDK2	no
cg09216216	chr3	48542288	+	chr3:48541298-48541911	S_Shore	SHISA5;SHISA5;SHISA5;SHISA5;SHISA5	NM_001272068;NM_016479;NM_001272065;NM_001272067;NM_001272066	TSS1500;TSS1500;TSS1500;TSS200;TSS200	-0.942631	-0.174358	-11.9317	1.26885e-17	1.17571e-14	Z_STAGE_WEEKS	8.60619e-12	SHISA5	no
cg18695564	chr1	226022133	+		OpenSea	EPHX1;EPHX1;EPHX1	NM_001136018;NM_000120;NM_001291163	Body;Body;Body	-1.06281	-1.41771	-11.9295	1.2792e-17	1.18369e-14	Z_STAGE_WEEKS	8.67642e-12	EPHX1	no
cg12186785	chr1	184792502	-		OpenSea	FAM129A	NM_052966	Body	0.490867	-0.201664	11.9278	1.28619e-17	1.18853e-14	Z_STAGE_WEEKS	8.72379e-12	FAM129A	no
cg26262576	chr13	20420028	+		OpenSea	ZMYM5;ZMYM5;ZMYM5	NM_001039650;NM_001039649;NM_001142684	Body;Body;Body	-0.88644	-1.74312	-11.9245	1.30134e-17	1.20089e-14	Z_STAGE_WEEKS	8.82658e-12	ZMYM5	no
cg12866282	chr5	89900881	+		OpenSea	ADGRV1;ADGRV1	NR_003149;NM_032119	Body;Body	-0.740017	-0.606363	-11.924	1.30377e-17	1.2015e-14	Z_STAGE_WEEKS	8.84307e-12	GPR98	no
cg00321927	chr16	82733515	+		OpenSea	CDH13;CDH13;CDH13;CDH13;CDH13;CDH13	NM_001220490;NM_001220492;NM_001220491;NM_001257;NM_001220489;NM_001220488	5'UTR;Body;Body;Body;Body;Body	-1.17959	-1.77525	-11.9234	1.30701e-17	1.20285e-14	Z_STAGE_WEEKS	8.86502e-12	CDH13	no
cg22727572	chr2	63272334	-	chr2:63272127-63272409	Island	LOC100132215;EHBP1;EHBP1;EHBP1;EHBP1	NR_027069;NM_001142616;NM_001142615;NM_001142614;NM_015252	Body;Body;Body;Body;Body	1.03814	0.804491	11.9222	1.31213e-17	1.20593e-14	Z_STAGE_WEEKS	8.89974e-12	EHBP1	no
cg27330053	chr2	153057298	-		OpenSea				-0.456859	-1.01433	-11.92	1.32197e-17	1.21333e-14	Z_STAGE_WEEKS	8.96649e-12	STAM2	no
cg12270179	chr16	30751795	-		OpenSea	TMEM265;TMEM265	NM_001256829;NM_001256829	1stExon;5'UTR	-0.47008	-0.650076	-11.9137	1.35132e-17	1.23859e-14	Z_STAGE_WEEKS	9.16556e-12	SRCAP	no
cg14236900	chr5	66600854	-		OpenSea				-0.703221	-0.287171	-11.9116	1.36153e-17	1.24464e-14	Z_STAGE_WEEKS	9.23482e-12	CD180	no
cg13638593	chr13	67240484	-		OpenSea	PCDH9;PCDH9	NM_020403;NM_203487	Body;Body	-0.570113	0.775204	-11.9114	1.36254e-17	1.24464e-14	Z_STAGE_WEEKS	9.24165e-12	PCDH9	no
cg14670092	chr19	10232899	+	chr19:10230162-10230682	S_Shelf				-1.0286	-1.30971	-11.9112	1.36343e-17	1.24464e-14	Z_STAGE_WEEKS	9.2477e-12	EIF3G	no
cg20876014	chr15	69916739	-		OpenSea	PCAT29;PCAT29	NR_126437;NR_126438	Body;Body	-0.494437	-0.969479	-11.9101	1.36882e-17	1.24788e-14	Z_STAGE_WEEKS	9.28426e-12	RPLP1	no
cg25233950	chr4	8412007	+		OpenSea	ACOX3;ACOX3	NM_003501;NM_001101667	Body;Body	-1.10791	-0.360971	-11.9088	1.37525e-17	1.25147e-14	Z_STAGE_WEEKS	9.32786e-12	ACOX3	no
cg12194409	chr17	1092098	-		OpenSea	ABR	NM_001159746	TSS1500	-0.47338	-1.42953	-11.9085	1.37645e-17	1.25147e-14	Z_STAGE_WEEKS	9.33599e-12	ABR	no
cg21731304	chr3	139346818	+		OpenSea	NMNAT3	NM_178177	5'UTR	-1.07504	-1.15876	-11.9073	1.38235e-17	1.25515e-14	Z_STAGE_WEEKS	9.37601e-12	NMNAT3	no
cg06644867	chr11	1553701	+		OpenSea				-0.54643	-0.439348	-11.9038	1.39924e-17	1.2688e-14	Z_STAGE_WEEKS	9.4906e-12	DUSP8	no
cg04055562	chr17	15413838	+		OpenSea	TVP23C-CDRT4;TVP23C-CDRT4;TVP23C	NR_037924;NM_001204478;NM_145301	Body;Body;Body	-0.803107	-1.86086	-11.9018	1.4089e-17	1.27585e-14	Z_STAGE_WEEKS	9.55608e-12	TVP23C-CDRT4	no
cg14117793	chr7	120709673	-		OpenSea	CPED1;CPED1	NM_024913;NM_001105533	Body;Body	-0.814191	-0.837766	-11.9005	1.41554e-17	1.28015e-14	Z_STAGE_WEEKS	9.60111e-12	CPED1	no
cg18358988	chr15	58600237	-		OpenSea				-0.966943	-0.344494	-11.8982	1.42695e-17	1.28721e-14	Z_STAGE_WEEKS	9.67852e-12	ALDH1A2	no
cg07001736	chr10	80232813	-		OpenSea				0.710988	1.85	11.8982	1.42714e-17	1.28721e-14	Z_STAGE_WEEKS	9.67984e-12	RPS24	no
cg19516825	chr19	48686777	-	chr19:48685723-48686085	S_Shore				-0.414453	1.76196	-11.8972	1.43178e-17	1.28968e-14	Z_STAGE_WEEKS	9.71128e-12	C19orf68	no
cg03530294	chr22	36553146	-		OpenSea	APOL3;APOL3;APOL3;APOL3;APOL3;APOL3	NM_145640;NM_145642;NM_145641;NM_145639;NM_030644;NM_014349	Body;5'UTR;5'UTR;5'UTR;5'UTR;5'UTR	-0.853313	-1.86445	-11.8925	1.45586e-17	1.30963e-14	Z_STAGE_WEEKS	9.8746e-12	APOL3	no
cg01400004	chr9	16461676	+		OpenSea	BNC2	NM_017637	Body	0.577267	0.865968	11.8893	1.47241e-17	1.32276e-14	Z_STAGE_WEEKS	9.98687e-12	BNC2	no
cg02255861	chr14	59095191	+		OpenSea				0.64654	0.165458	11.8882	1.47804e-17	1.32589e-14	Z_STAGE_WEEKS	1.00251e-11	DACT1	no
cg02301436	chr14	50462462	+		OpenSea	C14orf182	NM_001012706	Body	-0.75776	0.158416	-11.8878	1.4798e-17	1.32589e-14	Z_STAGE_WEEKS	1.0037e-11	C14orf182	no
cg04152610	chr19	15375319	+		OpenSea	BRD4;BRD4	NM_014299;NM_058243	Body;Body	-0.512824	0.383921	-11.8868	1.48534e-17	1.32784e-14	Z_STAGE_WEEKS	1.00746e-11	BRD4	no
cg20519495	chr2	9833422	-		OpenSea				-0.693631	-1.56856	-11.8867	1.48589e-17	1.32784e-14	Z_STAGE_WEEKS	1.00783e-11	YWHAQ	no
cg11234772	chr4	3372929	-	chr4:3374733-3374998	N_Shore	RGS12;RGS12;RGS12	NM_002926;NM_198229;NM_198227	Body;Body;Body	0.806534	-2.27137	11.8854	1.49242e-17	1.33192e-14	Z_STAGE_WEEKS	1.01226e-11	RGS12	no
cg06467327	chr9	103359660	+	chr9:103360955-103361312	N_Shore				-0.426333	-0.972099	-11.8828	1.50621e-17	1.34246e-14	Z_STAGE_WEEKS	1.02161e-11	MURC	no
cg02843010	chr10	94003121	-	chr10:93999131-94000015	S_Shelf	CPEB3;CPEB3	NM_001178137;NM_014912	TSS200;5'UTR	1.29405	-1.3885	11.8827	1.50876e-17	1.34266e-14	Z_STAGE_WEEKS	1.02334e-11	CPEB3	no
cg07338715	chr2	109649281	-	chr2:109647955-109648230	S_Shore				0.545083	0.941092	11.882	1.5104e-17	1.34266e-14	Z_STAGE_WEEKS	1.02445e-11	EDAR	no
cg01092365	chr3	12668988	-		OpenSea	RAF1	NM_002880	5'UTR	-0.527842	0.109301	-11.8689	1.58141e-17	1.40395e-14	Z_STAGE_WEEKS	1.07262e-11	RAF1	no
cg18039268	chr20	3961082	+		OpenSea	RNF24;RNF24;RNF24	NM_007219;NM_001134337;NM_001134338	5'UTR;5'UTR;5'UTR	-0.986324	-0.215878	-11.8573	1.64753e-17	1.46073e-14	Z_STAGE_WEEKS	1.11746e-11	RNF24	no
cg12285424	chr3	51996040	-		OpenSea	PCBP4;PCBP4;PCBP4;PCBP4	NM_033010;NM_020418;NM_033008;NM_001174100	5'UTR;5'UTR;5'UTR;5'UTR	-0.595203	0.810974	-11.8556	1.6571e-17	1.4673e-14	Z_STAGE_WEEKS	1.12395e-11	PCBP4	no
cg06484622	chr2	119600698	-	chr2:119599458-119600966	Island	EN1	NM_001426	Body	0.820585	-3.08576	11.8529	1.67291e-17	1.47938e-14	Z_STAGE_WEEKS	1.13468e-11	EN1	no
cg07151386	chr6	1850884	+		OpenSea	GMDS;GMDS	NM_001253846;NM_001500	Body;Body	0.743265	-1.11287	11.8518	1.67921e-17	1.48301e-14	Z_STAGE_WEEKS	1.13896e-11	GMDS	no
cg08752726	chr21	36254259	-		OpenSea	RUNX1;RUNX1;RUNX1	NM_001122607;NM_001001890;NM_001754	Body;Body;Body	-0.813338	1.30294	-11.8474	1.70564e-17	1.5038e-14	Z_STAGE_WEEKS	1.15688e-11	RUNX1	no
cg01694519	chr19	47128970	+	chr19:47126782-47127478	S_Shore	PTGIR	NM_000960	TSS1500	-0.510803	-0.48737	-11.847	1.70824e-17	1.5038e-14	Z_STAGE_WEEKS	1.15864e-11	PTGIR	no
cg24015654	chr6	121864755	-		OpenSea				-0.838764	-0.429036	-11.8468	1.7094e-17	1.5038e-14	Z_STAGE_WEEKS	1.15943e-11	GJA1	no
cg15412815	chr11	93271088	+		OpenSea	C11orf75	NM_020179	5'UTR	-0.743265	1.59871	-11.8404	1.7481e-17	1.53585e-14	Z_STAGE_WEEKS	1.18568e-11	SMCO4	no
cg01420159	chr16	85335889	+		OpenSea				0.712924	0.159918	11.8359	1.77564e-17	1.55589e-14	Z_STAGE_WEEKS	1.20436e-11	RP11-680G10.1	no
cg19501156	chr18	45902732	+		OpenSea				0.485723	-0.503414	11.8359	1.77609e-17	1.55589e-14	Z_STAGE_WEEKS	1.20466e-11	ZBTB7C	no
cg13564165	chr2	230280892	-		OpenSea	DNER	NM_139072	Body	-0.733005	-1.42084	-11.8356	1.77779e-17	1.55589e-14	Z_STAGE_WEEKS	1.20582e-11	DNER	no
cg10734892	chr8	27468923	+	chr8:27471954-27472523	N_Shelf	CLU;MIR6843;CLU;CLU	NM_001831;NR_106902;NR_038335;NR_045494	5'UTR;TSS1500;Body;Body	-0.444254	-0.681632	-11.8313	1.80482e-17	1.57717e-14	Z_STAGE_WEEKS	1.22415e-11	CLU	no
cg14475527	chr8	43046589	-		OpenSea	HGSNAT	NM_152419	Body	-1.00204	-0.976191	-11.8308	1.80845e-17	1.57717e-14	Z_STAGE_WEEKS	1.22661e-11	HGSNAT	no
cg25504129	chr3	15337162	+		OpenSea	SH3BP5;SH3BP5	NM_004844;NM_001018009	Body;5'UTR	-0.873238	-0.429348	-11.8306	1.80908e-17	1.57717e-14	Z_STAGE_WEEKS	1.22704e-11	SH3BP5	no
cg16142112	chr7	37290519	-		OpenSea	ELMO1;ELMO1;ELMO1	NM_001206480;NM_014800;NM_001206482	Body;Body;Body	-0.872932	0.291404	-11.8293	1.81739e-17	1.58238e-14	Z_STAGE_WEEKS	1.23267e-11	ELMO1	no
cg08244750	chr14	94494115	-	chr14:94492639-94493297	S_Shore	OTUB2	NM_023112	Body	-0.471585	-0.487662	-11.8285	1.82291e-17	1.58515e-14	Z_STAGE_WEEKS	1.23642e-11	OTUB2	no
cg17351439	chr13	93888067	-		OpenSea	GPC6	NM_005708	Body	-0.62788	-0.325782	-11.8263	1.83678e-17	1.59403e-14	Z_STAGE_WEEKS	1.24583e-11	GPC6	no
cg06841033	chr16	20125928	-		OpenSea				-0.734571	-0.282751	-11.8262	1.83782e-17	1.59403e-14	Z_STAGE_WEEKS	1.24653e-11	GPR139	no
cg25106671	chr7	4765362	-	chr7:4764684-4765252	S_Shore	FOXK1	NM_001037165	Body	-0.987309	-2.25001	-11.8257	1.8411e-17	1.59484e-14	Z_STAGE_WEEKS	1.24876e-11	FOXK1	no
cg24159636	chr6	18043467	+		OpenSea				-0.410473	-0.52216	-11.8241	1.85116e-17	1.60151e-14	Z_STAGE_WEEKS	1.25558e-11	KIF13A	no
cg06695286	chr12	42880445	+	chr12:42876654-42878193	S_Shelf	PRICKLE1	NM_153026	5'UTR	0.630452	1.0102	11.8227	1.86036e-17	1.60742e-14	Z_STAGE_WEEKS	1.26182e-11	PRICKLE1	no
cg17658634	chr6	6002543	+	chr6:6002471-6005125	Island	NRN1	NM_016588	Body	0.634727	-1.84937	11.8205	1.87485e-17	1.61691e-14	Z_STAGE_WEEKS	1.27165e-11	NRN1	no
cg14088821	chr3	66486646	+		OpenSea	LRIG1	NM_015541	Body	-0.576711	0.209299	-11.8203	1.87612e-17	1.61691e-14	Z_STAGE_WEEKS	1.27251e-11	LRIG1	no
cg16598508	chr16	88228364	-		OpenSea				0.631568	-1.22685	11.8181	1.8908e-17	1.6275e-14	Z_STAGE_WEEKS	1.28247e-11	BANP	no
cg17904575	chr14	102290370	-		OpenSea	PPP2R5C;PPP2R5C;PPP2R5C;PPP2R5C;PPP2R5C	NM_001161726;NM_002719;NM_001161725;NM_178587;NM_178586	Body;Body;Body;Body;Body	-0.736096	0.0782885	-11.8157	1.90639e-17	1.63884e-14	Z_STAGE_WEEKS	1.29304e-11	PPP2R5C	no
cg08887622	chr3	50193886	+	chr3:50191971-50193130	S_Shore	SEMA3F	NM_004186	5'UTR	0.633108	-1.729	11.8146	1.91407e-17	1.64334e-14	Z_STAGE_WEEKS	1.29825e-11	SEMA3F	no
cg07519747	chr17	67319481	-	chr17:67322709-67323837	N_Shelf	ABCA5	NM_172232	5'UTR	0.348996	-0.0816568	11.8142	1.91647e-17	1.64334e-14	Z_STAGE_WEEKS	1.29988e-11	ABCA5	no
cg12905571	chr1	182669244	-		OpenSea				0.818608	-1.99438	11.8096	1.94787e-17	1.66687e-14	Z_STAGE_WEEKS	1.32118e-11	RGS8	no
cg23717174	chr15	80466823	+		OpenSea	FAH	NM_000137	Body	-1.07235	-0.476141	-11.8096	1.94883e-17	1.66687e-14	Z_STAGE_WEEKS	1.32182e-11	FAH	no
cg16538328	chr17	1092288	-		OpenSea				-0.762576	-1.46192	-11.8041	1.98635e-17	1.69682e-14	Z_STAGE_WEEKS	1.34728e-11	ABR	no
cg03052099	chr16	67951373	-		OpenSea	PSKH1	NM_006742	Body	-1.01303	0.128088	-11.7999	2.01591e-17	1.71991e-14	Z_STAGE_WEEKS	1.36733e-11	PSKH1	no
cg13826564	chr11	65306731	-	chr11:65305935-65308502	Island	LTBP3;LTBP3;LTBP3	NM_001164266;NM_021070;NM_001130144	Body;Body;Body	0.819408	-1.57791	11.7988	2.02359e-17	1.72429e-14	Z_STAGE_WEEKS	1.37253e-11	LTBP3	no
cg08214557	chr16	85250798	-		OpenSea				0.614251	1.89726	11.7972	2.03498e-17	1.73182e-14	Z_STAGE_WEEKS	1.38026e-11	CTC-786C10.1	no
cg19370097	chr3	114343848	+		OpenSea	ZBTB20;ZBTB20;ZBTB20;ZBTB20;ZBTB20;ZBTB20;ZBTB20	NM_001164347;NM_001164346;NR_121662;NM_001164345;NM_001164344;NM_001164343;NM_015642	TSS1500;TSS200;Body;5'UTR;5'UTR;5'UTR;5'UTR	-0.884292	-1.03071	-11.7968	2.03798e-17	1.73189e-14	Z_STAGE_WEEKS	1.3823e-11	ZBTB20	no
cg26399164	chr11	69455217	+	chr11:69451136-69458596	Island	CCND1	NM_053056	TSS1500	0.655617	-3.64696	11.7965	2.04017e-17	1.73189e-14	Z_STAGE_WEEKS	1.38378e-11	CCND1	no
cg14550234	chr3	183956126	-	chr3:183959061-183959747	N_Shelf	VWA5B2	NM_138345	Body	-1.00414	-0.87946	-11.796	2.04405e-17	1.73302e-14	Z_STAGE_WEEKS	1.38641e-11	EIF2B5	no
cg15152098	chr16	49667504	-	chr16:49669571-49670438	N_Shelf	ZNF423;ZNF423	NM_001271620;NM_015069	Body;Body	0.47766	0.333715	11.7953	2.04853e-17	1.73464e-14	Z_STAGE_WEEKS	1.38945e-11	ZNF423	no
cg26876215	chr11	125860308	-		OpenSea	CDON;CDON	NM_016952;NM_001243597	Body;Body	-0.543972	-0.16503	-11.7928	2.0666e-17	1.74777e-14	Z_STAGE_WEEKS	1.40171e-11	CDON	no
cg09068378	chr16	89483923	-	chr16:89487760-89488158	N_Shelf	ANKRD11;ANKRD11;ANKRD11;ANKRD11	NR_045839;NM_013275;NM_001256183;NM_001256182	Body;5'UTR;5'UTR;5'UTR	-0.543471	0.734001	-11.792	2.07238e-17	1.75047e-14	Z_STAGE_WEEKS	1.40563e-11	ANKRD11	no
cg11402677	chr7	36068381	-		OpenSea				-1.0221	-0.659476	-11.7905	2.08396e-17	1.75806e-14	Z_STAGE_WEEKS	1.41348e-11	PP13004	no
cg25305776	chr8	30573560	+		OpenSea	GSR	NM_000637	Body	-0.577568	-0.287502	-11.7879	2.10258e-17	1.77157e-14	Z_STAGE_WEEKS	1.42611e-11	GSR	no
cg26895161	chr14	91010168	+	chr14:91007704-91007909	S_Shelf	TTC7B	NM_001010854	Body	0.464359	-0.104976	11.7866	2.11221e-17	1.77747e-14	Z_STAGE_WEEKS	1.43264e-11	TTC7B	no
cg01748882	chr2	9389775	-		OpenSea	ASAP2;ASAP2	NM_001135191;NM_003887	Body;Body	-0.545211	-0.666288	-11.7856	2.1194e-17	1.78131e-14	Z_STAGE_WEEKS	1.43752e-11	ASAP2	no
cg25462135	chr5	176067216	+		OpenSea	EIF4E1B	NM_001099408	5'UTR	-0.782226	-0.822366	-11.7839	2.13279e-17	1.79035e-14	Z_STAGE_WEEKS	1.4466e-11	EIF4E1B	no
cg08825721	chr8	32161074	-		OpenSea	NRG1	NM_013962	Body	-0.639259	0.161825	-11.7815	2.15036e-17	1.80286e-14	Z_STAGE_WEEKS	1.45852e-11	NRG1	no
cg08266285	chr16	2176928	+	chr16:2177128-2177329	N_Shore	PKD1;PKD1	NM_000296;NM_001009944	Body;Body	-0.426977	0.556001	-11.781	2.15407e-17	1.80375e-14	Z_STAGE_WEEKS	1.46103e-11	PKD1	no
cg16346806	chr7	139432152	-		OpenSea	HIPK2;HIPK2	NM_001113239;NM_022740	Body;Body	-0.793833	-1.01182	-11.7775	2.18082e-17	1.82389e-14	Z_STAGE_WEEKS	1.47918e-11	HIPK2	no
cg09232055	chr5	121723824	+		OpenSea	SNCAIP;SNCAIP;SNCAIP;SNCAIP;SNCAIP;SNCAIP	NM_005460;NM_001308100;NM_001308109;NM_001308107;NM_001242935;NR_131762	5'UTR;5'UTR;5'UTR;5'UTR;5'UTR;Body	0.551217	1.30307	11.777	2.18456e-17	1.82477e-14	Z_STAGE_WEEKS	1.48172e-11	SNCAIP	no
cg26676157	chr19	14491848	+		OpenSea	ADGRE5;ADGRE5;ADGRE5	NM_001784;NM_078481;NM_001025160	TSS200;TSS200;TSS200	-1.10145	-2.72443	-11.7742	2.20756e-17	1.84171e-14	Z_STAGE_WEEKS	1.49731e-11	CD97	no
cg17170463	chr4	157311747	+		OpenSea				-0.563065	0.962908	-11.7698	2.24073e-17	1.86709e-14	Z_STAGE_WEEKS	1.51981e-11	RP11-171N4.2	no
cg07499182	chr13	33825496	-		OpenSea	STARD13	NM_178006	Body	-1.1478	-1.97557	-11.7663	2.26959e-17	1.88847e-14	Z_STAGE_WEEKS	1.53939e-11	STARD13	no
cg10088405	chr3	159557817	+		OpenSea	SCHIP1;SCHIP1;IQCJ-SCHIP1;IQCJ-SCHIP1;SCHIP1;SCHIP1;SCHIP1	NM_001197109;NM_001197109;NM_001197114;NM_001197113;NM_014575;NM_001197107;NM_001197108	5'UTR;1stExon;Body;Body;Body;Body;Body	0.668051	-2.1931	11.7659	2.27195e-17	1.88847e-14	Z_STAGE_WEEKS	1.54099e-11	IQCJ-SCHIP1	no
cg13857210	chr9	138999217	+		OpenSea				0.426903	0.729262	11.7641	2.28629e-17	1.89806e-14	Z_STAGE_WEEKS	1.55072e-11	C9orf69	no
cg04197806	chr3	189067625	+		OpenSea				-0.732347	-0.470481	-11.7592	2.32646e-17	1.92905e-14	Z_STAGE_WEEKS	1.57796e-11	TPRG1	no
cg07176127	chr8	100886794	+		OpenSea	VPS13B;VPS13B	NM_152564;NM_017890	Body;Body	-1.00001	-0.503236	-11.7583	2.33445e-17	1.93331e-14	Z_STAGE_WEEKS	1.58338e-11	VPS13B	no
cg25518132	chr2	63274476	+	chr2:63274475-63279430	Island	LOC100132215	NR_027069	Body	0.837018	-1.59982	11.7577	2.33843e-17	1.93425e-14	Z_STAGE_WEEKS	1.58608e-11	EHBP1	no
cg10801009	chr2	20348798	-		OpenSea				0.655497	0.512294	11.757	2.34429e-17	1.93673e-14	Z_STAGE_WEEKS	1.59005e-11	SDC1	no
cg16874347	chr2	86450216	+		OpenSea	REEP1;REEP1;REEP1;REEP1	NM_022912;NM_001164732;NM_001164730;NM_001164731	Body;Body;Body;Body	-0.505629	-1.22581	-11.7526	2.3807e-17	1.96442e-14	Z_STAGE_WEEKS	1.61475e-11	REEP1	no
cg13902999	chr2	6799833	-		OpenSea				-0.815429	-0.0270508	-11.7499	2.40414e-17	1.97908e-14	Z_STAGE_WEEKS	1.63065e-11	CMPK2	no
cg12542255	chr19	45976195	+	chr19:45975848-45976262	Island	FOSB;FOSB	NM_006732;NM_001114171	Body;Body	0.999587	-3.06923	11.7499	2.4043e-17	1.97908e-14	Z_STAGE_WEEKS	1.63076e-11	ERCC1	no
cg22164087	chr6	144511826	+	chr6:144507826-144508697	S_Shelf	STX11	NM_003764	3'UTR	-0.833612	-0.565646	-11.7476	2.42321e-17	1.99222e-14	Z_STAGE_WEEKS	1.64358e-11	STX11	no
cg03421281	chr9	112578843	-		OpenSea	PALM2;PALM2;PALM2-AKAP2;PALM2-AKAP2	NM_001037293;NM_053016;NM_007203;NM_147150	Body;Body;Body;Body	-0.993967	-2.41726	-11.7469	2.42981e-17	1.99523e-14	Z_STAGE_WEEKS	1.64806e-11	PALM2	no
cg10420075	chr13	31556779	+		OpenSea				-0.695523	0.528983	-11.7456	2.44024e-17	2.00137e-14	Z_STAGE_WEEKS	1.65513e-11	TEX26	no
cg10673360	chr16	144410	-		OpenSea	NPRL3;NPRL3;NPRL3;NPRL3;NPRL3	NM_001039476;NM_001243247;NM_001243249;NM_001243248;NM_001077350	Body;Body;Body;Body;Body	-0.45595	0.0174237	-11.7427	2.46582e-17	2.01991e-14	Z_STAGE_WEEKS	1.67249e-11	NPRL3	no
cg06216640	chr4	77640141	+		OpenSea	SHROOM3	NM_020859	Body	0.483914	-0.677717	11.7415	2.47609e-17	2.02587e-14	Z_STAGE_WEEKS	1.67945e-11	SHROOM3	no
cg11797171	chr14	75138630	+		OpenSea	AREL1	NM_001039479	Body	-1.19357	-0.222417	-11.736	2.52597e-17	2.06419e-14	Z_STAGE_WEEKS	1.71328e-11	AREL1	no
cg16299898	chr17	49124570	-		OpenSea	SPAG9;SPAG9;SPAG9;SPAG9	NM_001251971;NM_003971;NM_001130527;NM_001130528	TSS1500;Body;Body;Body	0.862463	-1.88642	11.7349	2.53476e-17	2.06889e-14	Z_STAGE_WEEKS	1.71924e-11	SPAG9	no
cg09751818	chr1	167680554	+	chr1:167683477-167683917	N_Shelf				-1.12823	-0.253911	-11.7325	2.55757e-17	2.08375e-14	Z_STAGE_WEEKS	1.73471e-11	RCSD1	no
cg20787266	chr16	70780647	+		OpenSea	VAC14	NM_018052	Body	-0.660053	1.59279	-11.7322	2.55911e-17	2.08375e-14	Z_STAGE_WEEKS	1.73576e-11	VAC14	no
cg10000529	chr8	117697485	+		OpenSea	EIF3H	NM_003756	Body	0.812066	-1.49233	11.7317	2.56305e-17	2.08445e-14	Z_STAGE_WEEKS	1.73843e-11	EIF3H	no
cg05889109	chr8	38406936	+		OpenSea				-0.905968	0.478743	-11.7299	2.58014e-17	2.09584e-14	Z_STAGE_WEEKS	1.75002e-11	C8orf86	no
cg20645656	chr2	27943136	+		OpenSea				-0.605959	-1.57425	-11.7282	2.59513e-17	2.10549e-14	Z_STAGE_WEEKS	1.76019e-11	AC074091.13	no
cg08882341	chr6	166470330	+		OpenSea				-0.908258	-1.72564	-11.7275	2.60205e-17	2.10858e-14	Z_STAGE_WEEKS	1.76488e-11	PDE10A	no
cg09000832	chr13	50703589	+	chr13:50703685-50705025	N_Shore				0.532227	-2.07823	11.7249	2.62501e-17	2.12465e-14	Z_STAGE_WEEKS	1.78046e-11	DLEU1	no
cg02983090	chr16	27437892	-		OpenSea	IL21R;IL21R;IL21R	NM_021798;NM_181078;NM_181079	TSS1500;5'UTR;5'UTR	-0.857539	-1.30453	-11.7245	2.62969e-17	2.1259e-14	Z_STAGE_WEEKS	1.78363e-11	IL21R	no
cg14080610	chr15	57678350	-		OpenSea	CGNL1;CGNL1	NM_001252335;NM_032866	5'UTR;5'UTR	0.408878	0.103384	11.7237	2.63624e-17	2.12866e-14	Z_STAGE_WEEKS	1.78808e-11	CGNL1	no
cg06943635	chr14	73695341	+		OpenSea				-0.620794	-1.13217	-11.7232	2.64163e-17	2.13048e-14	Z_STAGE_WEEKS	1.79173e-11	PSEN1	no
cg23694605	chr11	120044146	-	chr11:120039601-120040210	S_Shelf				0.73605	-1.46086	11.7198	2.67362e-17	2.15372e-14	Z_STAGE_WEEKS	1.81343e-11	TRIM29	no
cg20627174	chr2	119599744	+	chr2:119599458-119600966	Island				0.926778	-3.67499	11.7159	2.71052e-17	2.18085e-14	Z_STAGE_WEEKS	1.83845e-11	EN1	no
cg26514701	chr5	36535688	+		OpenSea				-0.604496	1.00241	-11.7154	2.71518e-17	2.18201e-14	Z_STAGE_WEEKS	1.84162e-11	SLC1A3	no
cg07721499	chr12	124866665	-		OpenSea	NCOR2;NCOR2;NCOR2	NM_006312;NM_001077261;NM_001206654	Body;Body;Body	-0.488644	-0.914766	-11.7131	2.7369e-17	2.19687e-14	Z_STAGE_WEEKS	1.85635e-11	NCOR2	no
cg02784989	chr14	71673696	-		OpenSea				-0.664154	-0.684138	-11.7107	2.76055e-17	2.21323e-14	Z_STAGE_WEEKS	1.87239e-11	AC004817.1	no
cg13180811	chr1	60854239	-		OpenSea				-0.673792	-1.1084	-11.7094	2.77361e-17	2.22107e-14	Z_STAGE_WEEKS	1.88125e-11	C1orf87	no
cg26928483	chr4	40913105	+		OpenSea	APBB2;APBB2;APBB2	NM_173075;NM_001166050;NM_004307	Body;Body;Body	-0.582353	0.574584	-11.7088	2.77912e-17	2.22286e-14	Z_STAGE_WEEKS	1.88499e-11	APBB2	no
cg07636640	chr16	21100479	-		OpenSea	DNAH3	NM_017539	Body	-1.0596	-1.6491	-11.708	2.78747e-17	2.22691e-14	Z_STAGE_WEEKS	1.89065e-11	DNAH3	no
cg02458188	chr15	60966344	-		OpenSea	RORA	NM_134261	Body	-0.691637	0.18992	-11.7074	2.79295e-17	2.22867e-14	Z_STAGE_WEEKS	1.89437e-11	RORA	no
cg10080497	chr6	116330012	+		OpenSea	FRK	NM_002031	Body	-0.640315	-0.754617	-11.7068	2.79868e-17	2.23061e-14	Z_STAGE_WEEKS	1.89825e-11	FRK	no
cg27612638	chr15	52385896	-		OpenSea				-0.984134	-2.57385	-11.7061	2.80575e-17	2.23362e-14	Z_STAGE_WEEKS	1.90305e-11	BCL2L10	no
cg24731441	chr22	46481822	+	chr22:46481815-46482024	Island	LOC400931	NR_027033	TSS200	-0.520932	-0.377039	-11.7048	2.81847e-17	2.24112e-14	Z_STAGE_WEEKS	1.91167e-11	FLJ27365	no
cg27126437	chr2	242454549	-		OpenSea				-0.731464	0.204837	-11.7023	2.84328e-17	2.2582e-14	Z_STAGE_WEEKS	1.9285e-11	STK25	no
cg20287584	chr1	203612940	+		OpenSea	ATP2B4;ATP2B4	NM_001684;NM_001001396	5'UTR;5'UTR	-0.668415	-0.222017	-11.6992	2.87473e-17	2.28051e-14	Z_STAGE_WEEKS	1.94983e-11	ATP2B4	no
cg14276379	chr9	97663142	+		OpenSea	C9orf3	NM_032823	Body	-0.865396	-2.12674	-11.6988	2.87913e-17	2.28133e-14	Z_STAGE_WEEKS	1.95282e-11	C9orf3	no
cg01331923	chr17	38604680	-		OpenSea	IGFBP4	NM_001552	Body	-0.87021	-2.58017	-11.6947	2.92143e-17	2.31023e-14	Z_STAGE_WEEKS	1.98151e-11	IGFBP4	no
cg12205429	chr7	2328896	+		OpenSea	SNX8	NM_013321	Body	-0.707126	-0.382861	-11.6946	2.92241e-17	2.31023e-14	Z_STAGE_WEEKS	1.98218e-11	SNX8	no
cg17522929	chr15	72515024	-		OpenSea	PKM;PKM;PKM;PKM;PKM;PKM;PKM	NM_001206799;NM_001206796;NM_002654;NM_001206797;NM_182471;NM_182470;NM_001206798	Body;Body;5'UTR;5'UTR;5'UTR;5'UTR;5'UTR	-0.723409	0.300029	-11.6922	2.94658e-17	2.32662e-14	Z_STAGE_WEEKS	1.99857e-11	PKM	no
cg12165180	chr3	132288307	-		OpenSea	ACAD11;NPHP3-ACAD11	NM_032169;NR_037804	Body;Body	-0.659511	-0.229151	-11.6909	2.96062e-17	2.33499e-14	Z_STAGE_WEEKS	2.00809e-11	ACAD11	no
cg14574066	chr11	68984142	-		OpenSea				-0.410651	0.242205	-11.6899	2.97105e-17	2.3405e-14	Z_STAGE_WEEKS	2.01517e-11	MYEOV	no
cg20061371	chr3	48542212	+	chr3:48541298-48541911	S_Shore	SHISA5;SHISA5;SHISA5;SHISA5;SHISA5;SHISA5;SHISA5	NM_001272067;NM_001272066;NM_001272068;NM_001272067;NM_016479;NM_001272065;NM_001272066	5'UTR;5'UTR;TSS1500;1stExon;TSS1500;TSS1500;1stExon	-0.671648	-1.53545	-11.6889	2.9812e-17	2.34576e-14	Z_STAGE_WEEKS	2.02205e-11	SHISA5	no
cg12863955	chr1	14581117	+		OpenSea				0.636621	-0.284043	11.6884	2.98621e-17	2.34699e-14	Z_STAGE_WEEKS	2.02545e-11	KAZN	no
cg07085632	chr11	125974404	-		OpenSea				0.588061	-2.01717	11.6862	3.0101e-17	2.36289e-14	Z_STAGE_WEEKS	2.04165e-11	CDON	no
cg14725580	chr6	34663155	-	chr6:34664072-34664407	N_Shore	C6orf106;C6orf106	NM_024294;NM_022758	Body;Body	-0.838368	-1.58873	-11.6859	3.01342e-17	2.36289e-14	Z_STAGE_WEEKS	2.0439e-11	C6orf106	no
cg15404463	chr9	90124734	-		OpenSea	DAPK1;DAPK1;DAPK1;DAPK1	NM_004938;NM_001288731;NM_001288730;NM_001288729	Body;Body;Body;Body	0.532748	-0.41087	11.6855	3.01717e-17	2.3631e-14	Z_STAGE_WEEKS	2.04645e-11	DAPK1	no
cg18034799	chr1	26332370	+		OpenSea				-0.494692	-0.644074	-11.6849	3.02332e-17	2.36401e-14	Z_STAGE_WEEKS	2.05062e-11	PAFAH2	no
cg05665651	chr16	89525202	+		OpenSea	ANKRD11	NM_013275	5'UTR	-0.676774	0.341955	-11.6848	3.0253e-17	2.36401e-14	Z_STAGE_WEEKS	2.05196e-11	ANKRD11	no
cg09645146	chr10	105206255	-		OpenSea				-0.644191	1.7592	-11.6841	3.03214e-17	2.36663e-14	Z_STAGE_WEEKS	2.0566e-11	PDCD11	no
cg14530387	chr3	184408013	-		OpenSea				0.397094	0.396905	11.6836	3.03737e-17	2.36799e-14	Z_STAGE_WEEKS	2.06015e-11	EIF2B5	no
cg27151321	chr14	33062949	+		OpenSea	AKAP6	NM_004274	Body	-0.719313	-0.489515	-11.6823	3.05139e-17	2.37618e-14	Z_STAGE_WEEKS	2.06965e-11	AKAP6	no
cg14635240	chr7	65211539	-		OpenSea	LOC441242;LOC441242	NR_103527;NR_038378	Body;Body	-0.686959	0.843905	-11.678	3.09888e-17	2.4104e-14	Z_STAGE_WEEKS	2.10187e-11	AC104057.1	no
cg12872555	chr19	16388024	+		OpenSea				0.623663	-0.0575748	11.6703	3.18361e-17	2.47347e-14	Z_STAGE_WEEKS	2.15934e-11	AP1M1	no
cg06769820	chr4	54554571	+		OpenSea				-1.04166	-2.21619	-11.6698	3.19044e-17	2.47413e-14	Z_STAGE_WEEKS	2.16397e-11	FIP1L1	no
cg26553501	chr1	2145276	-	chr1:2144199-2144497	S_Shore				-0.463785	0.248234	-11.6696	3.19175e-17	2.47413e-14	Z_STAGE_WEEKS	2.16486e-11	AL590822.1	no
cg09010156	chr16	29836211	-		OpenSea	MVP;MVP	NM_017458;NM_005115	5'UTR;5'UTR	-0.811068	-0.272475	-11.6676	3.21483e-17	2.48917e-14	Z_STAGE_WEEKS	2.18051e-11	PAGR1	no
cg22275629	chr1	212475117	+		OpenSea	PPP2R5A;PPP2R5A	NM_001199756;NM_006243	TSS200;Body	-1.1601	-2.34472	-11.6673	3.21999e-17	2.49033e-14	Z_STAGE_WEEKS	2.18402e-11	PPP2R5A	no
cg26177311	chr17	17449166	-		OpenSea	PEMT;PEMT;PEMT	NM_148172;NM_148173;NM_007169	Body;Body;Body	-0.712609	0.595759	-11.6663	3.22881e-17	2.4943e-14	Z_STAGE_WEEKS	2.18999e-11	PEMT	no
cg17257516	chr6	4358810	-		OpenSea				-0.890298	-0.766844	-11.6631	3.26664e-17	2.52065e-14	Z_STAGE_WEEKS	2.21565e-11	ECI2	no
cg17536737	chr2	101681483	-		OpenSea	TBC1D8	NM_001102426	Body	-0.526764	-0.295713	-11.6597	3.3061e-17	2.54592e-14	Z_STAGE_WEEKS	2.24242e-11	TBC1D8	no
cg22871157	chr2	54124139	+		OpenSea	PSME4	NM_014614	Body	-0.616564	-0.0522695	-11.6596	3.3069e-17	2.54592e-14	Z_STAGE_WEEKS	2.24296e-11	PSME4	no
cg14730642	chr10	5607135	-		OpenSea				0.549881	0.820397	11.6578	3.32748e-17	2.55818e-14	Z_STAGE_WEEKS	2.25692e-11	CALML3	no
cg00569010	chr10	100151610	+		OpenSea	PYROXD2	NM_032709	Body	-0.668696	-0.21803	-11.6576	3.33036e-17	2.55818e-14	Z_STAGE_WEEKS	2.25887e-11	PYROXD2	no
cg03635774	chr9	131400182	-		OpenSea	WDR34;MIR1268A	NM_052844;NR_031672	Body;Body	-0.410416	-1.0551	-11.6545	3.36745e-17	2.58375e-14	Z_STAGE_WEEKS	2.28403e-11	WDR34	no
cg08289777	chr9	16276328	+		OpenSea	C9orf92	NR_073471	TSS200	-0.87482	0.506716	-11.6541	3.37232e-17	2.58455e-14	Z_STAGE_WEEKS	2.28733e-11	C9orf92	no
cg21706537	chr16	56815704	-		OpenSea	NUP93;NUP93;NUP93	NM_001242795;NM_014669;NM_001242795	1stExon;Body;5'UTR	0.42238	0.0143611	11.6514	3.404e-17	2.60542e-14	Z_STAGE_WEEKS	2.30882e-11	NUP93	no
cg00835664	chr11	125826346	-		OpenSea				-0.815058	1.38185	-11.6511	3.40723e-17	2.60542e-14	Z_STAGE_WEEKS	2.31101e-11	CDON	no
cg26096228	chr2	111475122	+		OpenSea				-0.638122	0.295625	-11.6503	3.41695e-17	2.60992e-14	Z_STAGE_WEEKS	2.31761e-11	ACOXL	no
cg25968076	chr11	10477399	+		OpenSea	AMPD3;AMPD3;AMPD3	NM_001025390;NM_001025389;NM_000480	TSS200;5'UTR;Body	0.552476	-1.95225	11.6485	3.43874e-17	2.6236e-14	Z_STAGE_WEEKS	2.33238e-11	AMPD3	no
cg23092885	chr6	109269765	-		OpenSea	ARMC2;ARMC2	NM_001286609;NM_032131	Body;Body	-0.66409	0.147702	-11.6477	3.44892e-17	2.62841e-14	Z_STAGE_WEEKS	2.33929e-11	ARMC2	no
cg08477641	chr3	48507508	-		OpenSea	TREX1;TREX1;TREX1;TREX1	NM_033629;NM_016381;NM_033629;NM_016381	5'UTR;1stExon;1stExon;5'UTR	-0.793569	-2.9376	-11.6468	3.46023e-17	2.63407e-14	Z_STAGE_WEEKS	2.34696e-11	TREX1	no
cg25770657	chr1	56098680	-		OpenSea				0.880513	-1.19372	11.645	3.48281e-17	2.64829e-14	Z_STAGE_WEEKS	2.36227e-11	USP24	no
cg20701676	chr2	64782942	+		OpenSea	AFTPH;AFTPH;AFTPH	NM_017657;NM_001002243;NM_203437	Body;Body;Body	-0.568264	0.17476	-11.6427	3.51083e-17	2.66661e-14	Z_STAGE_WEEKS	2.38128e-11	AFTPH	no
cg02391394	chr7	22757946	+		OpenSea				-0.900798	-1.92991	-11.6421	3.51821e-17	2.66923e-14	Z_STAGE_WEEKS	2.38629e-11	IL6	no
cg26320042	chr19	41410854	+		OpenSea				-0.714601	-0.170057	-11.6399	3.54591e-17	2.68723e-14	Z_STAGE_WEEKS	2.40507e-11	CTC-490E21.12	no
cg20772292	chr1	206691380	-		OpenSea	RASSF5;RASSF5	NM_182664;NM_182663	Body;Body	0.558755	0.165522	11.637	3.58272e-17	2.7121e-14	Z_STAGE_WEEKS	2.43004e-11	RASSF5	no
cg16796458	chr16	85254655	+		OpenSea				0.888402	-1.47044	11.636	3.59523e-17	2.71854e-14	Z_STAGE_WEEKS	2.43853e-11	CTC-786C10.1	no
cg11381171	chr2	51179933	-		OpenSea	NRXN1;NRXN1	NM_004801;NM_001135659	Body;Body	-0.659936	0.342068	-11.6331	3.63171e-17	2.74306e-14	Z_STAGE_WEEKS	2.46327e-11	NRXN1	no
cg14833621	chr12	47801438	+		OpenSea				-0.817626	-1.07847	-11.6326	3.63829e-17	2.74497e-14	Z_STAGE_WEEKS	2.46773e-11	PCED1B	no
cg26465289	chr16	72963399	+		OpenSea	ZFHX3;ZFHX3	NM_001164766;NM_006885	Body;Body	0.535372	0.0458835	11.6308	3.6619e-17	2.75972e-14	Z_STAGE_WEEKS	2.48374e-11	ZFHX3	no
cg23397718	chr19	18630997	+	chr19:18632298-18633453	N_Shore	ELL	NM_006532	Body	-0.543397	1.29728	-11.63	3.67135e-17	2.76377e-14	Z_STAGE_WEEKS	2.49015e-11	ELL	no
cg11431261	chr6	32015297	-		OpenSea	TNXB;TNXB	NM_019105;NM_032470	Body;TSS1500	-0.50878	-0.439093	-11.6293	3.6817e-17	2.76657e-14	Z_STAGE_WEEKS	2.49718e-11	TNXB	no
cg13720316	chr11	69455111	+	chr11:69451136-69458596	Island	CCND1	NM_053056	TSS1500	0.805306	-2.80011	11.6291	3.68323e-17	2.76657e-14	Z_STAGE_WEEKS	2.49821e-11	CCND1	no
cg11260715	chr7	22602834	+		OpenSea				0.578093	-1.59108	11.6287	3.68948e-17	2.7682e-14	Z_STAGE_WEEKS	2.50245e-11	STEAP1B	no
cg11908453	chr2	242209506	+	chr2:242211289-242212308	N_Shore	HDLBP;HDLBP	NM_203346;NM_005336	5'UTR;5'UTR	-0.530267	0.975528	-11.6233	3.75984e-17	2.81787e-14	Z_STAGE_WEEKS	2.55017e-11	HDLBP	no
cg24428058	chr8	27471775	-	chr8:27471954-27472523	N_Shore	CLU	NM_001831	5'UTR	-0.788008	-1.98638	-11.6214	3.78574e-17	2.83131e-14	Z_STAGE_WEEKS	2.56774e-11	CLU	no
cg11993160	chr18	12404041	+	chr18:12407715-12408242	N_Shelf				-0.558026	-0.559266	-11.6214	3.78611e-17	2.83131e-14	Z_STAGE_WEEKS	2.56799e-11	SLMO1	no
cg05207635	chr3	184055142	+	chr3:184056419-184056671	N_Shore	FAM131A;FAM131A;FAM131A	NM_144635;NM_001171093;NM_001171093	TSS200;ExonBnd;5'UTR	-0.592025	-1.69909	-11.6207	3.79515e-17	2.83494e-14	Z_STAGE_WEEKS	2.57412e-11	EIF2B5	no
cg10438089	chr17	47818514	+		OpenSea	FAM117A	NM_030802	Body	-0.876615	-0.0798921	-11.6195	3.81189e-17	2.84431e-14	Z_STAGE_WEEKS	2.58548e-11	FAM117A	no
cg18907378	chr9	79189486	+		OpenSea				-0.586391	-0.0170857	-11.6187	3.82126e-17	2.84817e-14	Z_STAGE_WEEKS	2.59183e-11	PRUNE2	no
cg09546258	chr11	68444995	+		OpenSea				-0.915138	-1.75763	-11.6179	3.83259e-17	2.85348e-14	Z_STAGE_WEEKS	2.59952e-11	GAL	no
cg15843262	chr2	25473895	+	chr2:25474757-25475598	N_Shore	DNMT3A;DNMT3A;DNMT3A	NM_022552;NM_175629;NM_153759	Body;Body;Body	0.933148	-4.74837	11.6171	3.84461e-17	2.85929e-14	Z_STAGE_WEEKS	2.60768e-11	DNMT3A	no
cg05414246	chr7	69820340	+		OpenSea	AUTS2;AUTS2	NM_015570;NM_001127231	Body;Body	0.752675	-1.33133	11.6161	3.85705e-17	2.8629e-14	Z_STAGE_WEEKS	2.61611e-11	AUTS2	no
cg21120249	chr9	139921971	-	chr9:139922197-139923447	N_Shore	C9orf139;C9orf139;ABCA2;ABCA2	NM_207511;NM_207511;NM_001606;NM_212533	5'UTR;1stExon;Body;Body	-0.45099	-0.936932	-11.6156	3.86362e-17	2.8629e-14	Z_STAGE_WEEKS	2.62056e-11	ABCA2	no
cg03443309	chr1	1946811	-	chr1:1950411-1951479	N_Shelf				-0.530934	0.876655	-11.6154	3.86712e-17	2.8629e-14	Z_STAGE_WEEKS	2.62294e-11	GABRD	no
cg25331050	chr5	99842190	+		OpenSea				-0.966694	-1.52634	-11.6154	3.86728e-17	2.8629e-14	Z_STAGE_WEEKS	2.62305e-11	FAM174A	no
cg00788478	chr5	40430071	-		OpenSea				-0.509931	-1.18878	-11.6151	3.87056e-17	2.8629e-14	Z_STAGE_WEEKS	2.62528e-11	PTGER4	no
cg03880375	chr12	68618832	-		OpenSea	IL26	NM_018402	Body	-0.746219	-0.875499	-11.6145	3.8799e-17	2.86413e-14	Z_STAGE_WEEKS	2.63161e-11	IL26	no
cg10410419	chr11	64622681	-	chr11:64621207-64622246	S_Shore	EHD1;EHD1;EHD1	NM_006795;NM_001282444;NM_001282445	Body;Body;Body	-0.561569	-1.1855	-11.6144	3.88068e-17	2.86413e-14	Z_STAGE_WEEKS	2.63214e-11	EHD1	no
cg05551748	chr9	80454571	-		OpenSea	GNAQ	NM_002072	Body	-0.764756	-0.225203	-11.6123	3.91021e-17	2.88279e-14	Z_STAGE_WEEKS	2.65217e-11	GNAQ	no
cg03114208	chr16	4342764	-		OpenSea				-0.538846	0.509595	-11.6105	3.93399e-17	2.89717e-14	Z_STAGE_WEEKS	2.6683e-11	TFAP4	no
cg04179431	chr1	6419108	+		OpenSea	ACOT7;ACOT7;ACOT7;ACOT7	NM_181866;NM_181865;NM_181864;NM_007274	TSS200;Body;Body;Body	-0.723335	-1.19063	-11.6093	3.95093e-17	2.90568e-14	Z_STAGE_WEEKS	2.67979e-11	ACOT7	no
cg02691450	chr7	137618742	+		OpenSea	CREB3L2;CREB3L2	NM_194071;NM_001253775	Body;Body	-1.12423	0.288519	-11.6089	3.95811e-17	2.90568e-14	Z_STAGE_WEEKS	2.68466e-11	CREB3L2	no
cg22181527	chr6	22001839	-		OpenSea	CASC15	NR_015410	Body	-0.851958	-1.13415	-11.6088	3.95839e-17	2.90568e-14	Z_STAGE_WEEKS	2.68484e-11	PRL	no
cg05528042	chr15	40379987	+		OpenSea				0.74357	-0.0130349	11.6071	3.98299e-17	2.91942e-14	Z_STAGE_WEEKS	2.70153e-11	BMF	no
cg01796223	chr7	129933014	-		OpenSea	CPA4;CPA4;CPA4;CPA4	NM_001163446;NM_016352;NM_016352;NM_001163446	1stExon;1stExon;5'UTR;5'UTR	-0.775632	0.773536	-11.6067	3.98815e-17	2.91942e-14	Z_STAGE_WEEKS	2.70503e-11	CPA4	no
cg14043316	chr22	50743420	+	chr22:50745415-50746125	N_Shore	PLXNB2	NM_012401	5'UTR	-0.426372	-0.362061	-11.6066	3.99002e-17	2.91942e-14	Z_STAGE_WEEKS	2.7063e-11	PLXNB2	no
cg27209881	chr2	158309911	-		OpenSea				-0.500273	0.485073	-11.6052	4.00858e-17	2.92983e-14	Z_STAGE_WEEKS	2.71888e-11	CYTIP	no
cg13712197	chr12	124844874	+		OpenSea	NCOR2;NCOR2	NM_006312;NM_001077261	Body;Body	-1.10785	0.950815	-11.6038	4.0313e-17	2.94238e-14	Z_STAGE_WEEKS	2.7343e-11	NCOR2	no
cg07404554	chr2	25570581	+		OpenSea				-0.680408	-0.618535	-11.6033	4.03663e-17	2.94238e-14	Z_STAGE_WEEKS	2.73791e-11	DNMT3A	no
cg22214349	chr12	94451650	-		OpenSea				-0.590735	-0.119656	-11.6031	4.03875e-17	2.94238e-14	Z_STAGE_WEEKS	2.73935e-11	PLXNC1	no
cg08899105	chr15	93450671	+	chr15:93447556-93447823	S_Shelf	CHD2;CHD2	NM_001271;NM_001042572	Body;Body	-0.447239	1.0586	-11.6018	4.05716e-17	2.95261e-14	Z_STAGE_WEEKS	2.75184e-11	CHD2	no
cg07623256	chr2	67518001	-		OpenSea				-0.892902	-1.37695	-11.6011	4.06743e-17	2.95692e-14	Z_STAGE_WEEKS	2.75881e-11	ETAA1	no
cg10157208	chr19	13112449	-	chr19:13112170-13112809	Island	NFIX	NM_002501	Body	-0.614132	0.248258	-11.5986	4.10439e-17	2.98059e-14	Z_STAGE_WEEKS	2.78387e-11	NFIX	no
cg00168706	chr1	115677987	-		OpenSea				-0.742134	-0.362034	-11.5975	4.12033e-17	2.98896e-14	Z_STAGE_WEEKS	2.79468e-11	TSPAN2	no
cg00025197	chr2	240387066	-		OpenSea				-0.901008	0.116082	-11.5948	4.16012e-17	3.0146e-14	Z_STAGE_WEEKS	2.82167e-11	AC062017.1	no
cg08282819	chr16	27437900	+		OpenSea	IL21R;IL21R;IL21R	NM_021798;NM_181078;NM_181079	TSS1500;5'UTR;5'UTR	-0.644289	-0.958929	-11.5931	4.18548e-17	3.02975e-14	Z_STAGE_WEEKS	2.83887e-11	IL21R	no
cg25630118	chr8	139965140	+		OpenSea				-0.541082	-0.62705	-11.5871	4.27528e-17	3.08629e-14	Z_STAGE_WEEKS	2.89978e-11	COL22A1	no
cg12450835	chr20	39701355	+		OpenSea	TOP1	NM_003286	Body	-1.12727	-1.18946	-11.5872	4.27608e-17	3.08629e-14	Z_STAGE_WEEKS	2.90032e-11	TOP1	no
ch.2.1904845F	chr2	86300378	+		OpenSea	POLR1A	NM_015425	Body	0.814618	-3.63945	11.5869	4.27725e-17	3.08629e-14	Z_STAGE_WEEKS	2.90112e-11	POLR1A	no
cg14636942	chr4	55090812	-	chr4:55092961-55093242	N_Shelf				0.494971	1.25849	11.5857	4.29668e-17	3.09702e-14	Z_STAGE_WEEKS	2.9143e-11	FIP1L1	no
cg17177779	chr17	40588642	+		OpenSea				-0.976712	-2.60516	-11.5842	4.32013e-17	3.11062e-14	Z_STAGE_WEEKS	2.9302e-11	PTRF	no
cg07477583	chr10	32045717	-	chr10:32048716-32049423	N_Shelf				0.418572	1.35832	11.5831	4.33663e-17	3.11919e-14	Z_STAGE_WEEKS	2.9414e-11	ARHGAP12	no
cg26561187	chr22	28073992	+	chr22:28073920-28074244	Island				0.479454	0.413566	11.5824	4.34657e-17	3.12302e-14	Z_STAGE_WEEKS	2.94813e-11	MN1	no
cg15390816	chr12	124919231	+		OpenSea	NCOR2;NCOR2	NM_006312;NM_001077261	Body;Body	0.632186	-0.934901	11.5818	4.35663e-17	3.12694e-14	Z_STAGE_WEEKS	2.95496e-11	NCOR2	no
cg15768040	chr9	98222052	+		OpenSea	PTCH1;PTCH1;PTCH1;PTCH1;PTCH1;PTCH1;PTCH1;PTCH1;PTCH1;PTCH1;PTCH1;PTCH1;PTCH1;PTCH1	NM_001083605;NM_001083607;NM_001083606;NM_001083604;NM_000264;NM_001083602;NM_001083603;NM_001083603;NM_001083605;NM_001083602;NM_001083607;NM_000264;NM_001083606;NM_001083604	Body;Body;Body;Body;Body;Body;Body;ExonBnd;ExonBnd;ExonBnd;ExonBnd;ExonBnd;ExonBnd;ExonBnd	0.671032	-0.67528	11.5809	4.3695e-17	3.13287e-14	Z_STAGE_WEEKS	2.96369e-11	PTCH1	no
cg17185775	chr12	96628393	+		OpenSea	ELK3	NM_005230	Body	-0.674648	-0.51776	-11.5804	4.37718e-17	3.13505e-14	Z_STAGE_WEEKS	2.9689e-11	ELK3	no
cg15357165	chr9	97968565	+		OpenSea	FANCC;FANCC;FANCC	NM_001243743;NM_000136;NM_001243744	Body;Body;Body	0.847029	-1.75692	11.5783	4.41112e-17	3.15603e-14	Z_STAGE_WEEKS	2.99192e-11	FANCC	no
cg16436068	chr11	12108271	+		OpenSea				-0.468378	-0.814576	-11.5769	4.43203e-17	3.16765e-14	Z_STAGE_WEEKS	3.0061e-11	MICAL2	no
cg04296397	chr21	34752994	+		OpenSea				-0.822788	-0.421309	-11.5765	4.43912e-17	3.16938e-14	Z_STAGE_WEEKS	3.01091e-11	IFNAR1	no
cg04915079	chr19	18385851	+		OpenSea	KIAA1683;KIAA1683;KIAA1683	NM_001145305;NM_001145304;NM_025249	TSS1500;TSS1500;TSS1500	-1.07103	-2.07456	-11.5747	4.46887e-17	3.18614e-14	Z_STAGE_WEEKS	3.03109e-11	KIAA1683	no
cg24484971	chr1	211666452	-		OpenSea	RD3;RD3	NM_001164688;NM_183059	TSS200;TSS200	0.547779	0.620696	11.5742	4.47492e-17	3.18614e-14	Z_STAGE_WEEKS	3.03519e-11	RD3	no
cg00960773	chr6	4664429	-		OpenSea				-0.725529	-0.468132	-11.5741	4.4767e-17	3.18614e-14	Z_STAGE_WEEKS	3.03639e-11	CDYL	no
cg05078268	chr2	9735158	+		OpenSea	YWHAQ	NM_006826	Body	-0.722693	0.702466	-11.5715	4.51836e-17	3.21242e-14	Z_STAGE_WEEKS	3.06465e-11	YWHAQ	no
cg05809798	chr17	40903005	+		OpenSea				-0.657446	-1.94966	-11.5701	4.54047e-17	3.22476e-14	Z_STAGE_WEEKS	3.07965e-11	EZH1	no
cg20421446	chr6	5994588	-	chr6:5994909-5995203	N_Shore				0.783882	-1.49648	11.5676	4.58183e-17	3.25074e-14	Z_STAGE_WEEKS	3.1077e-11	NRN1	no
cg19655486	chr3	50306041	+		OpenSea	SEMA3B;SEMA3B;SEMA3B;SEMA3B-AS1;SEMA3B	NM_001290060;NM_004636;NM_001005914;NR_110702;NM_001290061	TSS1500;5'UTR;5'UTR;TSS1500;TSS1500	-0.801624	-0.54685	-11.5654	4.61772e-17	3.27278e-14	Z_STAGE_WEEKS	3.13205e-11	GNAI2	no
cg20178976	chr20	52357117	+		OpenSea				0.713402	0.262186	11.5632	4.6525e-17	3.29384e-14	Z_STAGE_WEEKS	3.15564e-11	ZNF217	no
cg01116868	chr6	582488	+		OpenSea	EXOC2;EXOC2	NR_073064;NM_018303	Body;Body	0.900698	-0.248124	11.563	4.65716e-17	3.29384e-14	Z_STAGE_WEEKS	3.1588e-11	EXOC2	no
cg15325047	chr16	67956148	-		OpenSea	PSKH1	NM_006742	Body	-0.613722	0.406325	-11.5616	4.68001e-17	3.30514e-14	Z_STAGE_WEEKS	3.1743e-11	PSKH1	no
cg10610528	chr6	34206540	-	chr6:34202567-34206193	S_Shore	HMGA1;HMGA1;HMGA1;HMGA1;HMGA1;HMGA1	NM_002131;NM_145903;NM_145899;NM_145901;NM_145902;NM_145905	5'UTR;5'UTR;5'UTR;5'UTR;5'UTR;TSS200	0.644328	-0.815069	11.5614	4.68288e-17	3.30514e-14	Z_STAGE_WEEKS	3.17624e-11	HMGA1	no
cg23442292	chr5	134571189	+		OpenSea	C5orf66	NM_001277348	5'UTR	0.471051	0.512633	11.5589	4.7251e-17	3.32898e-14	Z_STAGE_WEEKS	3.20488e-11	C5orf66	no
cg05617980	chr4	3373405	-	chr4:3374733-3374998	N_Shore	RGS12;RGS12;RGS12	NM_198229;NM_198227;NM_002926	Body;Body;Body	0.641419	-1.844	11.5588	4.72647e-17	3.32898e-14	Z_STAGE_WEEKS	3.20581e-11	RGS12	no
cg20293942	chr13	50701256	+	chr13:50697984-50702286	Island				0.917447	-1.75382	11.5573	4.75133e-17	3.34009e-14	Z_STAGE_WEEKS	3.22267e-11	DLEU1	no
cg00850391	chr2	10545609	-		OpenSea	HPCAL1;HPCAL1;HPCAL1;HPCAL1;HPCAL1	NM_001258358;NM_001258359;NM_002149;NM_134421;NM_001258357	5'UTR;5'UTR;5'UTR;5'UTR;5'UTR	-0.642594	-0.219431	-11.5571	4.75529e-17	3.34009e-14	Z_STAGE_WEEKS	3.22536e-11	HPCAL1	no
cg07205154	chr1	176147105	-		OpenSea	RFWD2;RFWD2	NM_022457;NM_001001740	Body;Body	-0.428596	1.7472	-11.5568	4.76035e-17	3.34009e-14	Z_STAGE_WEEKS	3.22879e-11	RFWD2	no
cg10496150	chr17	77923603	+	chr17:77924080-77924423	N_Shore	TBC1D16	NM_019020	Body	0.870706	0.608281	11.5567	4.76195e-17	3.34009e-14	Z_STAGE_WEEKS	3.22987e-11	TBC1D16	no
cg00114106	chr10	63395442	+		OpenSea				-0.663204	0.792441	-11.5526	4.83145e-17	3.38534e-14	Z_STAGE_WEEKS	3.27701e-11	C10orf107	no
cg15754112	chr10	78864253	+		OpenSea	KCNMA1;KCNMA1;KCNMA1;KCNMA1	NM_001161353;NM_001161352;NM_002247;NM_001014797	Body;Body;Body;Body	-0.638051	-0.47741	-11.549	4.89409e-17	3.4257e-14	Z_STAGE_WEEKS	3.3195e-11	KCNMA1	no
cg03381616	chr7	151011113	+		OpenSea				-0.838933	-1.48472	-11.5474	4.92201e-17	3.43854e-14	Z_STAGE_WEEKS	3.33844e-11	NUB1	no
cg20584899	chr5	54961095	-		OpenSea	SLC38A9;SLC38A9;SLC38A9;SLC38A9;SLC38A9	NR_047649;NM_001282429;NM_001258286;NM_001258287;NM_173514	Body;Body;Body;Body;Body	-1.07528	0.597999	-11.5474	4.92258e-17	3.43854e-14	Z_STAGE_WEEKS	3.33883e-11	SLC38A9	no
cg11041734	chr7	73508493	-		OpenSea	LIMK1;LIMK1	NM_002314;NM_001204426	Body;Body	-0.932105	-2.24559	-11.5468	4.93317e-17	3.44239e-14	Z_STAGE_WEEKS	3.346e-11	LIMK1	no
cg09354692	chr6	160122650	+		OpenSea				-0.857525	-0.211221	-11.5454	4.95759e-17	3.45588e-14	Z_STAGE_WEEKS	3.36257e-11	SOD2	no
cg09183450	chr11	62308513	+		OpenSea	AHNAK;AHNAK	NM_024060;NM_001620	5'UTR;5'UTR	-0.907995	-2.94338	-11.5432	4.99635e-17	3.47932e-14	Z_STAGE_WEEKS	3.38886e-11	AHNAK	no
cg25743819	chr2	173245704	+		OpenSea				0.674011	-1.35448	11.5424	5.01068e-17	3.48572e-14	Z_STAGE_WEEKS	3.39858e-11	ITGA6	no
cg16132983	chr16	75300902	-	chr16:75298976-75300186	S_Shore	BCAR1;BCAR1;BCAR1;BCAR1;BCAR1	NM_001170715;NM_001170720;NM_001170714;NM_001170718;NM_001170716	Body;TSS1500;TSS1500;TSS1500;TSS200	-0.86783	-1.50681	-11.5382	5.08533e-17	3.53403e-14	Z_STAGE_WEEKS	3.44921e-11	BCAR1	no
cg19311375	chr2	46542361	-		OpenSea	EPAS1	NM_001430	Body	-0.995076	-0.324704	-11.5371	5.10562e-17	3.5445e-14	Z_STAGE_WEEKS	3.46297e-11	EPAS1	no
cg07051715	chr12	14807587	+		OpenSea	GUCY2C	NM_004963	Body	-0.744779	0.742385	-11.5364	5.11746e-17	3.54684e-14	Z_STAGE_WEEKS	3.471e-11	GUCY2C	no
cg00120473	chr4	7330616	+		OpenSea	SORCS2	NM_020777	Body	-0.596433	1.38086	-11.5363	5.11946e-17	3.54684e-14	Z_STAGE_WEEKS	3.47236e-11	SORCS2	no
cg26741373	chr21	44585506	+		OpenSea				0.385714	-1.51852	11.5354	5.13637e-17	3.55493e-14	Z_STAGE_WEEKS	3.48383e-11	AP001631.10	no
cg07953015	chr19	48285322	+	chr19:48281585-48282351	S_Shelf	SEPW1	NM_003009	3'UTR	-0.515194	0.556066	-11.5348	5.14779e-17	3.55734e-14	Z_STAGE_WEEKS	3.49158e-11	SEPW1	no
cg05496778	chr6	98395978	+		OpenSea				-0.948551	-0.0337738	-11.5346	5.15034e-17	3.55734e-14	Z_STAGE_WEEKS	3.4933e-11	MMS22L	no
cg20336081	chr5	78091932	-		OpenSea	ARSB	NM_000046	Body	0.52559	1.81759	11.5324	5.1908e-17	3.58164e-14	Z_STAGE_WEEKS	3.52075e-11	ARSB	no
cg07810884	chr19	16178099	+	chr19:16178396-16178609	N_Shore	TPM4	NM_001145160	TSS1500	-0.484454	1.51416	-11.5297	5.24024e-17	3.61107e-14	Z_STAGE_WEEKS	3.55428e-11	TPM4	no
cg22982767	chr22	46454012	+	chr22:46457095-46458028	N_Shelf	LOC150381	NR_027034	Body	-0.6034	0.385287	-11.5295	5.24411e-17	3.61107e-14	Z_STAGE_WEEKS	3.55691e-11	FLJ27365	no
cg06466147	chr1	155188982	+		OpenSea	GBAP1	NR_002188	Body	0.671553	-1.75341	11.5272	5.28806e-17	3.63765e-14	Z_STAGE_WEEKS	3.58672e-11	MTX1	no
cg23058439	chr2	109802157	+		OpenSea	SH3RF3	NM_001099289	Body	-0.629847	-2.00236	-11.5257	5.31609e-17	3.65322e-14	Z_STAGE_WEEKS	3.60573e-11	SH3RF3	no
cg08459393	chr9	79018437	+		OpenSea				-0.786659	-2.86302	-11.524	5.34897e-17	3.67186e-14	Z_STAGE_WEEKS	3.62803e-11	RFK	no
cg05027330	chr14	32841639	+		OpenSea	AKAP6	NM_004274	5'UTR	-0.687148	-1.08587	-11.5236	5.35661e-17	3.67186e-14	Z_STAGE_WEEKS	3.63321e-11	AKAP6	no
cg02873419	chr15	52545136	+		OpenSea	MYO5C	NM_018728	Body	-0.601858	1.05138	-11.5234	5.35968e-17	3.67186e-14	Z_STAGE_WEEKS	3.63529e-11	MYO5C	no
cg04086531	chr16	49732376	+	chr16:49732348-49732712	Island	ZNF423	NM_015069	Body	0.733751	0.936045	11.5231	5.36487e-17	3.67186e-14	Z_STAGE_WEEKS	3.63882e-11	ZNF423	no
cg24310959	chr20	37054880	-		OpenSea	LOC388796;SNORA71B;LOC388796	NR_027241;NR_002910;NR_015366	Body;TSS1500;Body	-0.390417	0.386914	-11.5224	5.37862e-17	3.67618e-14	Z_STAGE_WEEKS	3.64814e-11	RALGAPB	no
cg14903780	chr2	25547936	+		OpenSea	DNMT3A;DNMT3A;DNMT3A	NM_022552;NM_175629;NM_175630	5'UTR;5'UTR;5'UTR	-0.645797	-0.665073	-11.5222	5.38202e-17	3.67618e-14	Z_STAGE_WEEKS	3.65045e-11	DNMT3A	no
cg13079123	chr15	67331913	-		OpenSea				0.532504	0.402265	11.5216	5.39492e-17	3.67977e-14	Z_STAGE_WEEKS	3.6592e-11	SMAD3	no
cg19997281	chr1	47060948	-		OpenSea	MKNK1;MKNK1;MKNK1;MKNK1;MKNK1	NM_001135553;NM_198973;NM_003684;NR_024176;NR_024174	5'UTR;5'UTR;5'UTR;Body;Body	-0.513668	-0.783308	-11.5214	5.39813e-17	3.67977e-14	Z_STAGE_WEEKS	3.66137e-11	MKNK1	no
cg17076667	chr10	121418050	-		OpenSea	BAG3	NM_004281	Body	-0.809289	-1.58472	-11.521	5.40514e-17	3.68085e-14	Z_STAGE_WEEKS	3.66613e-11	BAG3	no
cg17929876	chr12	76653569	+		OpenSea				-0.655681	-2.94686	-11.5207	5.41205e-17	3.68139e-14	Z_STAGE_WEEKS	3.67082e-11	BBS10	no
cg24839608	chr3	158414519	-		OpenSea				-0.919028	-0.476029	-11.5204	5.41679e-17	3.68139e-14	Z_STAGE_WEEKS	3.67403e-11	RARRES1	no
cg27554127	chr6	144904252	-		OpenSea	UTRN	NM_007124	Body	0.743159	-2.14664	11.5147	5.52844e-17	3.74617e-14	Z_STAGE_WEEKS	3.74976e-11	UTRN	no
cg04876084	chr3	56110939	+		OpenSea	ERC2	NM_015576	Body	-0.672558	-0.31485	-11.5147	5.52855e-17	3.74617e-14	Z_STAGE_WEEKS	3.74983e-11	ERC2	no
cg15093449	chr20	49944151	-		OpenSea				-0.80114	0.300219	-11.5147	5.52867e-17	3.74617e-14	Z_STAGE_WEEKS	3.74991e-11	NFATC2	no
cg26580466	chr2	10545842	-		OpenSea	HPCAL1;HPCAL1;HPCAL1;HPCAL1;HPCAL1	NM_001258358;NM_001258359;NM_002149;NM_134421;NM_001258357	5'UTR;5'UTR;5'UTR;5'UTR;5'UTR	-0.762611	-0.797979	-11.5139	5.54328e-17	3.75232e-14	Z_STAGE_WEEKS	3.75982e-11	HPCAL1	no
cg08617701	chr4	189361224	-		OpenSea				-0.860867	-2.3722	-11.5116	5.58916e-17	3.77633e-14	Z_STAGE_WEEKS	3.79095e-11	TRIML1	no
cg10561907	chr7	98023960	-		OpenSea	BAIAP2L1	NM_018842	Body	-0.658132	0.0361988	-11.5114	5.59247e-17	3.77633e-14	Z_STAGE_WEEKS	3.79319e-11	BAIAP2L1	no
cg04588791	chr2	42123537	+		OpenSea				0.517511	1.49259	11.5113	5.59575e-17	3.77633e-14	Z_STAGE_WEEKS	3.79542e-11	C2orf91	no
cg25599242	chr11	63304337	+		OpenSea	RARRES3;RARRES3	NM_004585;NM_004585	1stExon;5'UTR	-0.810249	-1.29628	-11.511	5.60102e-17	3.77633e-14	Z_STAGE_WEEKS	3.79899e-11	RARRES3	no
cg13359998	chr1	230241764	+		OpenSea	GALNT2	NM_004481	Body	-0.655385	-0.272981	-11.5102	5.61796e-17	3.78399e-14	Z_STAGE_WEEKS	3.81047e-11	GALNT2	no
cg13778274	chr9	132478358	-	chr9:132481472-132481745	N_Shelf	PRRX2	NM_016307	Body	-0.541481	-0.686024	-11.5088	5.64563e-17	3.79885e-14	Z_STAGE_WEEKS	3.82924e-11	PRRX2	no
cg08644311	chr18	67800659	-		OpenSea	RTTN	NM_173630	Body	-0.739707	0.366725	-11.5074	5.67399e-17	3.81415e-14	Z_STAGE_WEEKS	3.84848e-11	RTTN	no
cg02434606	chr3	153089839	+		OpenSea				-0.508572	0.601048	-11.5057	5.70769e-17	3.833e-14	Z_STAGE_WEEKS	3.87133e-11	C3orf79	no
cg20712532	chr1	24842156	-		OpenSea	RCAN3;RCAN3;RCAN3;RCAN3;RCAN3;RCAN3;RCAN3;RCAN3;RCAN3;RCAN3	NM_001251984;NM_001251983;NM_013441;NM_001251977;NM_001251981;NM_001251979;NM_001251978;NM_001251985;NM_001251982;NM_001251980	5'UTR;5'UTR;Body;Body;Body;Body;Body;Body;Body;Body	-0.570508	1.63225	-11.5045	5.73296e-17	3.84617e-14	Z_STAGE_WEEKS	3.88848e-11	RCAN3	no
cg17996401	chr7	47611235	-		OpenSea				-0.468996	-1.15747	-11.5031	5.76075e-17	3.861e-14	Z_STAGE_WEEKS	3.90733e-11	TNS3	no
cg14753094	chr11	43852883	-		OpenSea	HSD17B12	NM_016142	Body	-0.700942	0.899479	-11.5026	5.77095e-17	3.86346e-14	Z_STAGE_WEEKS	3.91425e-11	HSD17B12	no
cg22794405	chr14	50864238	+	chr14:50863088-50863563	S_Shore	CDKL1	NM_001282236	TSS200	-0.59121	-1.96672	-11.5024	5.77581e-17	3.86346e-14	Z_STAGE_WEEKS	3.91754e-11	CDKL1	no
cg24160437	chr6	34309455	+		OpenSea	NUDT3;RPS10-NUDT3	NM_006703;NM_001202470	Body;Body	-1.10084	-0.186028	-11.499	5.84874e-17	3.90838e-14	Z_STAGE_WEEKS	3.96701e-11	NUDT3	no
cg08358800	chr3	11177986	-		OpenSea	HRH1	NM_001098213	TSS1500	-0.431168	-0.368326	-11.4982	5.86287e-17	3.91397e-14	Z_STAGE_WEEKS	3.97659e-11	HRH1	no
cg17483596	chr1	183020598	-		OpenSea	LAMC1	NM_002293	Body	-0.528207	0.576132	-11.4963	5.90176e-17	3.93606e-14	Z_STAGE_WEEKS	4.00297e-11	LAMC1	no
cg20770332	chr7	132005802	+		OpenSea	PLXNA4	NM_020911	Body	-0.427203	0.305988	-11.4903	6.03001e-17	4.01764e-14	Z_STAGE_WEEKS	4.08995e-11	PLXNA4	no
cg13515047	chr16	75298429	+	chr16:75298976-75300186	N_Shore	BCAR1;BCAR1;BCAR1;BCAR1;BCAR1	NM_001170720;NM_001170714;NM_001170718;NM_001170716;NM_001170715	5'UTR;5'UTR;Body;Body;Body	-0.66881	-1.72739	-11.489	6.05814e-17	4.03242e-14	Z_STAGE_WEEKS	4.10904e-11	BCAR1	no
cg00320534	chr10	22216647	+		OpenSea	DNAJC1	NM_022365	Body	0.538121	0.698673	11.4876	6.08659e-17	4.04738e-14	Z_STAGE_WEEKS	4.12833e-11	DNAJC1	no
cg14701122	chr2	121890446	-		OpenSea				0.723164	-2.54191	11.4867	6.10597e-17	4.05629e-14	Z_STAGE_WEEKS	4.14147e-11	TFCP2L1	no
cg01890836	chr17	17055584	-		OpenSea	MPRIP;MPRIP	NM_015134;NM_201274	Body;Body	-0.765382	1.86843	-11.4847	6.15117e-17	4.08233e-14	Z_STAGE_WEEKS	4.17214e-11	MPRIP	no
cg09710987	chr11	76474788	+		OpenSea				-0.610445	-0.672776	-11.4838	6.17071e-17	4.09129e-14	Z_STAGE_WEEKS	4.18539e-11	TSKU	no
cg19493442	chr14	102510101	-		OpenSea	DYNC1H1	NM_001376	Body	-0.727619	-0.632505	-11.4835	6.1772e-17	4.09159e-14	Z_STAGE_WEEKS	4.18979e-11	DYNC1H1	no
cg21243597	chr18	13375540	-		OpenSea	C18orf1;C18orf1	NM_181482;NM_181481	5'UTR;5'UTR	-0.808088	-0.0518997	-11.4811	6.2311e-17	4.12084e-14	Z_STAGE_WEEKS	4.22635e-11	LDLRAD4	no
cg06221746	chr16	29832601	+		OpenSea	PAGR1;MVP;MVP	NM_024516;NM_005115;NM_017458	3'UTR;5'UTR;5'UTR	-0.536865	-1.03365	-11.4809	6.2335e-17	4.12084e-14	Z_STAGE_WEEKS	4.22798e-11	PAGR1	no
cg00865849	chr5	54518208	+	chr5:54519054-54519628	N_Shore				0.391407	-1.82537	11.4778	6.30448e-17	4.1637e-14	Z_STAGE_WEEKS	4.27612e-11	MCIDAS	no
cg17646499	chr3	124601778	+	chr3:124605059-124606729	N_Shelf	ITGB5	NM_002213	Body	0.731042	-1.7751	11.4772	6.31613e-17	4.16734e-14	Z_STAGE_WEEKS	4.28402e-11	ITGB5	no
cg07542414	chr15	74472493	-		OpenSea	STRA6;STRA6;STRA6;STRA6;STRA6;STRA6;STRA6	NM_001142618;NM_022369;NM_001142619;NM_001142617;NM_001199042;NM_001199041;NM_001199040	Body;Body;Body;Body;Body;Body;Body	-0.805022	-0.759107	-11.476	6.34373e-17	4.18148e-14	Z_STAGE_WEEKS	4.30275e-11	STRA6	no
cg12137156	chr8	49985021	+		OpenSea	C8orf22;C8orf22	NM_001007176;NM_001007176	1stExon;5'UTR	-0.646813	-0.221544	-11.4754	6.35719e-17	4.18628e-14	Z_STAGE_WEEKS	4.31187e-11	C8orf22	no
cg26703511	chr21	44817420	+	chr21:44818894-44819446	N_Shore				-0.986955	2.89665	-11.4729	6.41645e-17	4.22121e-14	Z_STAGE_WEEKS	4.35206e-11	SIK1	no
cg04129687	chr1	221209368	+		OpenSea				-0.978565	-1.89286	-11.4689	6.50651e-17	4.26338e-14	Z_STAGE_WEEKS	4.41315e-11	HLX	no
cg09532095	chr2	39963854	-		OpenSea	THUMPD2;THUMPD2	NR_028102;NM_025264	Body;3'UTR	-0.906712	0.688961	-11.4688	6.50836e-17	4.26338e-14	Z_STAGE_WEEKS	4.41441e-11	THUMPD2	no
cg01536682	chr16	23570037	-	chr16:23568398-23569488	S_Shore	EARS2;EARS2;UBFD1	NM_001083614;NR_003501;NM_019116	TSS1500;TSS1500;Body	-0.887588	-0.0391552	-11.4687	6.51236e-17	4.26338e-14	Z_STAGE_WEEKS	4.41712e-11	UBFD1	no
cg07419011	chr12	120688060	+		OpenSea	PXN;PXN;PXN	NM_001080855;NM_025157;NM_002859	Body;TSS200;Body	-0.750896	-0.420507	-11.4683	6.52015e-17	4.26338e-14	Z_STAGE_WEEKS	4.4224e-11	PXN	no
cg05779675	chr16	50637092	+		OpenSea	NKD1	NM_033119	Body	-0.652542	0.0452651	-11.4683	6.5205e-17	4.26338e-14	Z_STAGE_WEEKS	4.42264e-11	NKD1	no
cg17118523	chr17	79364241	-	chr17:79366806-79374742	N_Shelf				0.715528	1.42231	11.4682	6.52359e-17	4.26338e-14	Z_STAGE_WEEKS	4.42473e-11	RP11-1055B8.6	no
cg01845036	chr5	141852077	-		OpenSea				-0.54981	1.00559	-11.4681	6.52455e-17	4.26338e-14	Z_STAGE_WEEKS	4.42538e-11	FGF1	no
cg01854462	chr21	36576134	-		OpenSea				-0.831705	-0.669469	-11.4667	6.55702e-17	4.28047e-14	Z_STAGE_WEEKS	4.44741e-11	RUNX1	no
cg21941792	chr3	119821901	-		OpenSea				-0.767719	0.612015	-11.4647	6.60476e-17	4.30393e-14	Z_STAGE_WEEKS	4.47979e-11	GSK3B	no
cg20793626	chr17	58682434	+		OpenSea	PPM1D	NM_003620	Body	-1.11308	-0.119893	-11.4648	6.60564e-17	4.30393e-14	Z_STAGE_WEEKS	4.48039e-11	PPM1D	no
cg11218270	chr20	61187716	+		OpenSea				-0.431022	-1.5998	-11.4609	6.69359e-17	4.35705e-14	Z_STAGE_WEEKS	4.54004e-11	C20orf166	no
cg09093142	chr5	148352879	-		OpenSea				-1.15331	-1.16187	-11.4578	6.77322e-17	4.40465e-14	Z_STAGE_WEEKS	4.59405e-11	SH3TC2	no
cg03059348	chr3	71924999	+		OpenSea				0.518099	1.51516	11.4567	6.79631e-17	4.41543e-14	Z_STAGE_WEEKS	4.60971e-11	PROK2	no
cg22697210	chr1	19325944	+		OpenSea				-0.740072	-1.20755	-11.4559	6.81427e-17	4.42286e-14	Z_STAGE_WEEKS	4.62189e-11	IFFO2	no
cg07464578	chr22	42828946	+		OpenSea	NFAM1	NM_145912	TSS1500	0.348513	0.357615	11.4513	6.92765e-17	4.48955e-14	Z_STAGE_WEEKS	4.6988e-11	NFAM1	no
cg01076059	chr10	123513816	+		OpenSea	ATE1;ATE1;ATE1;ATE1;ATE1;ATE1	NR_110006;NM_001288734;NM_001288735;NM_007041;NM_001001976;NM_001288736	Body;Body;Body;Body;Body;Body	-0.713503	0.429947	-11.4512	6.93025e-17	4.48955e-14	Z_STAGE_WEEKS	4.70056e-11	ATE1	no
cg22693849	chr21	29587809	+		OpenSea	LOC101927973	NR_126012	Body	-0.714493	0.365992	-11.4506	6.94414e-17	4.49147e-14	Z_STAGE_WEEKS	4.70998e-11	N6AMT1	no
cg06110458	chr16	85256305	+		OpenSea				0.752268	-1.2464	11.4505	6.94645e-17	4.49147e-14	Z_STAGE_WEEKS	4.71155e-11	CTC-786C10.1	no
cg03445722	chr3	127886887	-		OpenSea	EEFSEC	NM_021937	Body	0.577718	0.630493	11.4502	6.95451e-17	4.49239e-14	Z_STAGE_WEEKS	4.71701e-11	EEFSEC	no
cg00518266	chr6	5997791	-	chr6:5999149-5999787	N_Shore				0.661033	-1.72255	11.4499	6.96245e-17	4.49279e-14	Z_STAGE_WEEKS	4.7224e-11	NRN1	no
cg20683035	chr10	5632835	+		OpenSea				0.498046	1.10515	11.4494	6.97428e-17	4.49279e-14	Z_STAGE_WEEKS	4.73042e-11	ASB13	no
cg19979108	chr5	171870875	-		OpenSea	SH3PXD2B	NM_001017995	Body	-1.14218	-1.97908	-11.4495	6.97499e-17	4.49279e-14	Z_STAGE_WEEKS	4.7309e-11	SH3PXD2B	no
cg08455731	chr11	1508011	-		OpenSea	MOB2	NM_001172223	TSS200	-0.596111	-1.3313	-11.4436	7.11974e-17	4.58118e-14	Z_STAGE_WEEKS	4.82909e-11	MOB2	no
cg26509738	chr1	11881797	-		OpenSea	CLCN6;CLCN6;CLCN6	NR_046428;NM_001286;NM_001256959	Body;Body;Body	-0.610711	0.20991	-11.4434	7.12573e-17	4.58118e-14	Z_STAGE_WEEKS	4.83315e-11	CLCN6	no
cg00160618	chr11	64738312	-	chr11:64739010-64739750	N_Shore	C11orf85;C11orf85	NM_001300803;NM_001037225	5'UTR;5'UTR	-0.702821	-0.289476	-11.4426	7.14605e-17	4.5899e-14	Z_STAGE_WEEKS	4.84693e-11	C11orf85	no
cg00106657	chr14	102653958	-		OpenSea	WDR20;WDR20;WDR20;WDR20;WDR20;WDR20;WDR20;WDR20;WDR20	NR_038354;NM_001242414;NM_001242417;NM_181308;NM_144574;NM_001242415;NM_001242416;NM_181291;NM_001242418	Body;Body;Body;Body;Body;Body;Body;Body;Body	-0.645027	-0.682475	-11.4401	7.20994e-17	4.62655e-14	Z_STAGE_WEEKS	4.89026e-11	WDR20	no
cg26038971	chr3	14185774	-		OpenSea				-0.741603	-2.28172	-11.4398	7.21728e-17	4.62688e-14	Z_STAGE_WEEKS	4.89524e-11	RP11-434D12.1	no
cg07955064	chr16	17606673	+		OpenSea				-0.704654	-1.12102	-11.4383	7.25713e-17	4.64804e-14	Z_STAGE_WEEKS	4.92227e-11	XYLT1	no
cg16366428	chr6	147609218	-		OpenSea	STXBP5;STXBP5	NM_001127715;NM_139244	Body;Body	-0.846214	1.02596	-11.4372	7.28518e-17	4.65904e-14	Z_STAGE_WEEKS	4.9413e-11	STXBP5	no
cg07824897	chr6	56371192	-		OpenSea	DST;DST;DST;DST;DST	NM_015548;NM_001144770;NM_183380;NM_001144771;NM_001144769	Body;Body;Body;Body;Body	-0.96846	-0.365177	-11.4371	7.28804e-17	4.65904e-14	Z_STAGE_WEEKS	4.94324e-11	DST	no
cg02131114	chr14	95687791	-		OpenSea	CLMN	NM_024734	Body	0.790275	1.31403	11.4364	7.30409e-17	4.6649e-14	Z_STAGE_WEEKS	4.95412e-11	CLMN	no
cg20014410	chr2	203881016	+	chr2:203879249-203879891	S_Shore	NBEAL1	NM_001114132	5'UTR	-0.538663	-1.40716	-11.4352	7.33757e-17	4.68187e-14	Z_STAGE_WEEKS	4.97683e-11	NBEAL1	no
cg01421380	chr11	62446817	+	chr11:62446038-62446613	S_Shore	UBXN1	NM_015853	TSS1500	-0.747571	-1.92138	-11.4331	7.39104e-17	4.71156e-14	Z_STAGE_WEEKS	5.0131e-11	UBXN1	no
cg05744146	chr4	24559448	-		OpenSea	DHX15	NM_001358	Body	-0.615487	-0.762941	-11.4298	7.47816e-17	4.76262e-14	Z_STAGE_WEEKS	5.07219e-11	DHX15	no
cg15232248	chr20	1914286	+	chr20:1918077-1918278	N_Shelf	SIRPA;SIRPA;SIRPA	NM_080792;NM_001040022;NM_001040023	Body;Body;Body	-0.590373	-0.867279	-11.4288	7.50684e-17	4.7764e-14	Z_STAGE_WEEKS	5.09164e-11	SIRPA	no
cg03441853	chr15	73075003	+	chr15:73075586-73076663	N_Shore	ADPGK;ADPGK;ADPGK	NR_023319;NR_023318;NM_031284	Body;Body;Body	-0.843486	-1.89679	-11.4282	7.52348e-17	4.7825e-14	Z_STAGE_WEEKS	5.10293e-11	ADPGK	no
cg19269246	chr2	42325942	-	chr2:42328300-42328827	N_Shelf				-0.519744	-1.08119	-11.4263	7.57176e-17	4.80868e-14	Z_STAGE_WEEKS	5.13568e-11	PKDCC	no
cg00322866	chr3	196150185	-		OpenSea	UBXN7	NM_015562	Body	-0.60807	-1.56448	-11.4256	7.59084e-17	4.81629e-14	Z_STAGE_WEEKS	5.14862e-11	UBXN7	no
cg26639479	chr16	30363681	+	chr16:30366206-30366761	N_Shelf	CD2BP2;CD2BP2	NM_006110;NR_024465	3'UTR;Body	-0.487202	-0.563396	-11.4233	7.65402e-17	4.85184e-14	Z_STAGE_WEEKS	5.19147e-11	CD2BP2	no
cg18616702	chr1	150523808	-	chr1:150521349-150522368	S_Shore	ADAMTSL4;ADAMTSL4;ADAMTSL4;ADAMTSL4;MIR4257	NM_019032;NM_001288608;NM_001288607;NM_025008;NR_036211	5'UTR;5'UTR;5'UTR;5'UTR;TSS1500	-0.952423	-1.10893	-11.4214	7.70736e-17	4.88109e-14	Z_STAGE_WEEKS	5.22765e-11	ADAMTSL4	no
cg21317834	chr6	169542571	-	chr6:169539501-169540033	S_Shelf				-0.978844	-2.91523	-11.4198	7.75309e-17	4.90547e-14	Z_STAGE_WEEKS	5.25867e-11	THBS2	no
cg19029576	chr9	140330686	-	chr9:140330620-140330910	Island	ENTPD8;ENTPD8	NM_198585;NM_001033113	Body;Body	-0.443152	0.0637855	-11.4183	7.79322e-17	4.92627e-14	Z_STAGE_WEEKS	5.28589e-11	ENTPD8	no
cg07373578	chr17	55993519	+		OpenSea				0.52793	0.584344	11.4156	7.86824e-17	4.96849e-14	Z_STAGE_WEEKS	5.33677e-11	CUEDC1	no
cg19259111	chr11	46478214	-		OpenSea	AMBRA1	NM_017749	Body	0.552678	0.659823	11.4152	7.88005e-17	4.96849e-14	Z_STAGE_WEEKS	5.34478e-11	AMBRA1	no
cg04862264	chr3	184086153	-		OpenSea	POLR2H	NM_006232	3'UTR	-0.569211	1.63786	-11.4151	7.88199e-17	4.96849e-14	Z_STAGE_WEEKS	5.3461e-11	EIF2B5	no
cg08206047	chr10	72997755	+		OpenSea	UNC5B;UNC5B	NM_170744;NM_001244889	Body;Body	0.645475	0.000163417	11.4139	7.91521e-17	4.98479e-14	Z_STAGE_WEEKS	5.36862e-11	UNC5B	no
cg14576436	chr2	223917872	-	chr2:223917576-223918037	Island	KCNE4	NM_080671	Body	-0.706656	0.496192	-11.413	7.94163e-17	4.99665e-14	Z_STAGE_WEEKS	5.38654e-11	KCNE4	no
cg04216235	chr5	172738061	-		OpenSea				-0.795569	-1.16894	-11.4127	7.94876e-17	4.99665e-14	Z_STAGE_WEEKS	5.39138e-11	STC2	no
cg14055543	chr5	71768619	-		OpenSea	ZNF366	NM_152625	5'UTR	-0.884142	0.318958	-11.4114	7.9866e-17	5.01578e-14	Z_STAGE_WEEKS	5.41705e-11	ZNF366	no
cg18944087	chr7	1098625	-	chr7:1097405-1097953	S_Shore	C7orf50;GPR146;C7orf50;C7orf50;GPR146	NM_001134395;NM_138445;NM_032350;NM_001134396;NM_138445	Body;3'UTR;Body;Body;1stExon	0.601637	0.759528	11.4109	8.0006e-17	5.01993e-14	Z_STAGE_WEEKS	5.42655e-11	C7orf50	no
cg10178039	chr17	18884309	-		OpenSea	FAM83G;SLC5A10;SLC5A10;SLC5A10;SLC5A10;SLC5A10	NM_001039999;NM_001042450;NM_001270649;NM_001270648;NM_152351;NM_001282417	Body;Body;Body;Body;Body;Body	0.376157	0.300875	11.4085	8.06963e-17	5.05856e-14	Z_STAGE_WEEKS	5.47336e-11	SLC5A10	no
cg18495673	chr2	153781149	+		OpenSea				-0.670994	-0.157472	-11.4073	8.10524e-17	5.07619e-14	Z_STAGE_WEEKS	5.49752e-11	ARL6IP6	no
cg26794812	chr15	99050082	-		OpenSea	FAM169B	NM_182562	5'UTR	-0.847886	-0.00160927	-11.4035	8.21649e-17	5.14112e-14	Z_STAGE_WEEKS	5.57297e-11	FAM169B	no
cg21374630	chr1	68354631	-		OpenSea	GNG12-AS1	NR_040077	Body	0.920053	-0.866969	11.4027	8.23909e-17	5.15051e-14	Z_STAGE_WEEKS	5.5883e-11	GNG12	no
cg06070324	chr15	75322058	-		OpenSea	PPCDC	NM_021823	Body	-0.474707	-0.00145198	-11.4021	8.25564e-17	5.1561e-14	Z_STAGE_WEEKS	5.59953e-11	PPCDC	no
cg08759150	chr6	38105675	+		OpenSea	ZFAND3	NM_021943	Body	0.507886	1.56852	11.3953	8.45962e-17	5.27864e-14	Z_STAGE_WEEKS	5.73788e-11	ZFAND3	no
cg06311422	chr6	56406336	-	chr6:56407464-56407926	N_Shore	DST;DST;DST;DST;DST	NM_015548;NM_001144770;NM_183380;NM_001144771;NM_001144769	Body;Body;Body;Body;Body	-0.848077	-0.47897	-11.3948	8.47464e-17	5.28315e-14	Z_STAGE_WEEKS	5.74807e-11	DST	no
cg00872086	chr12	125022107	+	chr12:125023589-125023809	N_Shore	NCOR2;NCOR2;NCOR2	NM_006312;NM_001077261;NM_001206654	5'UTR;5'UTR;5'UTR	-0.607123	0.950634	-11.3943	8.48764e-17	5.2864e-14	Z_STAGE_WEEKS	5.75689e-11	NCOR2	no
cg07083909	chr14	68675212	-		OpenSea	RAD51B;RAD51B;RAD51B	NM_133510;NM_002877;NM_133509	Body;Body;Body	-0.915138	-1.13731	-11.3923	8.55142e-17	5.32123e-14	Z_STAGE_WEEKS	5.80014e-11	RAD51B	no
cg11865519	chr15	101163830	+		OpenSea	ASB7;ASB7	NM_024708;NM_198243	Body;Body	-0.974748	-1.27722	-11.391	8.59236e-17	5.34181e-14	Z_STAGE_WEEKS	5.82792e-11	ASB7	no
cg12503224	chr1	52206444	-		OpenSea	OSBPL9;OSBPL9;OSBPL9;OSBPL9;OSBPL9;OSBPL9;OSBPL9;OSBPL9	NM_148905;NM_148904;NM_148907;NR_036662;NM_148909;NM_148908;NM_148906;NM_024586	5'UTR;5'UTR;Body;Body;Body;Body;Body;Body	0.739335	-1.18021	11.3893	8.64179e-17	5.36762e-14	Z_STAGE_WEEKS	5.86144e-11	OSBPL9	no
cg02180507	chr6	36882082	+		OpenSea	C6orf89;C6orf89;C6orf89;C6orf89	NM_152734;NM_001286635;NM_001286637;NM_001286636	Body;Body;Body;Body	-0.607937	-2.62554	-11.3877	8.6926e-17	5.38992e-14	Z_STAGE_WEEKS	5.8959e-11	C6orf89	no
cg05112220	chr1	209878097	+		OpenSea	HSD11B1;HSD11B1;HSD11B1	NM_005525;NM_001206741;NM_181755	TSS200;5'UTR;5'UTR	-0.479227	-0.203273	-11.3875	8.69874e-17	5.38992e-14	Z_STAGE_WEEKS	5.90007e-11	HSD11B1	no
cg24119006	chr2	240226243	-		OpenSea	MIR4269;HDAC4	NR_036229;NM_006037	TSS1500;Body	0.640954	1.06001	11.3874	8.70154e-17	5.38992e-14	Z_STAGE_WEEKS	5.90197e-11	HDAC4	no
cg25133376	chr7	73392981	-		OpenSea				0.432926	-1.40319	11.3839	8.8114e-17	5.453e-14	Z_STAGE_WEEKS	5.97648e-11	ELN	no
cg25311780	chr12	66275865	+		OpenSea	LOC100129940;LOC100129940;LOC100129940;LOC100129940;LOC100129940;HMGA2;HMGA2;HMGA2;HMGA2	NM_001292024;NM_001292023;NR_120478;NM_001292024;NM_001292023;NM_001300919;NM_003484;NM_001300918;NM_003483	1stExon;1stExon;TSS1500;5'UTR;5'UTR;Body;Body;Body;Body	-0.888716	-1.73554	-11.3818	8.87789e-17	5.48914e-14	Z_STAGE_WEEKS	6.02158e-11	HMGA2	no
cg12935776	chr19	46684182	-		OpenSea				-0.53292	-0.622324	-11.3787	8.97584e-17	5.54464e-14	Z_STAGE_WEEKS	6.08802e-11	IGFL2	no
cg20509513	chr10	123924085	-	chr10:123922850-123923542	S_Shore	TACC2;TACC2;TACC2;TACC2	NM_206862;NM_006997;NM_206861;NM_206860	Body;Body;Body;Body	0.719505	-2.38457	11.3771	9.02548e-17	5.57023e-14	Z_STAGE_WEEKS	6.12169e-11	TACC2	no
cg06210630	chr1	160085433	-		OpenSea	ATP1A2	NM_000702	TSS200	0.744474	-2.08177	11.376	9.06333e-17	5.58388e-14	Z_STAGE_WEEKS	6.14736e-11	ATP1A2	no
cg15549075	chr2	46098874	+		OpenSea	PRKCE	NM_005400	Body	0.461181	-0.466125	11.3759	9.06405e-17	5.58388e-14	Z_STAGE_WEEKS	6.14785e-11	PRKCE	no
cg02191407	chr5	223249	-		OpenSea	SDHA;SDHA	NM_004168;NM_001294332	Body;Body	-0.7324	-0.0954131	-11.3754	9.08195e-17	5.5887e-14	Z_STAGE_WEEKS	6.15999e-11	SDHA	no
cg17536413	chr1	45471766	+		OpenSea	HECTD3	NM_024602	Body	-0.732317	0.839054	-11.3751	9.09043e-17	5.5887e-14	Z_STAGE_WEEKS	6.16574e-11	HECTD3	no
cg24802624	chr14	32781004	-		OpenSea				-0.916585	-2.15496	-11.375	9.09661e-17	5.5887e-14	Z_STAGE_WEEKS	6.16993e-11	AKAP6	no
cg03779374	chr3	114343825	+		OpenSea	ZBTB20;ZBTB20;ZBTB20;ZBTB20;ZBTB20;ZBTB20	NM_001164345;NM_001164347;NM_001164344;NM_001164346;NM_015642;NM_001164343	5'UTR;TSS1500;5'UTR;TSS200;5'UTR;5'UTR	-1.30611	-0.901027	-11.3741	9.13917e-17	5.60977e-14	Z_STAGE_WEEKS	6.19879e-11	ZBTB20	no
cg03778909	chr17	80833393	-	chr17:80829533-80829871	S_Shelf	TBCD	NM_005993	Body	0.500421	1.04393	11.3732	9.15487e-17	5.61433e-14	Z_STAGE_WEEKS	6.20944e-11	TBCD	no
cg15972314	chr17	8334637	+		OpenSea				-0.694221	-1.70743	-11.3719	9.19572e-17	5.63429e-14	Z_STAGE_WEEKS	6.23716e-11	NDEL1	no
cg03698089	chr20	8626828	-		OpenSea	PLCB1;PLCB1;PLCB1;PLCB1	NM_182734;NM_015192;NM_182734;NM_015192	ExonBnd;ExonBnd;Body;Body	-0.890045	-0.830309	-11.371	9.22694e-17	5.64831e-14	Z_STAGE_WEEKS	6.25833e-11	PLCB1	no
cg01294756	chr4	133512185	-		OpenSea	LINC01256	NR_126401	TSS200	-0.713703	-0.237473	-11.3707	9.23564e-17	5.64854e-14	Z_STAGE_WEEKS	6.26423e-11	RP11-62N21.1	no
cg01129810	chr1	43407645	+		OpenSea	SLC2A1	NM_006516	Body	-0.875664	-0.0719132	-11.369	9.29319e-17	5.67852e-14	Z_STAGE_WEEKS	6.30326e-11	SLC2A1	no
cg25811633	chr3	71626654	-	chr3:71630573-71633217	N_Shelf	FOXP1;FOXP1	NM_032682;NM_001012505	5'UTR;5'UTR	-0.775382	-0.370085	-11.3687	9.30141e-17	5.67852e-14	Z_STAGE_WEEKS	6.30884e-11	FOXP1	no
cg10122776	chr9	137268524	-		OpenSea	RXRA	NM_002957	Body	-0.665295	1.61892	-11.3673	9.34703e-17	5.70124e-14	Z_STAGE_WEEKS	6.33978e-11	RXRA	no
cg13633659	chr9	98012426	-		OpenSea	FANCC	NM_000136	5'UTR	0.51869	-0.28495	11.3669	9.36147e-17	5.70492e-14	Z_STAGE_WEEKS	6.34957e-11	FANCC	no
cg15369466	chr22	24124070	-		OpenSea	MMP11	NM_005940	Body	-0.758251	-1.36166	-11.3664	9.37895e-17	5.71044e-14	Z_STAGE_WEEKS	6.36143e-11	MMP11	no
cg03351938	chr19	55857351	-	chr19:55857600-55858055	N_Shore	SUV420H2	NM_032701	Body	-0.57543	-1.61059	-11.3661	9.38815e-17	5.71092e-14	Z_STAGE_WEEKS	6.36767e-11	SUV420H2	no
cg23516283	chr8	145727318	-	chr8:145725460-145726707	S_Shore	PPP1R16A	NM_032902	3'UTR	-0.431834	0.429252	-11.3652	9.41938e-17	5.72478e-14	Z_STAGE_WEEKS	6.38886e-11	PPP1R16A	no
cg13592980	chr19	2032733	+		OpenSea				-0.375057	-1.32667	-11.362	9.52786e-17	5.78226e-14	Z_STAGE_WEEKS	6.46243e-11	BTBD2	no
cg14462402	chr11	120678447	+		OpenSea	GRIK4	NM_014619	Body	-0.67869	-0.809274	-11.3618	9.53302e-17	5.78226e-14	Z_STAGE_WEEKS	6.46594e-11	GRIK4	no
cg12318602	chr4	165457859	+		OpenSea	MIR5684	NR_049864	Body	-0.748476	1.27005	-11.3616	9.54155e-17	5.78226e-14	Z_STAGE_WEEKS	6.47172e-11	2001-03-01	no
cg25349034	chr3	149265300	+		OpenSea	WWTR1;WWTR1;WWTR1	NM_015472;NM_001168278;NM_001168280	Body;Body;Body	-1.01187	-0.774177	-11.3614	9.54806e-17	5.78226e-14	Z_STAGE_WEEKS	6.47614e-11	WWTR1	no
cg22814287	chr1	32202398	+		OpenSea	ADGRB2;ADGRB2	NM_001294336;NM_001294335	Body;Body	-0.839561	1.88279	-11.361	9.56281e-17	5.78603e-14	Z_STAGE_WEEKS	6.48614e-11	BAI2	no
cg15097422	chr3	13597750	-		OpenSea	FBLN2;FBLN2	NM_001004019;NM_001998	5'UTR;5'UTR	0.702372	-1.92687	11.3595	9.61146e-17	5.81028e-14	Z_STAGE_WEEKS	6.51914e-11	FBLN2	no
cg08075384	chr15	77779509	-		OpenSea				-0.696128	-1.00375	-11.3585	9.64819e-17	5.82729e-14	Z_STAGE_WEEKS	6.54405e-11	HMG20A	no
cg18087803	chr12	116586872	-		OpenSea	MIR620;MED13L	NR_030351;NM_015335	TSS1500;Body	-0.624258	0.81527	-11.3578	9.67094e-17	5.83583e-14	Z_STAGE_WEEKS	6.55948e-11	MED13L	no
cg02102075	chr16	474430	+	chr16:474922-476815	N_Shore	RAB11FIP3	NM_014700	TSS1500	-0.760528	-0.575316	-11.3575	9.68164e-17	5.8371e-14	Z_STAGE_WEEKS	6.56674e-11	RAB11FIP3	no
cg10229129	chr14	105936961	-	chr14:105936264-105936558	S_Shore	MTA1;MTA1	NM_001203258;NM_004689	3'UTR;3'UTR	0.672883	0.910589	11.3569	9.70361e-17	5.84515e-14	Z_STAGE_WEEKS	6.58164e-11	MTA1	no
cg01772149	chr1	3038216	-	chr1:3038067-3038343	Island	PRDM16;PRDM16	NM_022114;NM_199454	Body;Body	0.762804	1.14034	11.3563	9.7229e-17	5.85033e-14	Z_STAGE_WEEKS	6.59472e-11	PRDM16	no
cg18203859	chr1	202935321	+	chr1:202936045-202936252	N_Shore	CYB5R1	NM_016243	Body	-0.90978	-1.03314	-11.3561	9.72947e-17	5.85033e-14	Z_STAGE_WEEKS	6.59918e-11	CYB5R1	no
cg26384906	chr10	79007756	+		OpenSea	KCNMA1;KCNMA1;KCNMA1;KCNMA1;KCNMA1;KCNMA1	NM_002247;NM_001161353;NM_001161352;NM_001271519;NM_001014797;NM_001271518	Body;Body;Body;Body;Body;Body	0.601254	0.87665	11.355	9.76861e-17	5.86833e-14	Z_STAGE_WEEKS	6.62573e-11	KCNMA1	no
cg22986376	chr6	4358870	+		OpenSea				-1.00861	-0.852485	-11.3548	9.7767e-17	5.86833e-14	Z_STAGE_WEEKS	6.63121e-11	ECI2	no
cg01839565	chr5	71221502	+		OpenSea				-1.05655	-1.80155	-11.3525	9.85815e-17	5.90879e-14	Z_STAGE_WEEKS	6.68646e-11	MAP1B	no
cg19132462	chr11	10476608	-	chr11:10472000-10472857	S_Shelf	AMPD3;AMPD3;AMPD3	NM_001025389;NM_001025390;NM_000480	TSS200;TSS1500;Body	0.612328	-1.7498	11.3524	9.86153e-17	5.90879e-14	Z_STAGE_WEEKS	6.68875e-11	AMPD3	no
cg00565348	chr6	6003303	+	chr6:6002471-6005125	Island	NRN1	NM_016588	Body	0.50975	-1.40144	11.3512	9.90185e-17	5.92771e-14	Z_STAGE_WEEKS	6.71609e-11	NRN1	no
cg12053291	chr12	125282342	+		OpenSea	SCARB1;SCARB1	NM_001082959;NM_005505	Body;Body	0.385163	0.193358	11.3488	9.98602e-17	5.97283e-14	Z_STAGE_WEEKS	6.77319e-11	SCARB1	no
cg05242416	chr3	48128669	+	chr3:48129925-48130896	N_Shore	MAP4;MAP4;MAP4	NM_030885;NM_001134364;NM_002375	5'UTR;5'UTR;5'UTR	-0.691621	-0.831733	-11.3468	1.00591e-16	6.01123e-14	Z_STAGE_WEEKS	6.82275e-11	MAP4	no
cg06930722	chr12	105114327	+		OpenSea	CHST11	NM_018413	Body	0.660529	-2.69178	11.3463	1.00772e-16	6.01673e-14	Z_STAGE_WEEKS	6.835e-11	CHST11	no
cg09862303	chr5	168508055	+		OpenSea	SLIT3	NM_003062	Body	0.72887	-0.051318	11.3458	1.00942e-16	6.01685e-14	Z_STAGE_WEEKS	6.84654e-11	SLIT3	no
cg06571187	chr1	209878123	+		OpenSea	HSD11B1;HSD11B1;HSD11B1	NM_005525;NM_001206741;NM_181755	TSS200;5'UTR;5'UTR	-0.73301	0.0809681	-11.3458	1.00951e-16	6.01685e-14	Z_STAGE_WEEKS	6.84718e-11	HSD11B1	no
cg17360377	chr12	96631613	+		OpenSea	ELK3	NM_005230	Body	-0.984381	-2.2096	-11.344	1.01605e-16	6.04899e-14	Z_STAGE_WEEKS	6.89151e-11	ELK3	no
cg04544131	chr9	86875994	+		OpenSea				-0.51873	0.640801	-11.3436	1.01745e-16	6.04899e-14	Z_STAGE_WEEKS	6.90102e-11	SLC28A3	no
cg09528218	chr20	46239427	-		OpenSea	NCOA3;NCOA3;NCOA3;NCOA3	NM_006534;NM_181659;NM_001174088;NM_001174087	5'UTR;5'UTR;5'UTR;5'UTR	-1.04783	-1.41673	-11.3437	1.01758e-16	6.04899e-14	Z_STAGE_WEEKS	6.90189e-11	NCOA3	no
cg02486855	chr15	67356942	+	chr15:67357339-67359061	N_Shore	SMAD3	NM_005902	TSS1500	1.36971	-0.241918	11.343	1.02165e-16	6.06789e-14	Z_STAGE_WEEKS	6.92953e-11	SMAD3	no
cg27649346	chr18	46303409	-		OpenSea	CTIF;CTIF	NM_014772;NM_001142397	Body;Body	0.501597	1.36535	11.342	1.02348e-16	6.07344e-14	Z_STAGE_WEEKS	6.94194e-11	CTIF	no
cg21848088	chr1	3280988	+		OpenSea	PRDM16;PRDM16	NM_022114;NM_199454	Body;Body	0.605402	1.84358	11.3405	1.02892e-16	6.10035e-14	Z_STAGE_WEEKS	6.9788e-11	PRDM16	no
cg07467618	chr15	68829285	+		OpenSea				-0.77423	-0.457665	-11.3401	1.03034e-16	6.10346e-14	Z_STAGE_WEEKS	6.98846e-11	CORO2B	no
cg05204097	chr16	979553	+	chr16:979422-979663	Island	LMF1	NM_022773	Body	0.451907	0.0672817	11.3397	1.03199e-16	6.10789e-14	Z_STAGE_WEEKS	6.99964e-11	LMF1	no
cg11465280	chr1	201852945	-		OpenSea	IPO9	NM_018085	3'UTR	-0.596958	0.307528	-11.3372	1.04119e-16	6.15699e-14	Z_STAGE_WEEKS	7.06207e-11	IPO9	no
cg18597188	chr14	104178670	-	chr14:104181378-104182952	N_Shelf	XRCC3;XRCC3;XRCC3	NM_001100118;NM_001100119;NM_005432	5'UTR;5'UTR;5'UTR	-0.645926	-0.426631	-11.3361	1.0453e-16	6.17592e-14	Z_STAGE_WEEKS	7.08996e-11	XRCC3	no
cg11508674	chr14	89651548	+		OpenSea	FOXN3;FOXN3	NM_005197;NM_001085471	Body;Body	-0.950069	-0.647977	-11.3351	1.04917e-16	6.18488e-14	Z_STAGE_WEEKS	7.11615e-11	FOXN3	no
cg18010131	chr11	10476620	+	chr11:10472000-10472857	S_Shelf	AMPD3;AMPD3;AMPD3	NM_001025389;NM_001025390;NM_000480	TSS200;TSS1500;Body	0.480635	-0.160363	11.335	1.0492e-16	6.18488e-14	Z_STAGE_WEEKS	7.11638e-11	AMPD3	no
cg17248054	chr15	68628674	-		OpenSea	ITGA11	NM_001004439	Body	0.51502	0.839226	11.3349	1.0497e-16	6.18488e-14	Z_STAGE_WEEKS	7.11975e-11	ITGA11	no
cg01539932	chr5	149950193	-		OpenSea				0.510981	-0.251774	11.3346	1.05085e-16	6.18488e-14	Z_STAGE_WEEKS	7.12754e-11	NDST1	no
cg01118636	chr22	33392754	-		OpenSea	SYN3;SYN3;SYN3	NM_003490;NM_001135774;NM_133633	Body;Body;Body	-0.621207	-1.5427	-11.3343	1.05185e-16	6.18488e-14	Z_STAGE_WEEKS	7.13438e-11	SYN3	no
cg14130607	chr18	68089571	-		OpenSea				-1.07517	-1.95933	-11.3343	1.05229e-16	6.18488e-14	Z_STAGE_WEEKS	7.13736e-11	RP11-41O4.1	no
cg13349503	chr1	81791370	-		OpenSea				-0.574466	-1.19094	-11.3338	1.05365e-16	6.18751e-14	Z_STAGE_WEEKS	7.14657e-11	LPHN2	no
cg20842041	chr9	113171134	+		OpenSea	SVEP1	NM_153366	Body	-0.88479	0.439966	-11.3323	1.05939e-16	6.21582e-14	Z_STAGE_WEEKS	7.18549e-11	SVEP1	no
cg25488916	chr18	76942287	-		OpenSea	ATP9B;ATP9B	NM_198531;NM_001306085	Body;Body	0.56386	-0.230432	11.332	1.06072e-16	6.21828e-14	Z_STAGE_WEEKS	7.19455e-11	ATP9B	no
cg11952493	chr10	28570835	+		OpenSea	MPP7	NM_173496	5'UTR	0.503253	0.551012	11.331	1.06426e-16	6.2336e-14	Z_STAGE_WEEKS	7.21851e-11	MPP7	no
cg05514853	chr5	58400401	+		OpenSea	PDE4D;PDE4D;PDE4D;PDE4D;PDE4D;PDE4D	NM_001197220;NM_001197219;NM_006203;NM_001197218;NM_001104631;NM_001165899	Body;Body;Body;Body;Body;Body	0.635768	1.00645	11.3274	1.07812e-16	6.30937e-14	Z_STAGE_WEEKS	7.31256e-11	PDE4D	no
cg09648074	chr8	38504099	+		OpenSea				-0.644466	-0.722668	-11.3266	1.0815e-16	6.32369e-14	Z_STAGE_WEEKS	7.33548e-11	TACC1	no
cg00351047	chr19	15234963	-	chr19:15235912-15236631	N_Shore	ILVBL	NM_006844	Body	-0.534474	-0.587007	-11.3256	1.08525e-16	6.33893e-14	Z_STAGE_WEEKS	7.36086e-11	ILVBL	no
cg00104167	chr16	86953195	-		OpenSea				0.484186	-1.76364	11.3254	1.08598e-16	6.33893e-14	Z_STAGE_WEEKS	7.36583e-11	C16orf95	no
cg09680007	chr1	153521909	+		OpenSea	S100A3	NM_002960	TSS200	-0.841157	-1.68431	-11.3251	1.08706e-16	6.3398e-14	Z_STAGE_WEEKS	7.37318e-11	S100A4	no
cg09511513	chr8	20060014	+		OpenSea	ATP6V1B2	NM_001693	Body	-0.572268	1.38991	-11.3245	1.08935e-16	6.34767e-14	Z_STAGE_WEEKS	7.38869e-11	ATP6V1B2	no
cg01990027	chr9	119312926	-		OpenSea	ASTN2;ASTN2;ASTN2;ASTN2;ASTN2-AS1;ASTN2	NM_198188;NM_198187;NM_001184734;NM_198186;NR_033973;NM_014010	Body;Body;Body;Body;Body;Body	-0.850985	-1.84949	-11.3218	1.09992e-16	6.40379e-14	Z_STAGE_WEEKS	7.46042e-11	ASTN2	no
cg12030632	chr12	18318647	-		OpenSea				-0.578087	-0.0164555	-11.3201	1.1068e-16	6.4343e-14	Z_STAGE_WEEKS	7.50707e-11	RERGL	no
cg12613839	chr5	178741205	-		OpenSea	ADAMTS2;ADAMTS2	NM_021599;NM_014244	Body;Body	-0.437846	-1.07797	-11.32	1.10706e-16	6.4343e-14	Z_STAGE_WEEKS	7.50883e-11	ADAMTS2	no
cg12494541	chr8	103782540	-		OpenSea				-0.710323	-0.757507	-11.3197	1.10821e-16	6.43548e-14	Z_STAGE_WEEKS	7.51664e-11	AZIN1	no
cg25856368	chr12	125401010	+	chr12:125398558-125399899	S_Shore	UBC	NM_021009	TSS1500	-0.819858	-1.6627	-11.3187	1.11224e-16	6.44971e-14	Z_STAGE_WEEKS	7.54397e-11	UBC	no
cg01895239	chr2	11538350	+		OpenSea	LINC00570	NR_047499	Body	-0.492818	0.0548694	-11.3186	1.11257e-16	6.44971e-14	Z_STAGE_WEEKS	7.54616e-11	E2F6	no
cg21607965	chr7	2648289	+	chr7:2645524-2645765	S_Shelf	IQCE;IQCE	NM_001100390;NM_152558	Body;Body	0.586454	1.22995	11.3178	1.11594e-16	6.46372e-14	Z_STAGE_WEEKS	7.56902e-11	IQCE	no
cg25393697	chr16	85182741	+		OpenSea	LOC400548	NR_033984	Body	-0.659548	-2.1551	-11.3171	1.1187e-16	6.47418e-14	Z_STAGE_WEEKS	7.58774e-11	CTC-786C10.1	no
cg00645241	chr5	4585327	-		OpenSea				-0.728309	-0.667734	-11.3154	1.12555e-16	6.50777e-14	Z_STAGE_WEEKS	7.63421e-11	ADAMTS16	no
cg07353116	chr8	29028701	-		OpenSea	KIF13B	NM_015254	Body	-0.686912	0.536581	-11.3152	1.12649e-16	6.50777e-14	Z_STAGE_WEEKS	7.64063e-11	KIF13B	no
cg22729791	chr14	68172225	+		OpenSea	RDH12	NM_152443	5'UTR	-0.687576	-1.50857	-11.3149	1.12738e-16	6.50777e-14	Z_STAGE_WEEKS	7.64662e-11	RDH12	no
cg10401626	chr7	73420559	-		OpenSea				0.357623	-0.474828	11.312	1.13937e-16	6.57138e-14	Z_STAGE_WEEKS	7.72794e-11	ELN	no
cg04618897	chr7	4829256	-	chr7:4828344-4828549	S_Shore	KIAA0415	NM_014855	Body	-0.657939	2.51858	-11.31	1.14736e-16	6.61187e-14	Z_STAGE_WEEKS	7.78217e-11	AP5Z1	no
cg00545229	chr4	15429531	-		OpenSea	C1QTNF7;C1QTNF7;C1QTNF7	NM_031911;NM_001135170;NM_001135171	TSS200;Body;5'UTR	-0.897081	-1.41111	-11.3063	1.16308e-16	6.69438e-14	Z_STAGE_WEEKS	7.88879e-11	C1QTNF7	no
cg11218850	chr9	136683937	-		OpenSea	VAV2;VAV2	NM_003371;NM_001134398	Body;Body	-0.547353	1.65072	-11.306	1.16405e-16	6.69438e-14	Z_STAGE_WEEKS	7.89539e-11	VAV2	no
cg12071254	chr2	47414282	-		OpenSea				0.407673	0.702825	11.3056	1.16559e-16	6.69438e-14	Z_STAGE_WEEKS	7.90584e-11	CALM2	no
cg05697539	chr11	63906104	+		OpenSea	MACROD1	NM_014067	Body	0.674172	0.495804	11.3056	1.16563e-16	6.69438e-14	Z_STAGE_WEEKS	7.90607e-11	MACROD1	no
cg13850368	chr7	73476673	-		OpenSea	ELN;ELN;ELN;ELN;ELN;ELN;ELN;ELN;ELN;ELN;ELN;ELN;ELN	NM_001278918;NM_001278939;NM_001278914;NM_001081755;NM_001278913;NM_000501;NM_001081753;NM_001278917;NM_001278916;NM_001278915;NM_001081754;NM_001081752;NM_001278912	Body;Body;Body;Body;Body;Body;Body;Body;Body;Body;Body;Body;Body	-0.822242	-2.19747	-11.305	1.16826e-16	6.70384e-14	Z_STAGE_WEEKS	7.92394e-11	ELN	no
cg16504798	chr19	8643540	+		OpenSea	MYO1F	NM_012335	TSS1500	-0.394029	-0.969994	-11.3034	1.17504e-16	6.73703e-14	Z_STAGE_WEEKS	7.96991e-11	MYO1F	no
cg24790419	chr19	18385930	-		OpenSea	KIAA1683;KIAA1683;KIAA1683	NM_025249;NM_001145304;NM_001145305	TSS1500;TSS1500;TSS1500	-0.997313	-1.23156	-11.303	1.17665e-16	6.74057e-14	Z_STAGE_WEEKS	7.98084e-11	KIAA1683	no
cg15408058	chr5	172374986	-		OpenSea	ERGIC1	NM_001031711	Body	-0.973019	-0.100379	-11.3014	1.1836e-16	6.77465e-14	Z_STAGE_WEEKS	8.02796e-11	ERGIC1	no
cg11492369	chr1	68683394	+		OpenSea	WLS;WLS;WLS	NM_001002292;NM_001193334;NM_024911	Body;Body;Body	0.54823	0.941864	11.2967	1.20369e-16	6.88385e-14	Z_STAGE_WEEKS	8.16425e-11	WLS	no
cg27463573	chr15	68874492	+	chr15:68870633-68871974	S_Shelf	CORO2B	NM_006091	Body	0.480615	-2.08216	11.2898	1.23371e-16	7.04959e-14	Z_STAGE_WEEKS	8.36786e-11	CORO2B	no
cg19907725	chr1	153539397	-		OpenSea	S100A2	NM_005978	TSS1500	-0.65583	-0.823921	-11.2877	1.24279e-16	7.0955e-14	Z_STAGE_WEEKS	8.42945e-11	S100A2	no
cg04561731	chr1	54869371	-	chr1:54870853-54872476	N_Shore	SSBP3;SSBP3;SSBP3	NM_001009955;NM_018070;NM_145716	Body;Body;Body	0.503769	-1.19593	11.2874	1.24407e-16	7.09681e-14	Z_STAGE_WEEKS	8.4381e-11	SSBP3	no
cg03611750	chr18	52401453	+		OpenSea				-0.573976	-0.264349	-11.2855	1.25278e-16	7.14051e-14	Z_STAGE_WEEKS	8.4972e-11	RAB27B	no
cg18617786	chr5	132009947	-		OpenSea	IL4;IL4	NM_172348;NM_000589	Body;Body	-0.902889	-1.97968	-11.2826	1.26574e-16	7.2083e-14	Z_STAGE_WEEKS	8.58509e-11	IL4	no
cg05585739	chr3	148693158	-		OpenSea				-0.711603	0.973342	-11.2819	1.26925e-16	7.22223e-14	Z_STAGE_WEEKS	8.6089e-11	GYG1	no
cg07209071	chr1	3100259	-	chr1:3102540-3103352	N_Shelf	PRDM16;PRDM16	NM_022114;NM_199454	Body;Body	0.605493	-1.16106	11.2816	1.27033e-16	7.22234e-14	Z_STAGE_WEEKS	8.61625e-11	PRDM16	no
cg22446709	chr15	90641379	+	chr15:90644998-90646164	N_Shelf	IDH2	NM_002168	Body	-0.575451	-0.553847	-11.2804	1.27601e-16	7.24853e-14	Z_STAGE_WEEKS	8.65475e-11	IDH2	no
cg26653294	chr14	65844593	+		OpenSea				-0.461524	0.693641	-11.2793	1.28089e-16	7.27019e-14	Z_STAGE_WEEKS	8.68788e-11	FUT8	no
cg22931100	chr3	77874555	+		OpenSea				-0.506375	0.676978	-11.2784	1.2849e-16	7.28681e-14	Z_STAGE_WEEKS	8.71503e-11	ROBO2	no
cg10536349	chr17	49123976	+		OpenSea	SPAG9;SPAG9	NM_003971;NM_001130528	Body;Body	0.690159	0.650039	11.2756	1.29786e-16	7.35416e-14	Z_STAGE_WEEKS	8.80292e-11	SPAG9	no
cg10465547	chr2	105990061	-		OpenSea	FHL2;FHL2;FHL2;FHL2	NM_001450;NM_001039492;NM_201557;NM_201555	Body;Body;Body;Body	-0.946768	-1.82703	-11.2753	1.29965e-16	7.3582e-14	Z_STAGE_WEEKS	8.81512e-11	FHL2	no
cg08624273	chr9	90218273	+		OpenSea	DAPK1;DAPK1;DAPK1;DAPK1	NM_004938;NM_001288731;NM_001288730;NM_001288729	Body;Body;Body;Body	0.609939	-0.224922	11.2705	1.3221e-16	7.47905e-14	Z_STAGE_WEEKS	8.96738e-11	DAPK1	no
cg24976193	chr4	100685228	-		OpenSea				-1.03014	-0.17507	-11.27	1.32447e-16	7.4862e-14	Z_STAGE_WEEKS	8.98344e-11	DAPP1	no
cg25454110	chr7	2329077	-		OpenSea	SNX8	NM_013321	Body	-0.700472	-0.577385	-11.2696	1.32616e-16	7.48949e-14	Z_STAGE_WEEKS	8.99488e-11	SNX8	no
cg17812917	chr3	72417721	+		OpenSea				-0.45789	-0.110959	-11.2686	1.33092e-16	7.50671e-14	Z_STAGE_WEEKS	9.02717e-11	RYBP	no
cg22626764	chr2	191221162	-		OpenSea	INPP1;INPP1	NM_001128928;NM_002194	5'UTR;5'UTR	0.535887	1.32848	11.2685	1.33142e-16	7.50671e-14	Z_STAGE_WEEKS	9.03057e-11	INPP1	no
cg03834031	chr22	46465717	+	chr22:46465976-46468528	N_Shore				-0.996359	-2.48219	-11.2682	1.33338e-16	7.51153e-14	Z_STAGE_WEEKS	9.04388e-11	FLJ27365	no
cg03048488	chr1	15733844	-	chr1:15736033-15737228	N_Shelf				-0.854391	-1.82493	-11.2672	1.33781e-16	7.5302e-14	Z_STAGE_WEEKS	9.07389e-11	EFHD2	no
cg00954025	chr2	219094205	+		OpenSea	ARPC2;ARPC2	NM_152862;NM_005731	Body;Body	-0.869489	-0.94992	-11.2642	1.35216e-16	7.6047e-14	Z_STAGE_WEEKS	9.17127e-11	ARPC2	no
cg06513764	chr8	38422593	-		OpenSea				0.818799	0.580408	11.2623	1.36124e-16	7.64942e-14	Z_STAGE_WEEKS	9.23285e-11	C8orf86	no
cg17291648	chr17	69029804	+		OpenSea				0.806968	-1.16275	11.262	1.36303e-16	7.65311e-14	Z_STAGE_WEEKS	9.24496e-11	KCNJ2	no
cg16083963	chr17	76858302	+		OpenSea	TIMP2	NM_003255	Body	-0.619748	1.26117	-11.2608	1.36898e-16	7.68016e-14	Z_STAGE_WEEKS	9.28531e-11	TIMP2	no
cg03081478	chr7	2773127	+	chr7:2774444-2774655	N_Shore	GNA12	NM_007353	Body	-0.62475	-0.493761	-11.26	1.37282e-16	7.69534e-14	Z_STAGE_WEEKS	9.31136e-11	AMZ1	no
cg24384542	chr17	70408964	+		OpenSea	LINC00673	NR_036488	Body	0.598014	0.166352	11.2586	1.37958e-16	7.72686e-14	Z_STAGE_WEEKS	9.35723e-11	SLC39A11	no
cg26936181	chr9	90319023	-	chr9:90321135-90321386	N_Shelf	DAPK1;DAPK1;DAPK1;DAPK1	NM_004938;NM_001288731;NM_001288730;NM_001288729	Body;Body;Body;Body	-0.631238	1.88195	-11.258	1.3827e-16	7.73795e-14	Z_STAGE_WEEKS	9.3784e-11	DAPK1	no
cg11970275	chr7	7561103	+		OpenSea	COL28A1	NM_001037763	Body	0.481218	-1.22604	11.2571	1.38701e-16	7.75567e-14	Z_STAGE_WEEKS	9.40763e-11	COL28A1	no
cg06642187	chr17	36888979	+	chr17:36886108-36886525	S_Shelf	CISD3	NM_001136498	Body	-0.998933	-0.283185	-11.2565	1.39041e-16	7.76827e-14	Z_STAGE_WEEKS	9.43068e-11	CISD3	no
cg26631131	chr19	45240591	+		OpenSea				-0.570705	-1.27263	-11.256	1.39245e-16	7.77326e-14	Z_STAGE_WEEKS	9.44451e-11	BCL3	no
cg22226784	chr7	30895879	+		OpenSea	FAM188B;INMT-FAM188B	NM_032222;NR_037598	Body;Body	-0.705074	-0.44629	-11.2533	1.40624e-16	7.84379e-14	Z_STAGE_WEEKS	9.53804e-11	INMT-FAM188B	no
cg15231004	chr1	19751479	-		OpenSea	CAPZB;CAPZB;CAPZB;CAPZB	NM_001206541;NM_001282162;NM_004930;NM_001206540	Body;Body;Body;Body	-0.380822	-0.208975	-11.2515	1.41503e-16	7.88069e-14	Z_STAGE_WEEKS	9.59772e-11	CAPZB	no
cg16469992	chr19	10302409	-	chr19:10304966-10305864	N_Shelf	DNMT1;DNMT1	NM_001130823;NM_001379	Body;Body	-0.960424	-1.34576	-11.2515	1.41518e-16	7.88069e-14	Z_STAGE_WEEKS	9.59868e-11	DNMT1	no
cg02391982	chr1	92256764	+		OpenSea	TGFBR3;TGFBR3;TGFBR3;TGFBR3	NR_036634;NM_003243;NM_001195684;NM_001195683	Body;Body;Body;Body	0.627207	0.922532	11.2477	1.43452e-16	7.98187e-14	Z_STAGE_WEEKS	9.7299e-11	TGFBR3	no
cg00167820	chr8	131663355	-		OpenSea				-0.915497	-1.38107	-11.2474	1.4362e-16	7.98462e-14	Z_STAGE_WEEKS	9.74124e-11	ADCY8	no
cg17726566	chr1	230943956	+		OpenSea				-0.724408	-0.607615	-11.2464	1.44158e-16	8.00799e-14	Z_STAGE_WEEKS	9.77776e-11	CAPN9	no
cg22385591	chr13	72778607	+		OpenSea				-0.704661	0.171065	-11.2445	1.45114e-16	8.05098e-14	Z_STAGE_WEEKS	9.84258e-11	DACH1	no
cg17920186	chr3	72323154	+		OpenSea				1.16132	-0.83197	11.2444	1.4528e-16	8.05098e-14	Z_STAGE_WEEKS	9.85385e-11	RYBP	no
cg16021018	chr3	46449313	+		OpenSea	CCRL2;CCRL2	NM_003965;NM_001130910	5'UTR;Body	-0.447003	0.482614	-11.244	1.45384e-16	8.05098e-14	Z_STAGE_WEEKS	9.86089e-11	CCRL2	no
cg06598290	chr8	20093156	-		OpenSea				0.500594	0.691941	11.2439	1.45407e-16	8.05098e-14	Z_STAGE_WEEKS	9.86245e-11	ATP6V1B2	no
cg03461347	chr11	2717686	-	chr11:2720410-2722087	N_Shelf	KCNQ1OT1;KCNQ1;KCNQ1	NR_002728;NM_000218;NM_181798	Body;Body;Body	-0.867594	0.364751	-11.2434	1.45701e-16	8.05702e-14	Z_STAGE_WEEKS	9.8824e-11	KCNQ1	no
cg23943268	chr13	33589621	+	chr13:33589928-33591428	N_Shore	KL	NM_004795	TSS1500	0.546537	0.115679	11.2433	1.45753e-16	8.05702e-14	Z_STAGE_WEEKS	9.88596e-11	KL	no
cg22768082	chr6	45609895	+		OpenSea				0.535574	0.03618	11.2387	1.48145e-16	8.18257e-14	Z_STAGE_WEEKS	1.00482e-10	RUNX2	no
cg25693212	chr9	85221431	-		OpenSea				-0.959579	-0.0666825	-11.2385	1.48301e-16	8.18344e-14	Z_STAGE_WEEKS	1.00588e-10	RASEF	no
cg16109426	chr9	36566815	-		OpenSea				-1.05833	-0.478151	-11.2384	1.48402e-16	8.18344e-14	Z_STAGE_WEEKS	1.00656e-10	MELK	no
cg09364316	chr1	9465696	+		OpenSea				-0.501936	0.465039	-11.2341	1.50617e-16	8.29102e-14	Z_STAGE_WEEKS	1.02159e-10	SPSB1	no
cg17130486	chr12	52437360	+		OpenSea				-0.52977	-0.0903035	-11.2339	1.5074e-16	8.29102e-14	Z_STAGE_WEEKS	1.02242e-10	NR4A1	no
cg00778391	chr2	218518234	+		OpenSea	DIRC3	NR_026597	Body	-0.660643	-1.554	-11.2339	1.50743e-16	8.29102e-14	Z_STAGE_WEEKS	1.02244e-10	DIRC3	no
cg15472179	chr11	62446989	-	chr11:62446038-62446613	S_Shore	UBXN1;UBXN1;UBXN1	NM_015853;NM_001286077;NM_001286078	TSS1500;TSS1500;TSS1500	-0.639502	-1.12749	-11.2337	1.50842e-16	8.29102e-14	Z_STAGE_WEEKS	1.02311e-10	UBXN1	no
cg24902842	chr3	49850507	+		OpenSea	UBA7	NM_003335	Body	-0.461459	0.300716	-11.2325	1.51519e-16	8.32148e-14	Z_STAGE_WEEKS	1.0277e-10	UBA7	no
cg05128109	chr3	146246957	+		OpenSea	PLSCR1	NM_021105	Body	-0.709837	0.0878691	-11.2322	1.5168e-16	8.32236e-14	Z_STAGE_WEEKS	1.0288e-10	PLSCR1	no
cg01002264	chr10	121137808	-		OpenSea	GRK5	NM_005308	Body	-0.757232	-0.00808281	-11.232	1.5178e-16	8.32236e-14	Z_STAGE_WEEKS	1.02948e-10	GRK5	no
cg02526274	chr8	142370088	-	chr8:142367050-142367860	S_Shelf	GPR20	NM_005293	5'UTR	0.500823	-1.16009	11.2318	1.51913e-16	8.3229e-14	Z_STAGE_WEEKS	1.03037e-10	GPR20	no
cg24750887	chr4	89534723	-		OpenSea	HERC3	NM_014606	Body	0.728252	-0.0838769	11.2314	1.52122e-16	8.32761e-14	Z_STAGE_WEEKS	1.03179e-10	HERC3	no
cg21199957	chr19	50656034	-		OpenSea	IZUMO2	NM_152358	Body	-0.42078	0.492706	-11.2303	1.52705e-16	8.35283e-14	Z_STAGE_WEEKS	1.03575e-10	IZUMO2	no
cg04959713	chr2	10545801	+		OpenSea	HPCAL1;HPCAL1;HPCAL1;HPCAL1;HPCAL1	NM_001258358;NM_001258359;NM_002149;NM_134421;NM_001258357	5'UTR;5'UTR;5'UTR;5'UTR;5'UTR	-0.691827	-0.313709	-11.2297	1.53029e-16	8.36378e-14	Z_STAGE_WEEKS	1.03795e-10	HPCAL1	no
cg06095916	chr10	5819013	-		OpenSea	GDI2;GDI2	NM_001115156;NM_001494	Body;Body	-0.922966	-1.26103	-11.2295	1.53184e-16	8.36551e-14	Z_STAGE_WEEKS	1.039e-10	GDI2	no
cg17608585	chr17	79359147	+	chr17:79360383-79361723	N_Shore	LOC100130370;LOC100130370	NM_001272086;NM_001272086	1stExon;5'UTR	0.446196	-0.234358	11.2287	1.53578e-16	8.37594e-14	Z_STAGE_WEEKS	1.04167e-10	RP11-1055B8.6	no
cg14814749	chr5	176080659	+		OpenSea	TSPAN17;TSPAN17;TSPAN17	NM_001006616;NM_012171;NM_130465	Body;Body;Body	-0.495614	0.720581	-11.2286	1.53642e-16	8.37594e-14	Z_STAGE_WEEKS	1.0421e-10	TSPAN17	no
cg21707344	chr5	14439871	+		OpenSea	TRIO	NM_007118	Body	0.926054	-1.39085	11.2284	1.53745e-16	8.37594e-14	Z_STAGE_WEEKS	1.0428e-10	TRIO	no
cg06430014	chr11	111782795	-		OpenSea	HSPB2;HSPB2-C11orf52;CRYAB;CRYAB;CRYAB	NM_001541;NR_037651;NM_001289807;NM_001885;NM_001289808	TSS1500;TSS1500;5'UTR;5'UTR;TSS200	-0.751591	-2.58836	-11.2259	1.55117e-16	8.4439e-14	Z_STAGE_WEEKS	1.05211e-10	CRYAB	no
cg20500964	chr2	42257519	+		OpenSea				0.412347	0.0831446	11.2246	1.55886e-16	8.47896e-14	Z_STAGE_WEEKS	1.05733e-10	PKDCC	no
cg18760237	chr2	164175681	+		OpenSea				-0.623883	0.452815	-11.2241	1.56149e-16	8.48642e-14	Z_STAGE_WEEKS	1.05911e-10	FIGN	no
cg15410741	chr1	65363974	+		OpenSea	JAK1	NM_002227	5'UTR	-0.910191	-0.996955	-11.2209	1.57972e-16	8.57863e-14	Z_STAGE_WEEKS	1.07147e-10	JAK1	no
cg01087511	chr19	8066740	+		OpenSea	ELAVL1	NM_001419	5'UTR	-0.599063	1.1645	-11.2191	1.58978e-16	8.62637e-14	Z_STAGE_WEEKS	1.0783e-10	ELAVL1	no
cg03222910	chr1	76005319	+		OpenSea	SLC44A5;SLC44A5	NM_001130058;NM_152697	Body;Body	-0.942893	0.694986	-11.2178	1.5976e-16	8.66172e-14	Z_STAGE_WEEKS	1.0836e-10	SLC44A5	no
cg10956857	chr1	3308549	+	chr1:3310102-3311035	N_Shore	PRDM16;PRDM16	NM_022114;NM_199454	Body;Body	0.621357	0.106753	11.2175	1.59885e-16	8.66172e-14	Z_STAGE_WEEKS	1.08445e-10	PRDM16	no
cg05458540	chr3	50193604	-	chr3:50191971-50193130	S_Shore	SEMA3F	NM_004186	5'UTR	0.6707	-2.57517	11.2158	1.60893e-16	8.70939e-14	Z_STAGE_WEEKS	1.09129e-10	SEMA3F	no
cg10420838	chr5	96477502	+		OpenSea	LIX1	NM_153234	Body	0.904638	-0.658056	11.2145	1.61655e-16	8.74363e-14	Z_STAGE_WEEKS	1.09645e-10	CTD-2215E18.1	no
cg26573683	chr7	101575514	+		OpenSea	CUX1;CUX1;CUX1;CUX1;CUX1;CUX1;CUX1	NM_001202543;NM_001202545;NM_001913;NM_001202544;NM_001202546;NM_181500;NM_181552	Body;Body;Body;Body;Body;Body;Body	0.693724	0.449052	11.2133	1.62297e-16	8.77113e-14	Z_STAGE_WEEKS	1.10081e-10	CUX1	no
cg12659744	chr19	48958917	-	chr19:48955996-48956286	S_Shelf	KCNJ14	NM_013348	TSS200	-0.404987	0.324676	-11.2131	1.62422e-16	8.77113e-14	Z_STAGE_WEEKS	1.10165e-10	GRWD1	no
cg01372898	chr6	31093165	+		OpenSea	PSORS1C1	NM_014068	5'UTR	-0.656406	-0.0664974	-11.2121	1.63013e-16	8.79083e-14	Z_STAGE_WEEKS	1.10567e-10	PSORS1C1	no
cg11843868	chr5	157809713	-		OpenSea	LOC101927697	NR_109888	Body	-1.18803	-2.65755	-11.2123	1.63046e-16	8.79083e-14	Z_STAGE_WEEKS	1.10589e-10	EBF1	no
cg06793209	chr19	15415435	-		OpenSea				-0.635007	-0.387354	-11.2101	1.64176e-16	8.83923e-14	Z_STAGE_WEEKS	1.11355e-10	BRD4	no
cg26315985	chr1	65363870	+		OpenSea	JAK1	NM_002227	5'UTR	-1.11056	-0.17725	-11.2102	1.64204e-16	8.83923e-14	Z_STAGE_WEEKS	1.11374e-10	JAK1	no
cg00172249	chr7	65653179	+		OpenSea				-0.782932	-2.18065	-11.2087	1.65016e-16	8.87588e-14	Z_STAGE_WEEKS	1.11925e-10	TPST1	no
cg20076911	chr1	51078344	-		OpenSea	FAF1	NM_007051	Body	-0.65754	0.777656	-11.2081	1.65385e-16	8.88866e-14	Z_STAGE_WEEKS	1.12175e-10	FAF1	no
cg25805675	chr20	47435069	+		OpenSea	PREX1	NM_020820	Body	0.434561	-0.823269	11.2078	1.65587e-16	8.89247e-14	Z_STAGE_WEEKS	1.12312e-10	PREX1	no
cg08800277	chr2	96577476	-		OpenSea	ANKRD36C	NM_001310154	Body	-0.620424	0.126631	-11.2066	1.66245e-16	8.92078e-14	Z_STAGE_WEEKS	1.12759e-10	ANKRD36C	no
cg10720143	chr5	106941010	-		OpenSea	EFNA5	NM_001962	Body	0.823625	0.386634	11.2046	1.67494e-16	8.98068e-14	Z_STAGE_WEEKS	1.13606e-10	EFNA5	no
cg22906658	chr4	6770403	-		OpenSea				-0.507641	-1.27847	-11.2006	1.69893e-16	9.10214e-14	Z_STAGE_WEEKS	1.15233e-10	KIAA0232	no
cg11155434	chr11	128358527	+		OpenSea	ETS1;ETS1;ETS1	NM_005238;NM_001162422;NM_001143820	Body;Body;Body	-0.683288	1.1546	-11.1993	1.70723e-16	9.12773e-14	Z_STAGE_WEEKS	1.15796e-10	ETS1	no
cg15705810	chr2	153357492	-		OpenSea	FMNL2	NM_052905	Body	-1.13354	-0.166941	-11.1993	1.70771e-16	9.12773e-14	Z_STAGE_WEEKS	1.15828e-10	FMNL2	no
cg24206431	chr17	78161467	-	chr17:78165077-78165293	N_Shelf	CARD14;CARD14	NM_024110;NM_052819	Body;TSS200	-0.589466	-0.538807	-11.199	1.70893e-16	9.12773e-14	Z_STAGE_WEEKS	1.15911e-10	CARD14	no
cg13870451	chr5	168161738	-		OpenSea	SLIT3;SLIT3	NM_003062;NM_001271946	Body;Body	-0.732393	-1.73362	-11.1989	1.7092e-16	9.12773e-14	Z_STAGE_WEEKS	1.1593e-10	SLIT3	no
cg23795450	chr14	103242549	-		OpenSea	TRAF3;TRAF3;TRAF3;TRAF3	NM_003300;NM_145726;NM_145725;NM_001199427	TSS1500;TSS1500;TSS1500;TSS1500	-0.374491	-0.0352862	-11.1987	1.71044e-16	9.12773e-14	Z_STAGE_WEEKS	1.16013e-10	TRAF3	no
cg07035704	chr8	75616533	+		OpenSea	MIR2052	NR_031744	TSS1500	-0.544277	1.02272	-11.1974	1.71835e-16	9.15103e-14	Z_STAGE_WEEKS	1.1655e-10	RP11-758M4.1	no
cg27574991	chr7	47537004	-		OpenSea	TNS3	NM_022748	5'UTR	0.496936	-0.0816436	11.1974	1.7187e-16	9.15103e-14	Z_STAGE_WEEKS	1.16573e-10	TNS3	no
cg17818731	chr2	43295753	+	chr2:43295212-43295555	S_Shore				0.593496	0.849718	11.1974	1.71885e-16	9.15103e-14	Z_STAGE_WEEKS	1.16584e-10	THADA	no
cg05251033	chr6	36703699	+		OpenSea				-0.723831	-2.08484	-11.1967	1.72319e-16	9.16694e-14	Z_STAGE_WEEKS	1.16878e-10	RAB44	no
cg16148272	chr5	82117590	-		OpenSea				0.646151	0.284572	11.1964	1.72505e-16	9.16961e-14	Z_STAGE_WEEKS	1.17004e-10	TMEM167A	no
cg03764808	chr2	63947679	-		OpenSea				-0.627366	0.620711	-11.1961	1.72647e-16	9.16999e-14	Z_STAGE_WEEKS	1.17101e-10	WDPCP	no
cg20061837	chr5	28734838	-		OpenSea				-0.643571	-0.349485	-11.1921	1.75185e-16	9.2975e-14	Z_STAGE_WEEKS	1.18822e-10	CDH9	no
cg01993576	chr6	44187674	+	chr6:44187186-44187400	S_Shore	SLC29A1;SLC29A1	NM_001078174;NM_004955	5'UTR;5'UTR	0.414247	-1.47958	11.1903	1.76279e-16	9.34824e-14	Z_STAGE_WEEKS	1.19564e-10	SLC29A1	no
cg11840538	chr13	35037072	+		OpenSea	LINC00457	NR_047036	Body	-0.518623	1.57068	-11.1898	1.76596e-16	9.35777e-14	Z_STAGE_WEEKS	1.19779e-10	NBEA	no
cg10316899	chr1	39658128	-		OpenSea	MACF1	NM_012090	Body	-1.02588	-0.987281	-11.1881	1.77752e-16	9.41065e-14	Z_STAGE_WEEKS	1.20564e-10	MACF1	no
cg10131319	chr8	8502972	+		OpenSea				-0.868691	-1.07004	-11.1879	1.77872e-16	9.41065e-14	Z_STAGE_WEEKS	1.20645e-10	CLDN23	no
cg04141796	chr5	42950062	-	chr5:42951076-42952410	N_Shore				0.541154	-3.67001	11.1872	1.78287e-16	9.42528e-14	Z_STAGE_WEEKS	1.20926e-10	SEPP1	no
cg10050869	chr9	113171093	-		OpenSea	SVEP1	NM_153366	Body	-0.913724	0.00877665	-11.1862	1.78961e-16	9.45355e-14	Z_STAGE_WEEKS	1.21384e-10	SVEP1	no
cg15919105	chr2	174848668	-		OpenSea				-0.485565	0.942787	-11.1845	1.80002e-16	9.50112e-14	Z_STAGE_WEEKS	1.22089e-10	SP3	no
cg04055223	chr2	10545728	-		OpenSea	HPCAL1;HPCAL1;HPCAL1;HPCAL1;HPCAL1	NM_001258358;NM_001258359;NM_002149;NM_134421;NM_001258357	5'UTR;5'UTR;5'UTR;5'UTR;5'UTR	-0.83005	-0.28874	-11.1821	1.81579e-16	9.57693e-14	Z_STAGE_WEEKS	1.23159e-10	HPCAL1	no
cg27174787	chr19	16178240	-	chr19:16178396-16178609	N_Shore	TPM4	NM_001145160	TSS200	-1.08831	-1.47339	-11.1798	1.83188e-16	9.65428e-14	Z_STAGE_WEEKS	1.24251e-10	TPM4	no
cg25318971	chr20	55837483	-	chr20:55839287-55839766	N_Shore	BMP7	NM_001719	Body	0.718573	0.53077	11.1794	1.83385e-16	9.65713e-14	Z_STAGE_WEEKS	1.24384e-10	BMP7	no
cg19463193	chr15	68564546	-		OpenSea				-0.846701	0.721768	-11.1788	1.8374e-16	9.66832e-14	Z_STAGE_WEEKS	1.24625e-10	FEM1B	no
cg26429629	chr5	169758391	-		OpenSea	LOC257358	NR_026945	TSS200	-0.690524	-1.77955	-11.1786	1.83883e-16	9.66833e-14	Z_STAGE_WEEKS	1.24721e-10	KCNIP1	no
cg07252482	chr10	130427664	-		OpenSea				-0.621038	0.803908	-11.1768	1.85092e-16	9.70504e-14	Z_STAGE_WEEKS	1.25542e-10	MKI67	no
cg20453861	chr2	158687877	+		OpenSea	ACVR1;ACVR1	NM_001105;NM_001111067	5'UTR;5'UTR	-0.855236	-0.201066	-11.1767	1.85165e-16	9.70504e-14	Z_STAGE_WEEKS	1.25591e-10	ACVR1	no
cg01349368	chr12	3000903	-	chr12:2999665-3000638	S_Shore	TULP3;TULP3	NM_001160408;NM_003324	Body;Body	-0.680101	-2.55276	-11.1766	1.85187e-16	9.70504e-14	Z_STAGE_WEEKS	1.25606e-10	TULP3	no
cg03056611	chr10	50314828	-		OpenSea	C10orf72;C10orf72	NM_001031746;NM_144984	Body;Body	-0.713131	-0.248816	-11.1766	1.85205e-16	9.70504e-14	Z_STAGE_WEEKS	1.25619e-10	VSTM4	no
cg16442618	chr18	53527652	+		OpenSea				0.664735	0.919077	11.1765	1.85296e-16	9.70504e-14	Z_STAGE_WEEKS	1.2568e-10	TCF4	no
cg01837497	chr6	36006394	+		OpenSea	MAPK14;MAPK14;MAPK14;MAPK14	NM_139013;NM_139014;NM_139012;NM_001315	Body;Body;Body;Body	-0.766	-2.81361	-11.1759	1.85661e-16	9.71391e-14	Z_STAGE_WEEKS	1.25928e-10	MAPK14	no
cg11332163	chr4	54975593	+	chr4:54975387-54976202	Island				0.477443	0.0249192	11.1758	1.85752e-16	9.71391e-14	Z_STAGE_WEEKS	1.25989e-10	FIP1L1	no
cg09586583	chr1	54755153	+		OpenSea	SSBP3;SSBP3;SSBP3	NM_001009955;NM_018070;NM_145716	Body;Body;Body	0.415026	0.943468	11.1744	1.86688e-16	9.75534e-14	Z_STAGE_WEEKS	1.26624e-10	SSBP3	no
cg12167564	chr1	236047034	+		OpenSea				-0.45807	0.0508794	-11.1733	1.87454e-16	9.78781e-14	Z_STAGE_WEEKS	1.27144e-10	LYST	no
cg05098343	chr7	37071686	-		OpenSea	ELMO1	NM_014800	Body	-0.901298	-2.98679	-11.1729	1.87685e-16	9.79237e-14	Z_STAGE_WEEKS	1.27301e-10	ELMO1	no
cg04841389	chr6	32015083	-		OpenSea	TNXB;TNXB	NM_019105;NM_032470	Body;TSS1500	-0.687105	-2.00122	-11.1718	1.88451e-16	9.82054e-14	Z_STAGE_WEEKS	1.2782e-10	TNXB	no
cg02031676	chr12	29820132	-		OpenSea	TMTC1;TMTC1	NM_175861;NM_001193451	Body;Body	0.521896	0.209784	11.1717	1.88515e-16	9.82054e-14	Z_STAGE_WEEKS	1.27863e-10	TMTC1	no
cg16655346	chr1	211656955	-		OpenSea	RD3;RD3	NM_001164688;NM_183059	5'UTR;5'UTR	0.79698	-0.872893	11.1711	1.88923e-16	9.83427e-14	Z_STAGE_WEEKS	1.28141e-10	RD3	no
cg21141726	chr11	57019421	+		OpenSea				-0.482478	-0.512895	-11.1694	1.90073e-16	9.88653e-14	Z_STAGE_WEEKS	1.2892e-10	APLNR	no
cg04448939	chr16	52292371	-		OpenSea				-0.566663	0.886078	-11.1689	1.9044e-16	9.89804e-14	Z_STAGE_WEEKS	1.29169e-10	TOX3	no
cg21463349	chr2	119600948	-	chr2:119599458-119600966	Island	EN1	NM_001426	Body	0.952907	-4.59204	11.167	1.91721e-16	9.95697e-14	Z_STAGE_WEEKS	1.30038e-10	EN1	no
cg12093413	chr8	49344878	-		OpenSea				-0.524107	-0.317198	-11.1641	1.93724e-16	1.00498e-13	Z_STAGE_WEEKS	1.31397e-10	EFCAB1	no
cg20595453	chr6	33219392	-	chr6:33216103-33217463	S_Shore	VPS52	NM_022553	Body	-0.429477	0.894794	-11.164	1.93806e-16	1.00498e-13	Z_STAGE_WEEKS	1.31452e-10	VPS52	no
cg02120577	chr10	116061887	-		OpenSea	AFAP1L2;AFAP1L2;AFAP1L2	NM_001287824;NM_032550;NM_001001936	Body;Body;Body	-0.806167	0.535324	-11.1637	1.93992e-16	1.00518e-13	Z_STAGE_WEEKS	1.31578e-10	AFAP1L2	no
cg08426368	chr14	76436452	-		OpenSea	TGFB3	NM_003239	Body	-0.453371	-0.989216	-11.1623	1.95008e-16	1.00968e-13	Z_STAGE_WEEKS	1.32268e-10	IFT43	no
cg16722686	chr16	49590773	+		OpenSea	ZNF423;ZNF423	NM_001271620;NM_015069	Body;Body	0.698948	-2.25961	11.16	1.96632e-16	1.01731e-13	Z_STAGE_WEEKS	1.33369e-10	ZNF423	no
cg04873846	chr8	101398873	+		OpenSea				-0.555685	-0.541588	-11.1584	1.97713e-16	1.02171e-13	Z_STAGE_WEEKS	1.34102e-10	RNF19A	no
cg15342214	chr1	22231571	+		OpenSea	HSPG2;HSPG2	NM_005529;NM_001291860	Body;Body	-1.2029	-1.25003	-11.1586	1.97788e-16	1.02171e-13	Z_STAGE_WEEKS	1.34153e-10	HSPG2	no
cg21346241	chr11	11994989	+		OpenSea	DKK3;DKK3;DKK3	NM_001018057;NM_013253;NM_015881	Body;Body;Body	-0.373331	-1.05868	-11.1581	1.97934e-16	1.02171e-13	Z_STAGE_WEEKS	1.34252e-10	DKK3	no
cg14407840	chr12	106736599	-		OpenSea	TCP11L2	NM_152772	Body	-0.623881	-0.243126	-11.1573	1.98562e-16	1.02417e-13	Z_STAGE_WEEKS	1.34678e-10	TCP11L2	no
cg18413116	chr17	2293477	+	chr17:2295922-2297516	N_Shelf	MNT	NM_020310	Body	-0.558946	2.00511	-11.1545	2.00528e-16	1.03352e-13	Z_STAGE_WEEKS	1.36012e-10	MNT	no
cg05425213	chr11	124616208	-	chr11:124615389-124617006	Island	NRGN;NRGN	NM_001126181;NM_006176	3'UTR;3'UTR	0.789493	-3.21455	11.1535	2.01256e-16	1.03649e-13	Z_STAGE_WEEKS	1.36505e-10	NRGN	no
cg00464946	chr1	120195038	-	chr1:120190377-120191251	S_Shelf				-0.902704	-1.08383	-11.1522	2.02235e-16	1.04074e-13	Z_STAGE_WEEKS	1.37169e-10	ZNF697	no
cg07021748	chr16	50626169	+		OpenSea	NKD1	NM_033119	Body	-0.919699	-0.905248	-11.1508	2.03218e-16	1.04501e-13	Z_STAGE_WEEKS	1.37836e-10	NKD1	no
cg09634707	chr10	72219713	+	chr10:72218130-72218484	S_Shore				0.629834	-0.872277	11.1501	2.03747e-16	1.04693e-13	Z_STAGE_WEEKS	1.38195e-10	NODAL	no
cg04578246	chr14	105935206	-	chr14:105936264-105936558	N_Shore	MTA1;MTA1	NM_001203258;NM_004689	3'UTR;Body	-0.659298	0.720227	-11.1494	2.04255e-16	1.04875e-13	Z_STAGE_WEEKS	1.3854e-10	MTA1	no
cg19005446	chr22	28035309	+	chr22:28034987-28035310	Island				0.49035	-1.76709	11.1478	2.05406e-16	1.05386e-13	Z_STAGE_WEEKS	1.3932e-10	MN1	no
cg06048089	chr4	1186611	+	chr4:1188185-1189162	N_Shore	SPON2	NM_001199021	5'UTR	-0.820758	-1.21461	-11.1462	2.06645e-16	1.05942e-13	Z_STAGE_WEEKS	1.40161e-10	SPON2	no
cg11132534	chr2	218114431	+		OpenSea				0.554895	-1.84409	11.1397	2.11504e-16	1.08351e-13	Z_STAGE_WEEKS	1.43456e-10	DIRC3	no
cg01171193	chr11	67037425	+	chr11:67033675-67034660	S_Shelf	ADRBK1	NM_001619	Body	-0.440934	-1.66636	-11.1385	2.12398e-16	1.08727e-13	Z_STAGE_WEEKS	1.44063e-10	ADRBK1	no
cg03486961	chr9	123648936	+		OpenSea	PHF19	NM_001286840	Body	-0.469152	-2.24216	-11.1382	2.12662e-16	1.08779e-13	Z_STAGE_WEEKS	1.44241e-10	PHF19	no
cg25773935	chr7	73476675	+		OpenSea	ELN;ELN;ELN;ELN;ELN;ELN;ELN;ELN;ELN;ELN;ELN;ELN;ELN	NM_001278918;NM_001278939;NM_001278914;NM_001081755;NM_001278913;NM_000501;NM_001081753;NM_001278917;NM_001278916;NM_001278915;NM_001081754;NM_001081752;NM_001278912	Body;Body;Body;Body;Body;Body;Body;Body;Body;Body;Body;Body;Body	-0.897239	-1.87502	-11.1375	2.13191e-16	1.08901e-13	Z_STAGE_WEEKS	1.44601e-10	ELN	no
cg02531640	chr8	30295907	+		OpenSea	RBPMS;RBPMS;RBPMS;RBPMS	NM_001008712;NM_001008711;NM_001008710;NM_006867	Body;Body;Body;Body	-0.451178	0.105686	-11.1375	2.13221e-16	1.08901e-13	Z_STAGE_WEEKS	1.4462e-10	RBPMS	no
cg23553912	chr3	159558031	-		OpenSea	SCHIP1	NM_014575	Body	0.650682	-2.47735	11.1336	2.16185e-16	1.10332e-13	Z_STAGE_WEEKS	1.46631e-10	IQCJ-SCHIP1	no
cg22626362	chr6	22056734	-		OpenSea	CASC15	NR_015410	Body	-0.525477	-0.507602	-11.1329	2.16784e-16	1.10554e-13	Z_STAGE_WEEKS	1.47037e-10	PRL	no
cg21689511	chr21	47935083	+		OpenSea	DIP2A;DIP2A;DIP2A;DIP2A;DIP2A;DIP2A	NM_206891;NM_001146115;NM_206890;NM_206889;NM_001146116;NM_015151	Body;Body;Body;Body;Body;Body	-0.837798	-0.823022	-11.1313	2.18051e-16	1.11117e-13	Z_STAGE_WEEKS	1.47897e-10	DIP2A	no
cg17639037	chr7	33767428	-		OpenSea				0.397205	0.524436	11.1302	2.18836e-16	1.11433e-13	Z_STAGE_WEEKS	1.48429e-10	RP11-89N17.1	no
cg03564543	chr17	71170480	-		OpenSea				-0.858566	-0.231954	-11.1295	2.19454e-16	1.11664e-13	Z_STAGE_WEEKS	1.48848e-10	SSTR2	no
cg26086363	chr1	151286727	-		OpenSea	PI4KB;PI4KB;PI4KB;PI4KB	NM_001198774;NM_001198773;NM_002651;NM_001198775	Body;Body;Body;5'UTR	-0.782785	-1.02972	-11.129	2.19792e-16	1.11752e-13	Z_STAGE_WEEKS	1.49078e-10	PI4KB	no
cg05843219	chr1	198124647	-	chr1:198125896-198126842	N_Shore	NEK7	NM_133494	TSS1500	-0.522753	0.340654	-11.1284	2.20335e-16	1.11945e-13	Z_STAGE_WEEKS	1.49446e-10	NEK7	no
cg08611694	chr1	6419112	+		OpenSea	ACOT7;ACOT7;ACOT7;ACOT7	NM_181866;NM_181865;NM_181864;NM_007274	TSS200;Body;Body;Body	-0.82249	-2.2255	-11.128	2.20655e-16	1.12023e-13	Z_STAGE_WEEKS	1.49663e-10	ACOT7	no
cg11197258	chr12	124845001	+		OpenSea	NCOR2;NCOR2	NM_006312;NM_001077261	Body;Body	-0.753496	0.787074	-11.1273	2.21139e-16	1.12133e-13	Z_STAGE_WEEKS	1.49991e-10	NCOR2	no
cg10337572	chr1	33477986	+		OpenSea	AK2;AK2;AK2;AK2;AK2	NM_001625;NR_037591;NM_001199199;NM_013411;NR_037592	3'UTR;Body;Body;Body;Body	-0.700419	0.375421	-11.1273	2.21202e-16	1.12133e-13	Z_STAGE_WEEKS	1.50034e-10	AK2	no
cg26476820	chr2	85637851	+	chr2:85640969-85641259	N_Shelf	CAPG	NM_001747	TSS200	-0.893046	-0.273665	-11.1265	2.21791e-16	1.12347e-13	Z_STAGE_WEEKS	1.50433e-10	CAPG	no
cg26094730	chr9	738263	+		OpenSea	KANK1;KANK1;KANK1;KANK1	NM_001256876;NM_001256877;NM_015158;NM_153186	Body;Body;Body;Body	-0.860046	-2.18261	-11.1245	2.23465e-16	1.13102e-13	Z_STAGE_WEEKS	1.51569e-10	KANK1	no
cg00018783	chr1	54868743	+	chr1:54870853-54872476	N_Shelf	SSBP3;SSBP3;SSBP3	NM_018070;NM_001009955;NM_145716	Body;Body;Body	0.700999	-0.755154	11.1243	2.23613e-16	1.13102e-13	Z_STAGE_WEEKS	1.51669e-10	SSBP3	no
cg09869811	chr16	67897346	-		OpenSea	NUTF2	NM_005796	5'UTR	-0.814133	-0.283029	-11.1227	2.24911e-16	1.13673e-13	Z_STAGE_WEEKS	1.5255e-10	NUTF2	no
cg06977538	chr9	113171073	-		OpenSea	SVEP1	NM_153366	Body	-0.937059	0.31482	-11.1202	2.26966e-16	1.14627e-13	Z_STAGE_WEEKS	1.53943e-10	SVEP1	no
cg02768671	chr6	169470822	+		OpenSea				-0.616253	0.00725736	-11.1195	2.2748e-16	1.14801e-13	Z_STAGE_WEEKS	1.54292e-10	THBS2	no
cg02395069	chr2	217360510	-	chr2:217363524-217363826	N_Shelf				-0.643292	-0.461138	-11.1193	2.2765e-16	1.14801e-13	Z_STAGE_WEEKS	1.54407e-10	RPL37A	no
cg24752487	chr2	38324188	+		OpenSea				0.613962	0.499596	11.119	2.27907e-16	1.14839e-13	Z_STAGE_WEEKS	1.54582e-10	CYP1B1	no
cg23000020	chr12	93707765	-		OpenSea	LOC643339	NR_040096	Body	-0.578296	0.112852	-11.1188	2.28064e-16	1.14839e-13	Z_STAGE_WEEKS	1.54688e-10	NUDT4	no
cg24806696	chr2	183903998	+	chr2:183902402-183903625	S_Shore	NCKAP1;NCKAP1	NM_205842;NM_013436	TSS1500;TSS1500	-0.790714	-0.712216	-11.1186	2.28244e-16	1.14844e-13	Z_STAGE_WEEKS	1.5481e-10	NCKAP1	no
cg18172186	chr6	130758314	-		OpenSea	TMEM200A;TMEM200A	NM_052913;NM_052913	5'UTR;1stExon	-0.46276	1.19625	-11.1175	2.29125e-16	1.15202e-13	Z_STAGE_WEEKS	1.55408e-10	TMEM200A	no
cg18384588	chr22	46463747	+	chr22:46465976-46468528	N_Shelf				-0.873045	0.0341087	-11.1156	2.30701e-16	1.15909e-13	Z_STAGE_WEEKS	1.56477e-10	FLJ27365	no
cg03370311	chr1	54796817	-		OpenSea	SSBP3;SSBP3;SSBP3	NM_018070;NM_001009955;NM_145716	Body;Body;Body	0.780818	0.698955	11.1147	2.31473e-16	1.16211e-13	Z_STAGE_WEEKS	1.57e-10	SSBP3	no
cg17515297	chr6	125832999	-		OpenSea				-0.431211	0.0661437	-11.1138	2.32169e-16	1.16474e-13	Z_STAGE_WEEKS	1.57472e-10	HDDC2	no
cg19309138	chr6	75316473	-		OpenSea	LOC101928516	NR_110856	Body	-1.09737	-1.32248	-11.1103	2.35288e-16	1.17951e-13	Z_STAGE_WEEKS	1.59588e-10	COL12A1	no
cg01291474	chr15	65393339	-	chr15:65394413-65395041	N_Shore	LOC390595	NM_001163692	Body	-0.733806	0.498981	-11.1069	2.38019e-16	1.19232e-13	Z_STAGE_WEEKS	1.6144e-10	UBAP1L	no
cg16488776	chr6	140807422	-		OpenSea				-0.920054	0.23976	-11.1044	2.40185e-16	1.20229e-13	Z_STAGE_WEEKS	1.6291e-10	CITED2	no
cg26827450	chr1	235299614	+		OpenSea	RBM34;RBM34	NR_027762;NM_015014	Body;Body	-0.503068	-0.760549	-11.1039	2.40665e-16	1.2038e-13	Z_STAGE_WEEKS	1.63235e-10	RBM34	no
cg19502936	chr17	1553591	+	chr17:1551730-1553249	S_Shore	RILP	NM_031430	TSS200	-0.404525	-0.098139	-11.1025	2.41892e-16	1.20904e-13	Z_STAGE_WEEKS	1.64067e-10	RILP	no
cg00971613	chr6	1667710	+		OpenSea	GMDS	NM_001500	Body	0.670798	-0.404142	11.1021	2.42188e-16	1.20963e-13	Z_STAGE_WEEKS	1.64268e-10	GMDS	no
cg16276053	chr12	29852038	-		OpenSea	TMTC1;TMTC1	NM_175861;NM_001193451	Body;Body	0.696786	-2.47211	11.1009	2.43243e-16	1.21401e-13	Z_STAGE_WEEKS	1.64984e-10	TMTC1	no
cg04222728	chr7	138549665	-	chr7:138552661-138552870	N_Shelf	KIAA1549;KIAA1549	NM_001164665;NM_020910	Body;Body	-0.715541	1.82283	-11.0997	2.44273e-16	1.21825e-13	Z_STAGE_WEEKS	1.65682e-10	KIAA1549	no
cg26286393	chr7	92385390	+		OpenSea	CDK6;CDK6	NM_001259;NM_001145306	Body;Body	0.526217	1.85674	11.0994	2.4457e-16	1.21884e-13	Z_STAGE_WEEKS	1.65884e-10	CDK6	no
cg26472714	chr12	54431589	+	chr12:54427025-54428709	S_Shelf	HOXC4	NM_014620	5'UTR	0.622444	-1.23048	11.0989	2.45044e-16	1.21945e-13	Z_STAGE_WEEKS	1.66205e-10	HOXC4	no
cg13518625	chr8	29522838	+		OpenSea				-1.08893	-3.78745	-11.099	2.45052e-16	1.21945e-13	Z_STAGE_WEEKS	1.6621e-10	DUSP4	no
cg06835459	chr8	121359397	-		OpenSea	COL14A1	NM_021110	Body	-0.757552	-0.82456	-11.0984	2.45424e-16	1.2204e-13	Z_STAGE_WEEKS	1.66463e-10	COL14A1	no
cg24036791	chr11	11606082	+		OpenSea	GALNTL4	NM_198516	Body	-0.884854	1.32837	-11.0974	2.46353e-16	1.22412e-13	Z_STAGE_WEEKS	1.67093e-10	GALNT18	no
cg16032635	chr8	69295878	+		OpenSea	C8orf34;C8orf34	NM_001195639;NM_052958	Body;Body	-0.729815	-1.57376	-11.0959	2.47697e-16	1.2299e-13	Z_STAGE_WEEKS	1.68005e-10	C8orf34	no
cg05824297	chr15	94472930	-		OpenSea	LINC01580;LINC01580;LINC01581	NR_120322;NR_120323;NR_120320	Body;Body;Body	-1.24359	-1.9621	-11.0906	2.52784e-16	1.25424e-13	Z_STAGE_WEEKS	1.71455e-10	MCTP2	no
cg09052690	chr1	60854176	+		OpenSea				-0.617421	-1.01493	-11.0865	2.56234e-16	1.27043e-13	Z_STAGE_WEEKS	1.73795e-10	C1orf87	no
cg02311364	chr3	13001256	-		OpenSea	IQSEC1;IQSEC1	NM_001134382;NM_014869	Body;Body	-0.659386	-0.463759	-11.0856	2.57048e-16	1.27354e-13	Z_STAGE_WEEKS	1.74347e-10	IQSEC1	no
cg21966764	chr11	6192512	+		OpenSea	OR52B2	NM_001004052	TSS1500	-0.546863	-0.623896	-11.0851	2.57478e-16	1.27474e-13	Z_STAGE_WEEKS	1.74639e-10	OR52B2	no
cg05538432	chr12	7167751	-		OpenSea	C1S;C1S	NM_201442;NM_001734	TSS1500;TSS1500	-0.81555	-0.278875	-11.0822	2.60222e-16	1.28738e-13	Z_STAGE_WEEKS	1.765e-10	C1S	no
cg18917486	chr15	74093431	-		OpenSea				-0.760104	-1.14106	-11.0805	2.61808e-16	1.29429e-13	Z_STAGE_WEEKS	1.77576e-10	C15orf59	no
cg13644549	chr7	1152192	+	chr7:1149179-1150306	S_Shore	C7orf50;C7orf50;C7orf50	NM_001134395;NM_032350;NM_001134396	Body;Body;Body	-0.685897	0.941024	-11.0794	2.62895e-16	1.29871e-13	Z_STAGE_WEEKS	1.78313e-10	C7orf50	no
cg09873795	chr18	46415018	-		OpenSea				0.386026	-0.587826	11.0785	2.63717e-16	1.30182e-13	Z_STAGE_WEEKS	1.7887e-10	CTIF	no
cg04193065	chr15	31528995	+		OpenSea				-0.987916	-1.99793	-11.0769	2.6532e-16	1.30826e-13	Z_STAGE_WEEKS	1.79958e-10	TRPM1	no
cg07056644	chr16	86546785	-	chr16:86541430-86545228	S_Shore	FOXF1	NM_001451	3'UTR	0.729237	-2.92	11.0767	2.65406e-16	1.30826e-13	Z_STAGE_WEEKS	1.80016e-10	FOXF1	no
cg11935248	chr6	4942483	-		OpenSea	CDYL;CDYL;CDYL;CDYL	NM_004824;NR_026590;NM_001143971;NM_001143970	Body;Body;Body;Body	-0.63206	-1.51848	-11.0739	2.68098e-16	1.32057e-13	Z_STAGE_WEEKS	1.81842e-10	CDYL	no
cg10189799	chr5	76686823	-		OpenSea	PDE8B;PDE8B;PDE8B;PDE8B;PDE8B	NM_001029852;NM_001029851;NM_003719;NM_001029854;NM_001029853	Body;Body;Body;Body;Body	-0.862916	0.121639	-11.0725	2.69535e-16	1.32668e-13	Z_STAGE_WEEKS	1.82817e-10	PDE8B	no
cg22503684	chr1	249115498	+		OpenSea	SH3BP5L	NM_030645	Body	-0.436968	0.890526	-11.0722	2.6976e-16	1.32683e-13	Z_STAGE_WEEKS	1.82969e-10	SH3BP5L	no
cg10664801	chr17	25647475	+		OpenSea				-0.731379	-0.312145	-11.0709	2.71078e-16	1.33234e-13	Z_STAGE_WEEKS	1.83863e-10	WSB1	no
cg16780771	chr16	81643766	-		OpenSea	CMIP;CMIP	NM_030629;NM_198390	Body;Body	-0.45397	-0.586421	-11.0678	2.74121e-16	1.34633e-13	Z_STAGE_WEEKS	1.85927e-10	CMIP	no
cg08420425	chr1	2170347	-		OpenSea	SKI	NM_003036	Body	-0.564691	-0.0594678	-11.0668	2.75114e-16	1.35022e-13	Z_STAGE_WEEKS	1.86601e-10	SKI	no
cg15856419	chr21	39760881	-		OpenSea	ERG;ERG;ERG;ERG;ERG;ERG;ERG	NM_001243429;NM_001136155;NM_001243432;NM_182918;NM_004449;NM_001136154;NM_001243428	Body;Body;Body;Body;Body;Body;Body	-0.67304	0.488076	-11.0656	2.7627e-16	1.35491e-13	Z_STAGE_WEEKS	1.87384e-10	ERG	no
cg09169117	chr2	153302353	-		OpenSea	FMNL2	NM_052905	Body	-0.853116	-1.40533	-11.0652	2.76654e-16	1.35582e-13	Z_STAGE_WEEKS	1.87645e-10	FMNL2	no
cg13952663	chr1	145652389	+		OpenSea	RNF115;NBPF20;NBPF10;NBPF10	NM_014455;NM_001278267;NM_001039703;NM_001302371	Body;Body;Body;Body	-1.09707	-0.549243	-11.0651	2.7689e-16	1.356e-13	Z_STAGE_WEEKS	1.87805e-10	RNF115	no
cg24749880	chr16	24537566	+		OpenSea				-0.549647	-0.119819	-11.0638	2.78065e-16	1.36061e-13	Z_STAGE_WEEKS	1.88602e-10	RBBP6	no
cg12828294	chr8	122643463	+		OpenSea	HAS2	NM_005328	5'UTR	-0.627427	-0.309732	-11.0637	2.78233e-16	1.36061e-13	Z_STAGE_WEEKS	1.88716e-10	HAS2	no
cg25154482	chr5	179497098	+	chr5:179498291-179499338	N_Shore	RNF130	NM_018434	Body	0.704426	-1.8019	11.063	2.78936e-16	1.36306e-13	Z_STAGE_WEEKS	1.89193e-10	RNF130	no
cg03722909	chr18	42324965	-	chr18:42324454-42324966	Island	SETBP1;SETBP1	NM_015559;NM_001130110	Body;Body	0.506268	0.466984	11.0627	2.79161e-16	1.36318e-13	Z_STAGE_WEEKS	1.89346e-10	SETBP1	no
cg24843443	chr4	169402197	+	chr4:169401350-169401725	S_Shore	DDX60L	NM_001012967	TSS1500	-0.805032	-2.42794	-11.06	2.81975e-16	1.37593e-13	Z_STAGE_WEEKS	1.91254e-10	DDX60L	no
cg24211908	chr17	72443401	-	chr17:72442927-72443194	S_Shore	GPRC5C;GPRC5C	NM_022036;NM_018653	3'UTR;3'UTR	-0.755574	-0.50789	-11.0595	2.82459e-16	1.3773e-13	Z_STAGE_WEEKS	1.91583e-10	GPRC5C	no
cg06705064	chr22	43091191	-	chr22:43088918-43089668	S_Shore	A4GALT	NM_017436	5'UTR	-0.551157	0.502898	-11.0573	2.84692e-16	1.38719e-13	Z_STAGE_WEEKS	1.93097e-10	A4GALT	no
cg20742667	chr7	47610297	-		OpenSea	TNS3	NM_022748	5'UTR	-0.908928	-1.99847	-11.0565	2.85571e-16	1.39048e-13	Z_STAGE_WEEKS	1.93693e-10	TNS3	no
cg13774183	chr5	14443983	+		OpenSea	TRIO	NM_007118	Body	0.955172	-0.495181	11.05	2.92333e-16	1.42238e-13	Z_STAGE_WEEKS	1.9828e-10	TRIO	no
cg04214430	chr13	50702707	-	chr13:50703685-50705025	N_Shore				0.606237	0.16463	11.0497	2.92579e-16	1.42256e-13	Z_STAGE_WEEKS	1.98447e-10	DLEU1	no
cg04002454	chr2	231191893	-		OpenSea	SP140L;SP140L	NM_138402;NM_138402	5'UTR;1stExon	-0.393838	-1.20034	-11.0483	2.94065e-16	1.42876e-13	Z_STAGE_WEEKS	1.99455e-10	SP140	no
cg17652048	chr6	11607982	+		OpenSea				-0.607182	-1.85664	-11.048	2.94463e-16	1.42893e-13	Z_STAGE_WEEKS	1.99725e-10	TMEM170B	no
cg10304326	chr5	16014038	+		OpenSea				-0.909702	-0.370971	-11.0479	2.94522e-16	1.42893e-13	Z_STAGE_WEEKS	1.99765e-10	2011-03-01	no
cg16336556	chr2	33295138	-		OpenSea	LTBP1	NM_206943	Body	-0.885611	-0.0657819	-11.0464	2.96164e-16	1.43587e-13	Z_STAGE_WEEKS	2.00879e-10	LTBP1	no
cg23152525	chr4	158954677	-		OpenSea				-0.626058	0.313096	-11.0459	2.96711e-16	1.4375e-13	Z_STAGE_WEEKS	2.01249e-10	FAM198B	no
cg10265134	chr3	11634338	+		OpenSea	VGLL4;VGLL4;VGLL4;VGLL4	NM_001284391;NM_001128219;NM_001284390;NM_014667	Body;Body;Body;Body	-0.543652	-0.146688	-11.0446	2.98096e-16	1.44318e-13	Z_STAGE_WEEKS	2.02189e-10	VGLL4	no
cg20893180	chr8	36957379	-		OpenSea				0.505366	-2.91247	11.044	2.98727e-16	1.4452e-13	Z_STAGE_WEEKS	2.02616e-10	KCNU1	no
cg02405312	chr17	31562667	+		OpenSea	ASIC2;ASIC2	NM_183377;NM_001094	Body;Body	-0.590762	-0.398118	-11.0436	2.99168e-16	1.4463e-13	Z_STAGE_WEEKS	2.02916e-10	ASIC2	no
cg18922550	chr8	37586510	-		OpenSea	LOC101929622	NR_125820	Body	0.436797	0.294858	11.0426	3.00195e-16	1.45023e-13	Z_STAGE_WEEKS	2.03612e-10	RP11-863K10.7	no
cg07633317	chr16	49732623	+	chr16:49732348-49732712	Island	ZNF423	NM_015069	Body	0.865963	-2.04566	11.0403	3.02718e-16	1.46138e-13	Z_STAGE_WEEKS	2.05324e-10	ZNF423	no
cg15127587	chr8	128070435	+		OpenSea				-0.923598	1.45279	-11.0371	3.06292e-16	1.47758e-13	Z_STAGE_WEEKS	2.07748e-10	POU5F1B	no
cg01461034	chr1	168623133	+		OpenSea				-0.703911	0.279726	-11.035	3.0855e-16	1.48741e-13	Z_STAGE_WEEKS	2.09279e-10	DPT	no
cg01622416	chr21	31310508	+	chr21:31311386-31312106	N_Shore	GRIK1;GRIK1	NM_175611;NM_000830	Body;Body	-0.593617	0.103822	-11.033	3.10789e-16	1.49714e-13	Z_STAGE_WEEKS	2.10798e-10	GRIK1	no
cg26166618	chr11	63278738	-		OpenSea	LGALS12;LGALS12;LGALS12;LGALS12;LGALS12	NM_001142537;NM_001142538;NM_033101;NM_001142536;NM_001142535	Body;Body;Body;Body;Body	0.654821	-0.277626	11.0322	3.11673e-16	1.50034e-13	Z_STAGE_WEEKS	2.11397e-10	LGALS12	no
cg09154959	chr6	109198550	+		OpenSea	ARMC2	NM_032131	Body	-0.783022	-1.69299	-11.0306	3.13497e-16	1.50805e-13	Z_STAGE_WEEKS	2.12635e-10	ARMC2	no
cg10936879	chr10	74397277	+		OpenSea				-0.422596	0.658938	-11.0276	3.16924e-16	1.52345e-13	Z_STAGE_WEEKS	2.14959e-10	MICU1	no
cg04191198	chr20	48608503	+		OpenSea				0.534648	0.505322	11.0268	3.17833e-16	1.52674e-13	Z_STAGE_WEEKS	2.15576e-10	SNAI1	no
cg15794431	chr6	75367106	+		OpenSea	LOC101928516	NR_110856	Body	0.640695	0.420064	11.0261	3.18652e-16	1.52959e-13	Z_STAGE_WEEKS	2.16131e-10	COL12A1	no
cg25579368	chr2	204774850	-		OpenSea				-0.818597	-0.357656	-11.0257	3.19116e-16	1.53073e-13	Z_STAGE_WEEKS	2.16446e-10	ICOS	no
cg24038925	chr14	23497904	+		OpenSea	PSMB5;PSMB5;PSMB5	NM_001130725;NM_002797;NM_001144932	Body;Body;Body	-0.574562	1.07297	-11.0255	3.19373e-16	1.53089e-13	Z_STAGE_WEEKS	2.1662e-10	PSMB5	no
cg24437180	chr12	66275880	+		OpenSea	LOC100129940;LOC100129940;LOC100129940;LOC100129940;LOC100129940;HMGA2;HMGA2;HMGA2;HMGA2	NM_001292024;NM_001292023;NR_120478;NM_001292024;NM_001292023;NM_001300919;NM_003484;NM_001300918;NM_003483	1stExon;1stExon;TSS1500;5'UTR;5'UTR;Body;Body;Body;Body	-0.740442	-1.88407	-11.024	3.21134e-16	1.53747e-13	Z_STAGE_WEEKS	2.17814e-10	HMGA2	no
cg19405484	chr8	29513210	-		OpenSea				-0.649909	0.578573	-11.0239	3.21227e-16	1.53747e-13	Z_STAGE_WEEKS	2.17878e-10	DUSP4	no
cg21573696	chr17	61027738	+		OpenSea	MIR548W	NR_036146	Body	-0.871663	-2.03365	-11.0236	3.21547e-16	1.53747e-13	Z_STAGE_WEEKS	2.18094e-10	TANC2	no
cg06783197	chr14	105796964	+	chr14:105796420-105796749	S_Shore	PACS2;PACS2	NM_015197;NM_001100913	Body;Body	-0.414019	-0.0195397	-11.0235	3.21653e-16	1.53747e-13	Z_STAGE_WEEKS	2.18167e-10	PACS2	no
cg24003508	chr10	3824387	+	chr10:3823789-3824017	S_Shore	KLF6;KLF6;KLF6;KLF6	NR_027653;NM_001160124;NM_001160125;NM_001300	Body;Body;Body;Body	-0.658326	-1.9858	-11.0225	3.22862e-16	1.54216e-13	Z_STAGE_WEEKS	2.18987e-10	KLF6	no
cg23349982	chr2	218135498	-		OpenSea				0.547399	0.770049	11.0222	3.23232e-16	1.54284e-13	Z_STAGE_WEEKS	2.19237e-10	DIRC3	no
cg18597421	chr21	27540728	-	chr21:27541893-27543524	N_Shore	APP;APP;APP;APP;APP	NM_201413;NM_000484;NM_201414;NM_001136129;NM_001136130	Body;Body;Body;Body;Body	0.418149	0.812321	11.0218	3.23686e-16	1.54392e-13	Z_STAGE_WEEKS	2.19545e-10	APP	no
cg25585967	chr5	14452105	+		OpenSea	TRIO	NM_007118	Body	0.507657	-0.731477	11.0212	3.24356e-16	1.54603e-13	Z_STAGE_WEEKS	2.2e-10	TRIO	no
cg21107889	chr18	34802732	+		OpenSea	KIAA1328	NM_020776	3'UTR	-1.0704	-1.41235	-11.0199	3.25988e-16	1.55178e-13	Z_STAGE_WEEKS	2.21107e-10	KIAA1328	no
cg22334684	chr1	9666618	+	chr1:9670617-9670868	N_Shelf	TMEM201	NM_001130924	Body	-0.733957	1.41954	-11.0198	3.26021e-16	1.55178e-13	Z_STAGE_WEEKS	2.21129e-10	TMEM201	no
cg11888265	chr9	100277011	-		OpenSea	TMOD1;TMOD1	NM_001166116;NM_003275	5'UTR;5'UTR	-0.59148	1.02569	-11.0196	3.26289e-16	1.55197e-13	Z_STAGE_WEEKS	2.21311e-10	TMOD1	no
cg04117731	chr10	73532269	+	chr10:73533091-73533492	N_Shore	C10orf54;CDH23	NM_022153;NM_022124	Body;Body	-0.655667	-0.416128	-11.0166	3.29763e-16	1.5674e-13	Z_STAGE_WEEKS	2.23667e-10	CDH23	no
cg08573115	chr12	27780653	-		OpenSea	PPFIBP1;PPFIBP1;PPFIBP1;PPFIBP1	NM_001198916;NM_177444;NM_003622;NM_001198915	5'UTR;5'UTR;5'UTR;5'UTR	-0.713747	-0.948732	-11.0164	3.30029e-16	1.56756e-13	Z_STAGE_WEEKS	2.23848e-10	PPFIBP1	no
cg19102043	chr15	71679709	+		OpenSea	THSD4	NM_024817	Body	0.686838	0.91258	11.0147	3.32103e-16	1.57549e-13	Z_STAGE_WEEKS	2.25254e-10	THSD4	no
cg07854959	chr17	47093489	+	chr17:47091037-47091567	S_Shore	IGF2BP1;IGF2BP1	NM_006546;NM_001160423	Body;Body	-0.782065	-1.58089	-11.0146	3.32223e-16	1.57549e-13	Z_STAGE_WEEKS	2.25336e-10	IGF2BP1	no
cg22012476	chr1	168664941	-		OpenSea	DPT	NM_001937	3'UTR	-0.584614	-0.599082	-11.0144	3.32396e-16	1.57549e-13	Z_STAGE_WEEKS	2.25453e-10	DPT	no
cg22970357	chr2	119600408	-	chr2:119599458-119600966	Island	EN1	NM_001426	3'UTR	0.639866	-2.57	11.0136	3.33427e-16	1.57928e-13	Z_STAGE_WEEKS	2.26152e-10	EN1	no
cg14792781	chr2	10116243	+		OpenSea	GRHL1	NM_198182	Body	-0.981663	-3.42532	-11.0128	3.34414e-16	1.58256e-13	Z_STAGE_WEEKS	2.26822e-10	GRHL1	no
cg27103664	chr1	115153430	-		OpenSea	DENND2C;DENND2C	NM_198459;NM_001256404	Body;Body	-0.750725	1.54417	-11.0126	3.34586e-16	1.58256e-13	Z_STAGE_WEEKS	2.26939e-10	DENND2C	no
cg19582805	chr2	20382487	+		OpenSea				-0.521567	-0.287005	-11.0124	3.34863e-16	1.58276e-13	Z_STAGE_WEEKS	2.27127e-10	SDC1	no
cg02037342	chr22	36728080	-		OpenSea	MYH9	NM_002473	Body	-0.546492	-0.704372	-11.0112	3.36315e-16	1.58793e-13	Z_STAGE_WEEKS	2.28112e-10	MYH9	no
cg13408344	chr15	31631240	-		OpenSea	KLF13	NM_015995	Body	-0.547168	0.894775	-11.0111	3.36424e-16	1.58793e-13	Z_STAGE_WEEKS	2.28185e-10	KLF13	no
cg04329382	chr22	46480891	-	chr22:46481815-46482024	N_Shore	LOC400931	NR_027033	TSS1500	-0.502259	1.25812	-11.0102	3.37519e-16	1.59199e-13	Z_STAGE_WEEKS	2.28928e-10	FLJ27365	no
cg16149992	chr14	55443319	-		OpenSea	WDHD1;WDHD1	NM_001008396;NM_007086	Body;Body	-0.645082	1.65309	-11.0083	3.39844e-16	1.60184e-13	Z_STAGE_WEEKS	2.30505e-10	WDHD1	no
cg23072629	chr2	239195537	+	chr2:239196923-239197900	N_Shore	PER2	NM_022817	5'UTR	-0.732988	-2.06239	-11.0076	3.4069e-16	1.60472e-13	Z_STAGE_WEEKS	2.31079e-10	PER2	no
cg10083898	chr12	66123380	+	chr12:66122788-66123328	S_Shore				0.615124	-4.17132	11.0071	3.41388e-16	1.60688e-13	Z_STAGE_WEEKS	2.31552e-10	HMGA2	no
cg20494891	chr15	59642565	-		OpenSea	MYO1E	NM_004998	Body	-0.525626	-0.312262	-11.0068	3.4166e-16	1.60705e-13	Z_STAGE_WEEKS	2.31737e-10	MYO1E	no
cg06385639	chr17	75429087	-		OpenSea	SEPT9;SEPT9;SEPT9;SEPT9;SEPT9;SEPT9;SEPT9	NM_001113493;NM_001113494;NM_001113492;NM_001293696;NM_001293695;NM_001113491;NM_006640	Body;Body;Body;Body;Body;Body;Body	0.567629	-2.11282	11.0054	3.43442e-16	1.61431e-13	Z_STAGE_WEEKS	2.32945e-10	2009-09-01	no
cg06330735	chr16	85319871	+	chr16:85320574-85320775	N_Shore				-0.515	-1.16963	-11.0043	3.4484e-16	1.61976e-13	Z_STAGE_WEEKS	2.33894e-10	RP11-680G10.1	no
cg25748441	chr2	202122587	+		OpenSea	CASP8;CASP8;CASP8;CASP8;CASP8	NM_001080124;NM_033355;NM_033358;NM_001228;NM_001080125	5'UTR;5'UTR;5'UTR;5'UTR;TSS200	-0.710908	-0.897356	-11.0033	3.46057e-16	1.62357e-13	Z_STAGE_WEEKS	2.34719e-10	CASP8	no
cg02214003	chr1	19977445	-		OpenSea	NBL1;NBL1;MINOS1-NBL1;MINOS1-NBL1;NBL1;NBL1;NBL1;NBL1;NBL1;NBL1	NM_001204086;NM_001278166;NM_001204089;NM_001204088;NM_001278164;NM_182744;NM_001278165;NM_001204084;NM_005380;NM_001204085	Body;5'UTR;5'UTR;Body;5'UTR;Body;5'UTR;5'UTR;5'UTR;5'UTR	-0.456013	-0.131905	-11.0032	3.46129e-16	1.62357e-13	Z_STAGE_WEEKS	2.34768e-10	MINOS1-NBL1	no
cg21575095	chr11	69294885	+		OpenSea				-0.394546	-0.373663	-11.003	3.46475e-16	1.62407e-13	Z_STAGE_WEEKS	2.35003e-10	MYEOV	no
cg04447623	chr19	3516909	-		OpenSea	FZR1	NM_016263	5'UTR	-0.524464	-0.312421	-11.0023	3.47348e-16	1.62703e-13	Z_STAGE_WEEKS	2.35595e-10	FZR1	no
cg20281375	chr19	13946770	-	chr19:13944139-13944695	S_Shelf				-0.581492	0.274675	-11.0007	3.49351e-16	1.63529e-13	Z_STAGE_WEEKS	2.36953e-10	ZSWIM4	no
cg04123578	chr16	4368124	-	chr16:4366358-4366982	S_Shore				-0.522485	-1.60586	-10.9997	3.5064e-16	1.64019e-13	Z_STAGE_WEEKS	2.37828e-10	GLIS2	no
cg11977357	chr8	32611018	-		OpenSea	NRG1;NRG1;NRG1;NRG1;NRG1;NRG1;NRG1;NRG1;NRG1;NRG1	NM_001159996;NM_001160008;NM_001160004;NM_013960;NM_013964;NM_013956;NM_013957;NM_001159995;NM_001159999;NM_001160001	Body;Body;Body;Body;Body;Body;Body;Body;Body;Body	-0.631893	-0.552474	-10.9988	3.51733e-16	1.64417e-13	Z_STAGE_WEEKS	2.38569e-10	NRG1	no
cg01951659	chr7	101575497	+		OpenSea	CUX1;CUX1;CUX1;CUX1;CUX1;CUX1;CUX1	NM_001202543;NM_001202545;NM_001913;NM_001202544;NM_001202546;NM_181500;NM_181552	Body;Body;Body;Body;Body;Body;Body	0.701559	1.27867	10.9974	3.53472e-16	1.65008e-13	Z_STAGE_WEEKS	2.39748e-10	CUX1	no
cg23322868	chr9	21993972	+	chr9:21994101-21995910	N_Shore	CDKN2B-AS1;CDKN2B-AS1;CDKN2B-AS1;CDKN2B-AS1;CDKN2B-AS1;CDKN2B-AS1;CDKN2B-AS1;CDKN2B-AS1;CDKN2B-AS1;CDKN2B-AS1;CDKN2B-AS1;CDKN2B-AS1;CDKN2B-AS1;CDKN2B-AS1;CDKN2A	NR_003529;NR_047543;NR_047542;NR_047541;NR_047540;NR_047539;NR_047538;NR_047537;NR_047536;NR_047535;NR_047534;NR_047533;NR_047532;NR_120536;NM_058195	TSS1500;TSS1500;TSS1500;TSS1500;TSS1500;TSS1500;TSS1500;TSS1500;TSS1500;TSS1500;TSS1500;TSS1500;TSS1500;TSS1500;Body	0.5208	-0.62203	10.9974	3.53485e-16	1.65008e-13	Z_STAGE_WEEKS	2.39757e-10	RP11-145E5.5	no
cg24000163	chr14	105935735	-	chr14:105936264-105936558	N_Shore	MTA1;MTA1	NM_001203258;NM_004689	3'UTR;Body	-0.443434	0.258132	-10.9972	3.53795e-16	1.6504e-13	Z_STAGE_WEEKS	2.39968e-10	MTA1	no
cg07246625	chr2	204891938	-		OpenSea				0.638334	0.501062	10.9934	3.58673e-16	1.672e-13	Z_STAGE_WEEKS	2.43276e-10	ICOS	no
cg03850585	chr13	51101640	-		OpenSea	DLEU1-AS1;DLEU1	NR_125753;NR_109974	TSS200;Body	-0.499413	-0.875904	-10.992	3.60439e-16	1.67908e-13	Z_STAGE_WEEKS	2.44474e-10	DLEU1	no
cg10378521	chr12	133101612	-	chr12:133102168-133102604	N_Shore	FBRSL1	NM_001142641	Body	-1.11569	3.05681	-10.9915	3.61361e-16	1.68222e-13	Z_STAGE_WEEKS	2.45099e-10	FBRSL1	no
cg19036132	chr3	12185509	+		OpenSea	SYN2;SYN2	NM_003178;NM_133625	Body;Body	-0.471612	-0.714485	-10.9893	3.64037e-16	1.69301e-13	Z_STAGE_WEEKS	2.46914e-10	TIMP4	no
cg13710562	chr1	76005486	+		OpenSea	SLC44A5;SLC44A5	NM_001130058;NM_152697	Body;Body	-1.09152	-0.778466	-10.9893	3.64179e-16	1.69301e-13	Z_STAGE_WEEKS	2.47011e-10	SLC44A5	no
cg18292999	chr20	47893669	+	chr20:47894197-47895199	N_Shore	ZNFX1;ZFAS1;ZFAS1;ZFAS1;ZFAS1	NM_021035;NR_036658;NR_003606;NR_003605;NR_003604	5'UTR;TSS1500;TSS1500;TSS1500;TSS1500	-0.478162	-2.79934	-10.9886	3.64937e-16	1.69537e-13	Z_STAGE_WEEKS	2.47524e-10	ZNFX1	no
cg17534464	chr3	194218750	-		OpenSea				-0.492801	0.925515	-10.9869	3.67249e-16	1.70495e-13	Z_STAGE_WEEKS	2.49093e-10	ATP13A3	no
cg26412374	chr11	63437874	-	chr11:63438301-63439314	N_Shore	ATL3	NM_015459	Body	-0.86072	-2.18726	-10.9863	3.67982e-16	1.70718e-13	Z_STAGE_WEEKS	2.4959e-10	ATL3	no
cg06270615	chr17	40516068	-		OpenSea	STAT3;STAT3;STAT3	NM_139276;NM_003150;NM_213662	5'UTR;5'UTR;5'UTR	-0.503895	-0.505432	-10.9859	3.68479e-16	1.70832e-13	Z_STAGE_WEEKS	2.49927e-10	STAT3	no
cg07523850	chr1	22374962	-		OpenSea				-0.519261	-0.926058	-10.9856	3.6888e-16	1.70901e-13	Z_STAGE_WEEKS	2.50199e-10	CDC42	no
cg15209398	chr11	112619987	+		OpenSea				0.450722	-1.35896	10.9846	3.70324e-16	1.71376e-13	Z_STAGE_WEEKS	2.51179e-10	NCAM1	no
cg25959752	chr14	95950079	-		OpenSea				-0.555866	-0.108436	-10.9845	3.7041e-16	1.71376e-13	Z_STAGE_WEEKS	2.51237e-10	SYNE3	no
cg07400692	chr20	21599928	-		OpenSea	LOC101929608	NR_109878	Body	-1.10805	-0.930573	-10.9842	3.70949e-16	1.71508e-13	Z_STAGE_WEEKS	2.51602e-10	PAX1	no
cg27176425	chr10	78436222	-		OpenSea				-0.900186	-1.53289	-10.9837	3.71524e-16	1.71657e-13	Z_STAGE_WEEKS	2.51993e-10	C10orf11	no
cg12658181	chr3	43812305	-		OpenSea				-0.704376	-0.183904	-10.9833	3.71971e-16	1.71747e-13	Z_STAGE_WEEKS	2.52296e-10	ABHD5	no
cg04289802	chr7	69120461	+		OpenSea	AUTS2;AUTS2;AUTS2	NM_001127232;NM_015570;NM_001127231	Body;Body;Body	0.51484	0.466987	10.9822	3.73502e-16	1.72336e-13	Z_STAGE_WEEKS	2.53334e-10	AUTS2	no
cg21737354	chr10	71239238	-		OpenSea	TSPAN15	NM_012339	Body	-0.834774	-1.66123	-10.9818	3.74068e-16	1.7248e-13	Z_STAGE_WEEKS	2.53718e-10	TSPAN15	no
cg17040893	chr17	9923599	+		OpenSea	GAS7;GAS7;GAS7	NM_001130831;NM_201433;NM_201432	5'UTR;Body;Body	0.726766	-0.676477	10.9814	3.74617e-16	1.72616e-13	Z_STAGE_WEEKS	2.54091e-10	GAS7	no
cg06011205	chr2	16838119	-		OpenSea	FAM49A	NM_030797	5'UTR	-0.39455	1.69777	-10.9791	3.77671e-16	1.73905e-13	Z_STAGE_WEEKS	2.56162e-10	FAM49A	no
cg26700919	chr18	13375474	-		OpenSea	C18orf1;C18orf1	NM_181482;NM_181481	5'UTR;5'UTR	-0.758111	0.75326	-10.978	3.79177e-16	1.7448e-13	Z_STAGE_WEEKS	2.57184e-10	LDLRAD4	no
cg00623000	chr16	89535217	+		OpenSea	ANKRD11;ANKRD11;ANKRD11;ANKRD11	NR_045839;NM_013275;NM_001256183;NM_001256182	Body;5'UTR;5'UTR;5'UTR	-0.667641	-0.850472	-10.9777	3.7966e-16	1.74584e-13	Z_STAGE_WEEKS	2.57511e-10	ANKRD11	no
cg05897472	chr16	57350604	+		OpenSea				-0.697037	1.0297	-10.9771	3.80428e-16	1.74818e-13	Z_STAGE_WEEKS	2.58032e-10	PLLP	no
cg25442140	chr7	135005166	-		OpenSea				-0.573487	-1.21104	-10.9767	3.81015e-16	1.7497e-13	Z_STAGE_WEEKS	2.5843e-10	CNOT4	no
cg11598935	chr20	55837619	+	chr20:55839287-55839766	N_Shore	BMP7	NM_001719	Body	0.773767	-0.104359	10.9765	3.81339e-16	1.75e-13	Z_STAGE_WEEKS	2.5865e-10	BMP7	no
cg09139097	chr16	89508612	+		OpenSea	LOC101927817;LOC101927817;ANKRD11;ANKRD11;ANKRD11;ANKRD11	NR_110932;NR_110931;NR_045839;NM_013275;NM_001256183;NM_001256182	Body;Body;Body;5'UTR;5'UTR;5'UTR	-0.631242	0.848986	-10.9758	3.82276e-16	1.75311e-13	Z_STAGE_WEEKS	2.59285e-10	ANKRD11	no
cg20744163	chr10	80999841	+	chr10:81002109-81003687	N_Shelf	ZMIZ1	NM_020338	Body	0.869394	-3.24026	10.9749	3.83474e-16	1.75742e-13	Z_STAGE_WEEKS	2.60097e-10	ZMIZ1	no
cg22327175	chr11	121323934	+	chr11:121322538-121323302	S_Shore	SORL1	NM_003105	Body	0.455431	-0.808002	10.9745	3.841e-16	1.7591e-13	Z_STAGE_WEEKS	2.60522e-10	SORL1	no
cg20883571	chr2	158696092	+		OpenSea	ACVR1;ACVR1	NM_001105;NM_001111067	5'UTR;5'UTR	0.75586	1.09474	10.9721	3.87465e-16	1.77331e-13	Z_STAGE_WEEKS	2.62805e-10	ACVR1	no
cg07860058	chr11	46294720	-		OpenSea				-1.28701	-1.85835	-10.9712	3.89249e-16	1.78028e-13	Z_STAGE_WEEKS	2.64015e-10	CREB3L1	no
cg02861178	chr20	10492319	+		OpenSea	C20orf94	NM_001009608	Body	-0.496325	-0.756082	-10.9694	3.91206e-16	1.78802e-13	Z_STAGE_WEEKS	2.65342e-10	SLX4IP	no
cg05354921	chr1	3100497	+	chr1:3102540-3103352	N_Shelf	PRDM16;PRDM16	NM_022114;NM_199454	Body;Body	0.572518	-1.34889	10.9683	3.92814e-16	1.79416e-13	Z_STAGE_WEEKS	2.66433e-10	PRDM16	no
cg26103104	chr5	139490895	+	chr5:139492723-139492966	N_Shore				0.829028	-2.29664	10.9663	3.95617e-16	1.80575e-13	Z_STAGE_WEEKS	2.68334e-10	PURA	no
cg04590638	chr16	84256865	+	chr16:84256189-84256462	S_Shore	KCNG4	NM_172347	Body	-0.489661	0.678756	-10.964	3.98895e-16	1.81948e-13	Z_STAGE_WEEKS	2.70557e-10	KCNG4	no
cg06761809	chr12	609229	-		OpenSea	B4GALNT3	NM_173593	Body	-0.530122	0.365638	-10.963	4.00335e-16	1.82482e-13	Z_STAGE_WEEKS	2.71534e-10	B4GALNT3	no
cg02134347	chr14	68970795	-		OpenSea	RAD51L1	NM_133509	Body	0.44324	0.847886	10.9626	4.00958e-16	1.82644e-13	Z_STAGE_WEEKS	2.71957e-10	RAD51B	no
cg11867253	chr10	99642327	-		OpenSea	CRTAC1;CRTAC1	NM_018058;NM_001206528	Body;Body	-0.497541	0.557009	-10.9613	4.02943e-16	1.83425e-13	Z_STAGE_WEEKS	2.73303e-10	CRTAC1	no
cg13235366	chr1	44032202	-	chr1:44031286-44031853	S_Shore	PTPRF;PTPRF	NM_002840;NM_130440	Body;Body	-1.32299	0.0537017	-10.9588	4.07308e-16	1.85288e-13	Z_STAGE_WEEKS	2.76264e-10	PTPRF	no
cg08224960	chr9	97845100	-	chr9:97848140-97848525	N_Shelf	C9orf3;C9orf3	NM_032823;NM_001193329	3'UTR;3'UTR	-0.771508	1.15015	-10.9572	4.08911e-16	1.85892e-13	Z_STAGE_WEEKS	2.77351e-10	C9orf3	no
cg26753674	chr11	63869793	-		OpenSea	MACROD1	NM_014067	Body	0.68278	-0.687746	10.9561	4.10514e-16	1.86496e-13	Z_STAGE_WEEKS	2.78438e-10	MACROD1	no
cg12395259	chr2	63271927	+	chr2:63272127-63272409	N_Shore	LOC100132215;EHBP1;EHBP1;EHBP1;EHBP1	NR_027069;NM_001142616;NM_001142615;NM_001142614;NM_015252	Body;Body;Body;Body;Body	0.700535	1.83128	10.955	4.1215e-16	1.87114e-13	Z_STAGE_WEEKS	2.79548e-10	EHBP1	no
cg00319595	chr16	75300861	-	chr16:75298976-75300186	S_Shore	BCAR1;BCAR1;BCAR1;BCAR1;BCAR1	NM_001170718;NM_001170716;NM_001170715;NM_001170714;NM_001170720	TSS1500;TSS200;Body;TSS1500;TSS1500	-0.493467	1.72045	-10.9509	4.18337e-16	1.89747e-13	Z_STAGE_WEEKS	2.83744e-10	BCAR1	no
cg23619910	chr11	10477452	-		OpenSea	AMPD3;AMPD3;AMPD3	NM_001025390;NM_001025389;NM_000480	TSS200;5'UTR;Body	0.708333	-4.53213	10.9508	4.1851e-16	1.89747e-13	Z_STAGE_WEEKS	2.83861e-10	AMPD3	no
cg26605225	chr1	206684919	+	chr1:206680236-206681444	S_Shelf	RASSF5;RASSF5	NM_182664;NM_182663	Body;Body	0.380925	0.0997754	10.9504	4.19131e-16	1.89902e-13	Z_STAGE_WEEKS	2.84283e-10	RASSF5	no
cg02184918	chr16	75269222	-	chr16:75269028-75269879	Island	BCAR1;BCAR1;BCAR1;BCAR1;BCAR1;BCAR1;BCAR1;BCAR1;BCAR1	NM_001170718;NM_001170719;NM_001170721;NM_001170715;NM_001170720;NM_014567;NM_001170714;NM_001170716;NM_001170717	Body;Body;Body;Body;Body;Body;Body;Body;Body	-0.401735	1.58561	-10.9501	4.19571e-16	1.89948e-13	Z_STAGE_WEEKS	2.84581e-10	BCAR1	no
cg15115787	chr5	142730701	-		OpenSea	NR3C1;NR3C1;NR3C1;NR3C1;NR3C1;NR3C1;NR3C1;NR3C1;NR3C1;NR3C1;NR3C1;NR3C1;NR3C1;NR3C1;NR3C1	NM_001020825;NM_001204264;NM_001204263;NM_001204262;NM_001204261;NM_001204260;NM_001204259;NM_001204258;NM_000176;NM_001018077;NM_001018076;NM_001018075;NM_001018074;NM_001024094;NM_001204265	Body;Body;Body;Body;Body;Body;Body;Body;Body;Body;Body;Body;Body;Body;Body	-0.614169	-0.066278	-10.9499	4.19794e-16	1.89948e-13	Z_STAGE_WEEKS	2.84732e-10	NR3C1	no
cg13398470	chr8	27862840	+		OpenSea				0.597001	-1.94688	10.9495	4.205e-16	1.90141e-13	Z_STAGE_WEEKS	2.85211e-10	SCARA5	no
cg10523399	chr10	12606492	+		OpenSea	CAMK1D;CAMK1D	NM_020397;NM_153498	Body;Body	-0.64145	-0.0786163	-10.9489	4.2143e-16	1.90434e-13	Z_STAGE_WEEKS	2.85842e-10	CAMK1D	no
cg11483923	chr12	10869298	-		OpenSea	YBX3;YBX3	NM_001145426;NM_003651	Body;Body	-1.10429	-1.29005	-10.9483	4.22587e-16	1.9083e-13	Z_STAGE_WEEKS	2.86627e-10	YBX3	no
cg13715956	chr11	68926414	-	chr11:68924690-68924957	S_Shore	LOC338694	NR_104161	Body	-0.432673	0.25009	-10.9464	4.25181e-16	1.91874e-13	Z_STAGE_WEEKS	2.88386e-10	TPCN2	no
cg26509715	chr2	119600627	-	chr2:119599458-119600966	Island	EN1	NM_001426	Body	0.773982	-3.11152	10.9455	4.26644e-16	1.92316e-13	Z_STAGE_WEEKS	2.89379e-10	EN1	no
cg14062772	chr1	76005261	-		OpenSea	SLC44A5;SLC44A5	NM_001130058;NM_152697	Body;Body	-0.976474	0.615511	-10.9455	4.26729e-16	1.92316e-13	Z_STAGE_WEEKS	2.89436e-10	SLC44A5	no
cg05793390	chr3	194659868	-		OpenSea				-0.570698	-0.623623	-10.9427	4.30936e-16	1.94083e-13	Z_STAGE_WEEKS	2.92289e-10	XXYLT1	no
cg20810681	chr15	74421308	+	chr15:74419870-74423044	Island	LOC283731;ISLR2;ISLR2;ISLR2;ISLR2	NR_027073;NM_001130136;NM_001130137;NM_001130138;NM_020851	Body;TSS1500;TSS1500;TSS1500;TSS1500	0.653861	-2.07483	10.9415	4.32792e-16	1.9479e-13	Z_STAGE_WEEKS	2.93548e-10	ISLR2	no
cg22402261	chr1	36026611	-	chr1:36022680-36023834	S_Shelf	NCDN;NCDN;NCDN	NM_001014841;NM_014284;NM_001014839	Body;Body;Body	-0.748232	0.0325405	-10.9407	4.34144e-16	1.95269e-13	Z_STAGE_WEEKS	2.94465e-10	NCDN	no
cg19124160	chr5	124706048	+		OpenSea				-0.690892	-0.0145444	-10.94	4.35213e-16	1.9562e-13	Z_STAGE_WEEKS	2.95191e-10	ZNF608	no
cg14691266	chr14	102277400	+		OpenSea	PPP2R5C;PPP2R5C;PPP2R5C;PPP2R5C;PPP2R5C	NM_001161726;NM_001161725;NM_178587;NM_002719;NM_178586	Body;Body;Body;Body;Body	-0.710306	-1.86794	-10.9388	4.37179e-16	1.96373e-13	Z_STAGE_WEEKS	2.96524e-10	PPP2R5C	no
cg23937993	chr11	10477847	+		OpenSea	AMPD3;AMPD3;AMPD3;AMPD3	NM_001025390;NM_001025390;NM_001025389;NM_000480	1stExon;5'UTR;5'UTR;Body	0.49177	-1.68289	10.9382	4.38042e-16	1.96631e-13	Z_STAGE_WEEKS	2.97109e-10	AMPD3	no
cg13789229	chr1	7562304	+		OpenSea	CAMTA1	NM_015215	Body	0.50087	-2.11263	10.9378	4.38756e-16	1.96821e-13	Z_STAGE_WEEKS	2.97594e-10	CAMTA1	no
cg07268332	chr11	10476494	+	chr11:10472000-10472857	S_Shelf	AMPD3;AMPD3;AMPD3	NM_001025389;NM_001025390;NM_000480	TSS200;TSS1500;Body	0.512318	-0.122204	10.9371	4.39731e-16	1.97128e-13	Z_STAGE_WEEKS	2.98255e-10	AMPD3	no
cg22041417	chr19	16178195	-	chr19:16178396-16178609	N_Shore	TPM4	NM_001145160	TSS200	-0.868654	-2.05668	-10.9366	4.40707e-16	1.97435e-13	Z_STAGE_WEEKS	2.98917e-10	TPM4	no
cg06782231	chr8	49984655	+		OpenSea	C8orf22;C8orf22;C8orf22;C8orf22	NM_001007176;NM_001256598;NM_001256597;NM_001256596	TSS1500;TSS1500;TSS1500;5'UTR	-0.45586	-0.852268	-10.9342	4.44417e-16	1.98888e-13	Z_STAGE_WEEKS	3.01433e-10	C8orf22	no
cg15370140	chr17	47943346	+		OpenSea				0.419226	0.421238	10.9342	4.44535e-16	1.98888e-13	Z_STAGE_WEEKS	3.01514e-10	TAC4	no
cg02512902	chr17	25799447	+		OpenSea	KSR1	NM_014238	5'UTR	-0.691004	0.657146	-10.9324	4.47292e-16	1.99972e-13	Z_STAGE_WEEKS	3.03384e-10	KSR1	no
cg09581049	chr17	42998320	+		OpenSea				0.41108	-1.24727	10.9323	4.47548e-16	1.99972e-13	Z_STAGE_WEEKS	3.03557e-10	KIF18B	no
cg19968890	chr13	31747897	-		OpenSea				-0.640856	0.798809	-10.9316	4.4862e-16	2.00319e-13	Z_STAGE_WEEKS	3.04284e-10	HSPH1	no
cg11883790	chr3	194877106	-		OpenSea	C3orf21	NM_152531	Body	0.356898	0.687297	10.9312	4.49253e-16	2.00469e-13	Z_STAGE_WEEKS	3.04713e-10	XXYLT1	no
cg02502704	chr10	35413605	+	chr10:35415788-35416685	N_Shelf				-0.937486	0.0121703	-10.93	4.51361e-16	2.01278e-13	Z_STAGE_WEEKS	3.06143e-10	CREM	no
cg05750110	chr13	48000468	+		OpenSea				-0.665339	0.542163	-10.9272	4.55936e-16	2.03118e-13	Z_STAGE_WEEKS	3.09246e-10	SUCLA2	no
cg27290071	chr1	165353095	+		OpenSea				-0.702028	-0.49625	-10.927	4.56202e-16	2.03118e-13	Z_STAGE_WEEKS	3.09427e-10	RXRG	no
cg17071432	chr6	158178235	-		OpenSea				-0.659112	-1.06594	-10.9269	4.56386e-16	2.03118e-13	Z_STAGE_WEEKS	3.09552e-10	SNX9	no
cg22010749	chr8	95239578	+		OpenSea				-0.639181	-1.6399	-10.9263	4.57304e-16	2.03393e-13	Z_STAGE_WEEKS	3.10174e-10	CDH17	no
cg13601907	chr15	100523429	+		OpenSea	ADAMTS17	NM_139057	Body	0.515613	0.33785	10.9253	4.58998e-16	2.03902e-13	Z_STAGE_WEEKS	3.11323e-10	ADAMTS17	no
cg05882172	chr1	150505732	-		OpenSea				-0.973814	-1.67694	-10.9253	4.59051e-16	2.03902e-13	Z_STAGE_WEEKS	3.11359e-10	ADAMTSL4	no
cg14794915	chr3	57933977	-		OpenSea				0.695954	0.374507	10.9246	4.60199e-16	2.04279e-13	Z_STAGE_WEEKS	3.12138e-10	SLMAP	no
cg20668096	chr4	151500192	+	chr4:151500763-151501299	N_Shore	LRBA	NM_006726	Body	1.21509	-1.19399	10.9243	4.61264e-16	2.04618e-13	Z_STAGE_WEEKS	3.1286e-10	LRBA	no
cg16294687	chr13	106105463	-		OpenSea				-0.807199	1.05049	-10.9214	4.65603e-16	2.06313e-13	Z_STAGE_WEEKS	3.15803e-10	DAOA	no
cg26696046	chr3	53604846	+		OpenSea	CACNA1D;CACNA1D;CACNA1D	NM_000720;NM_001128840;NM_001128839	Body;Body;Body	-0.734647	-0.563042	-10.9213	4.65695e-16	2.06313e-13	Z_STAGE_WEEKS	3.15865e-10	CACNA1D	no
cg27457655	chr10	121137933	-		OpenSea	GRK5	NM_005308	Body	-0.661864	-1.30593	-10.9207	4.66794e-16	2.06652e-13	Z_STAGE_WEEKS	3.16611e-10	GRK5	no
cg23468531	chr6	153425637	-		OpenSea	RGS17	NM_012419	5'UTR	-0.981274	-0.100202	-10.9205	4.67163e-16	2.06652e-13	Z_STAGE_WEEKS	3.16861e-10	RGS17	no
cg24385990	chr10	104545749	+		OpenSea	WBP1L;WBP1L	NM_001083913;NM_017787	Body;Body	-0.972994	-2.9502	-10.9204	4.67374e-16	2.06652e-13	Z_STAGE_WEEKS	3.17004e-10	WBP1L	no
cg07268831	chr1	203256204	-		OpenSea	LINC01353;LINC01353	NR_117098;NR_117097	TSS1500;TSS200	-0.630254	-1.34893	-10.9198	4.68202e-16	2.06883e-13	Z_STAGE_WEEKS	3.17566e-10	CHIT1	no
cg08081757	chr22	31274238	-		OpenSea	OSBP2;OSBP2;OSBP2;OSBP2;OSBP2	NM_001282741;NM_001282740;NM_001282738;NM_030758;NM_001282739	Body;Body;Body;Body;Body	-0.567862	-1.10482	-10.9185	4.7055e-16	2.07786e-13	Z_STAGE_WEEKS	3.19159e-10	OSBP2	no
cg18442362	chr7	44677772	+		OpenSea	OGDH;OGDH;OGDH	NM_001003941;NM_001165036;NM_002541	Body;Body;Body	-0.622595	-0.00258976	-10.9183	4.70869e-16	2.07791e-13	Z_STAGE_WEEKS	3.19375e-10	OGDH	no
cg02093006	chr10	32201942	-		OpenSea	ARHGAP12	NM_018287	5'UTR	-0.64637	0.804995	-10.9165	4.73968e-16	2.09023e-13	Z_STAGE_WEEKS	3.21477e-10	ARHGAP12	no
cg08509840	chr3	125821264	+		OpenSea	SLC41A3	NM_001164475	TSS1500	-0.472522	-1.23604	-10.916	4.74768e-16	2.0924e-13	Z_STAGE_WEEKS	3.2202e-10	SLC41A3	no
cg09726342	chr3	149336129	-		OpenSea	WWTR1;WWTR1;WWTR1	NM_001168280;NM_001168278;NM_015472	Body;Body;Body	-0.959841	0.78364	-10.9154	4.75915e-16	2.09609e-13	Z_STAGE_WEEKS	3.22797e-10	WWTR1	no
cg21312542	chr10	93661706	+		OpenSea				-1.10124	-1.52205	-10.9152	4.76344e-16	2.09662e-13	Z_STAGE_WEEKS	3.23088e-10	FGFBP3	no
cg15745450	chr19	4973177	-	chr19:4968557-4969417	S_Shelf	KDM4B	NM_015015	5'UTR	-0.470048	-0.926474	-10.914	4.78211e-16	2.10347e-13	Z_STAGE_WEEKS	3.24355e-10	KDM4B	no
cg07604732	chr16	19295632	-		OpenSea	LOC728276	NR_024436	TSS1500	-0.883604	-1.4458	-10.9132	4.79735e-16	2.1088e-13	Z_STAGE_WEEKS	3.25389e-10	CLEC19A	no
cg13664888	chr1	150586269	+		OpenSea				-1.33053	-1.19536	-10.9133	4.80333e-16	2.10964e-13	Z_STAGE_WEEKS	3.25794e-10	ENSA	no
cg04581938	chr6	31364999	-	chr6:31367476-31367916	N_Shelf				-0.582924	-2.72273	-10.9127	4.80547e-16	2.10964e-13	Z_STAGE_WEEKS	3.25939e-10	MICA	no
cg06410510	chr2	107458059	+	chr2:107459523-107459882	N_Shore	ST6GAL2;ST6GAL2;ST6GAL2	NM_032528;NM_001142352;NM_001142351	Body;Body;Body	0.460884	0.45536	10.9105	4.84285e-16	2.12434e-13	Z_STAGE_WEEKS	3.28475e-10	ST6GAL2	no
cg23996381	chr17	70030378	-		OpenSea	LINC01152;LINC01152;LOC102723517	NR_110124;NR_110132;NR_110877	Body;Body;Body	0.684957	-0.32033	10.9104	4.84521e-16	2.12434e-13	Z_STAGE_WEEKS	3.28635e-10	AC007461.1	no
cg02787506	chr10	99300524	+		OpenSea	UBTD1	NM_024954	Body	-0.461443	-0.525642	-10.91	4.85237e-16	2.1261e-13	Z_STAGE_WEEKS	3.2912e-10	UBTD1	no
cg23568750	chr1	28763295	+		OpenSea	PHACTR4;PHACTR4	NM_023923;NM_001048183	TSS1500;Body	-0.572815	2.01672	-10.9097	4.85739e-16	2.12665e-13	Z_STAGE_WEEKS	3.29461e-10	PHACTR4	no
cg03834338	chr17	27466541	+		OpenSea	MYO18A;MYO18A	NM_203318;NM_078471	Body;Body	-0.422926	0.58116	-10.9096	4.8599e-16	2.12665e-13	Z_STAGE_WEEKS	3.29631e-10	MYO18A	no
cg01663988	chr1	22459200	-	chr1:22456023-22456225	S_Shelf	WNT4	NM_030761	Body	-0.754985	-1.81286	-10.9093	4.86425e-16	2.12718e-13	Z_STAGE_WEEKS	3.29926e-10	WNT4	no
cg21770330	chr11	124616459	+	chr11:124615389-124617006	Island	NRGN;NRGN	NM_001126181;NM_006176	3'UTR;3'UTR	1.00764	-3.78806	10.9088	4.8739e-16	2.13003e-13	Z_STAGE_WEEKS	3.30581e-10	NRGN	no
cg14002228	chr20	30300972	+		OpenSea	BCL2L1;BCL2L1	NM_138578;NM_001191	Body;Body	-0.427581	-1.15217	-10.9082	4.88413e-16	2.13313e-13	Z_STAGE_WEEKS	3.31274e-10	BCL2L1	no
cg21941262	chr6	30495956	+		OpenSea				-0.650146	-1.43161	-10.9052	4.93766e-16	2.15512e-13	Z_STAGE_WEEKS	3.34905e-10	GNL1	no
cg18041815	chr12	123882945	-		OpenSea	SETD8	NM_020382	Body	-0.711639	-0.373215	-10.9046	4.94835e-16	2.15771e-13	Z_STAGE_WEEKS	3.3563e-10	SETD8	no
cg01254707	chr2	102953421	+		OpenSea	IL1RL1;IL1RL1	NM_016232;NM_003856	5'UTR;TSS1500	-0.893348	0.189357	-10.9045	4.94996e-16	2.15771e-13	Z_STAGE_WEEKS	3.35739e-10	IL1RL1	no
cg23239846	chr17	29412769	-		OpenSea				-0.614695	-0.0825882	-10.9037	4.9642e-16	2.16252e-13	Z_STAGE_WEEKS	3.36705e-10	NF1	no
cg23099587	chr4	74570525	-		OpenSea				-0.561513	1.06212	-10.9032	4.97433e-16	2.16555e-13	Z_STAGE_WEEKS	3.37393e-10	IL8	no
cg11274172	chr11	75736215	+		OpenSea	UVRAG	NM_003369	Body	0.723511	-1.1135	10.9026	4.98428e-16	2.16849e-13	Z_STAGE_WEEKS	3.38067e-10	UVRAG	no
cg15694238	chr18	12317807	-		OpenSea	TUBB6;TUBB6;TUBB6;TUBB6;TUBB6;TUBB6;TUBB6;TUBB6	NM_001303528;NM_001303529;NM_001303530;NM_001303524;NM_001303526;NM_032525;NM_001303525;NM_001303527	5'UTR;5'UTR;5'UTR;Body;Body;Body;Body;Body	-0.896285	-1.65763	-10.9013	5.00926e-16	2.17796e-13	Z_STAGE_WEEKS	3.39762e-10	TUBB6	no
cg10770533	chr1	2997542	+	chr1:2997272-2997473	S_Shore	PRDM16;PRDM16	NM_022114;NM_199454	Body;Body	0.430429	1.40609	10.9007	5.01925e-16	2.1809e-13	Z_STAGE_WEEKS	3.40439e-10	PRDM16	no
cg02932364	chr1	227981671	-		OpenSea				0.609212	-1.58607	10.8996	5.0393e-16	2.18821e-13	Z_STAGE_WEEKS	3.41799e-10	SNAP47	no
cg13135455	chr2	241860318	-	chr2:241858187-241858535	S_Shore				-0.399946	-0.231375	-10.8978	5.07116e-16	2.20064e-13	Z_STAGE_WEEKS	3.4396e-10	AC104809.3	no
cg00944067	chr7	37129597	-		OpenSea	ELMO1;ELMO1;ELMO1	NM_001206480;NM_014800;NM_001206482	Body;Body;Body	-0.436099	-0.0508026	-10.8972	5.08279e-16	2.20427e-13	Z_STAGE_WEEKS	3.44749e-10	ELMO1	no
cg09918713	chr16	29832663	-		OpenSea	PAGR1;MVP;MVP	NM_024516;NM_005115;NM_017458	3'UTR;5'UTR;5'UTR	-0.751509	0.729713	-10.8966	5.09448e-16	2.20794e-13	Z_STAGE_WEEKS	3.45542e-10	PAGR1	no
cg01643513	chr12	57674078	+		OpenSea	R3HDM2	NM_014925	Body	-0.530757	0.784939	-10.8961	5.10371e-16	2.21052e-13	Z_STAGE_WEEKS	3.46168e-10	R3HDM2	no
cg17591812	chr9	137325047	-		OpenSea	RXRA;RXRA;RXRA	NM_001291920;NM_001291921;NM_002957	Body;Body;Body	-0.651061	-0.0985043	-10.8951	5.12268e-16	2.21672e-13	Z_STAGE_WEEKS	3.47455e-10	RXRA	no
cg21921630	chr1	32828784	-	chr1:32826944-32828017	S_Shore	LOC100128071;TSSK3	NM_001167676;NM_052841	TSS1500;Body	-0.536541	0.184613	-10.8947	5.12957e-16	2.21672e-13	Z_STAGE_WEEKS	3.47922e-10	TSSK3	no
cg24520862	chr11	75943228	+	chr11:75945903-75947583	N_Shelf				0.484515	-0.210969	10.8947	5.13001e-16	2.21672e-13	Z_STAGE_WEEKS	3.47952e-10	WNT11	no
cg01639617	chr3	71115046	-	chr3:71114334-71114821	S_Shore	FOXP1;FOXP1;FOXP1;FOXP1;FOXP1;FOXP1;FOXP1;FOXP1	NM_001244813;NM_001244815;NM_032682;NM_001244816;NM_001244814;NM_001244812;NM_001244810;NM_001244808	TSS1500;Body;Body;Body;Body;Body;Body;Body	-0.889839	-0.736542	-10.8946	5.1311e-16	2.21672e-13	Z_STAGE_WEEKS	3.48025e-10	FOXP1	no
cg04254523	chr5	75997440	-		OpenSea	IQGAP2;IQGAP2;IQGAP2;IQGAP2	NM_001285461;NM_001285462;NM_006633;NM_001285460	Body;Body;Body;Body	-0.841463	-0.711677	-10.8912	5.19435e-16	2.24262e-13	Z_STAGE_WEEKS	3.52316e-10	IQGAP2	no
cg07987890	chr15	69366322	-	chr15:69366321-69366796	Island	MIR548H4	NR_031680	Body	0.387201	-2.40292	10.8893	5.23051e-16	2.25679e-13	Z_STAGE_WEEKS	3.54768e-10	NOX5	no
cg02970258	chr10	116336057	+		OpenSea	ABLIM1;ABLIM1;ABLIM1	NM_002313;NM_001003407;NM_001003408	Body;Body;Body	-0.527023	0.954326	-10.8879	5.25834e-16	2.26736e-13	Z_STAGE_WEEKS	3.56656e-10	ABLIM1	no
cg15132165	chr17	773137	-		OpenSea	NXN	NM_022463	Body	-0.828838	-2.01345	-10.8873	5.26933e-16	2.27005e-13	Z_STAGE_WEEKS	3.57401e-10	NXN	no
cg14877718	chr5	71228754	-		OpenSea				-0.592861	-0.466104	-10.8872	5.27138e-16	2.27005e-13	Z_STAGE_WEEKS	3.57541e-10	MAP1B	no
cg00713280	chr17	48996393	+		OpenSea				-0.484145	-1.23742	-10.887	5.27462e-16	2.27005e-13	Z_STAGE_WEEKS	3.5776e-10	SPAG9	no
cg21487856	chr2	54828502	-		OpenSea	SPTBN1;SPTBN1	NM_178313;NM_003128	Body;Body	-0.891217	0.531367	-10.8862	5.29153e-16	2.27589e-13	Z_STAGE_WEEKS	3.58907e-10	SPTBN1	no
cg02861197	chr11	12108286	+		OpenSea				-0.524078	-1.42703	-10.8847	5.31982e-16	2.2866e-13	Z_STAGE_WEEKS	3.60826e-10	MICAL2	no
cg12515083	chr1	32225203	+	chr1:32226146-32226535	N_Shore	MIR4254;ADGRB2;ADGRB2	NR_036216;NM_001294336;NM_001294335	TSS1500;5'UTR;5'UTR	0.454821	-0.226322	10.8836	5.33945e-16	2.29258e-13	Z_STAGE_WEEKS	3.62157e-10	BAI2	no
cg13363972	chr2	234317424	+		OpenSea	DGKD;DGKD	NM_152879;NM_003648	Body;Body	0.390121	-0.127764	10.8836	5.3405e-16	2.29258e-13	Z_STAGE_WEEKS	3.62228e-10	DGKD	no
cg13315719	chr3	18883670	+		OpenSea				-0.831418	-1.9802	-10.8785	5.4406e-16	2.33408e-13	Z_STAGE_WEEKS	3.69018e-10	KCNH8	no
cg12802677	chr15	77288844	+		OpenSea	PSTPIP1	NM_003978	Body	-0.870102	-1.22499	-10.8771	5.46887e-16	2.34472e-13	Z_STAGE_WEEKS	3.70935e-10	PSTPIP1	no
cg17178175	chr2	178109973	-		OpenSea	NFE2L2;NFE2L2;NFE2L2	NM_006164;NM_001145413;NM_001145412	Body;5'UTR;5'UTR	-0.778743	0.138154	-10.8767	5.47668e-16	2.34659e-13	Z_STAGE_WEEKS	3.71465e-10	NFE2L2	no
cg16247085	chr3	115770153	-		OpenSea	LSAMP	NM_002338	Body	-0.44152	-0.125657	-10.8747	5.51494e-16	2.36149e-13	Z_STAGE_WEEKS	3.74061e-10	LSAMP	no
cg14209922	chr2	65171039	+		OpenSea				-0.848956	-1.06387	-10.8743	5.52315e-16	2.36351e-13	Z_STAGE_WEEKS	3.74617e-10	SLC1A4	no
cg03272370	chr20	10350530	+		OpenSea				-0.619047	-0.182036	-10.8737	5.53593e-16	2.36749e-13	Z_STAGE_WEEKS	3.75484e-10	MKKS	no
cg11106117	chr5	139491230	-	chr5:139492723-139492966	N_Shore				0.673307	-1.3891	10.8724	5.56199e-16	2.37714e-13	Z_STAGE_WEEKS	3.77251e-10	PURA	no
cg01126903	chr15	60638351	+		OpenSea				-0.453737	1.86459	-10.872	5.57074e-16	2.37938e-13	Z_STAGE_WEEKS	3.77845e-10	ANXA2	no
cg01254273	chr21	43174927	+	chr21:43176662-43176894	N_Shore	RIPK4	NM_020639	Body	0.406795	-0.628941	10.8693	5.62435e-16	2.40023e-13	Z_STAGE_WEEKS	3.81481e-10	RIPK4	no
cg27585994	chr2	202724853	+		OpenSea	CDK15;CDK15;CDK15	NM_001261436;NM_001261435;NM_139158	Body;Body;Body	0.623318	0.246865	10.8692	5.62665e-16	2.40023e-13	Z_STAGE_WEEKS	3.81637e-10	CDK15	no
cg07160420	chr17	48863591	-		OpenSea				-0.860608	-0.648012	-10.8676	5.66081e-16	2.41329e-13	Z_STAGE_WEEKS	3.83954e-10	LUC7L3	no
cg23698269	chr11	10316851	+	chr11:10315279-10315933	S_Shore	SBF2	NM_030962	TSS1500	0.600612	-0.680548	10.8671	5.67071e-16	2.41599e-13	Z_STAGE_WEEKS	3.84626e-10	SBF2	no
cg18085657	chr15	70418334	-		OpenSea				0.539407	-0.0440637	10.8665	5.68169e-16	2.41915e-13	Z_STAGE_WEEKS	3.8537e-10	TLE3	no
cg04140807	chr15	99320300	-		OpenSea	IGF1R;IGF1R	NM_000875;NM_001291858	Body;Body	0.817773	-1.31616	10.8621	5.77413e-16	2.45556e-13	Z_STAGE_WEEKS	3.9164e-10	IGF1R	no
cg20110719	chr12	58268266	+		OpenSea				-0.932777	-0.383372	-10.8621	5.77446e-16	2.45556e-13	Z_STAGE_WEEKS	3.91662e-10	CTDSP2	no
cg12972064	chr3	171887393	-		OpenSea	FNDC3B;FNDC3B	NM_001135095;NM_022763	Body;Body	-0.978211	-2.11804	-10.8614	5.79089e-16	2.46101e-13	Z_STAGE_WEEKS	3.92777e-10	FNDC3B	no
cg19189116	chr13	73746102	+		OpenSea				0.601073	1.4131	10.8591	5.83666e-16	2.47891e-13	Z_STAGE_WEEKS	3.95881e-10	KLF5	no
cg10978403	chr11	63869970	+		OpenSea	FLRT1;MACROD1	NM_013280;NM_014067	TSS1500;Body	0.380282	0.0484308	10.8575	5.87056e-16	2.49174e-13	Z_STAGE_WEEKS	3.98181e-10	MACROD1	no
cg13926208	chr4	15239597	-		OpenSea	LOC101929095	NR_125911	Body	-0.719986	-0.390453	-10.8565	5.89214e-16	2.49934e-13	Z_STAGE_WEEKS	3.99644e-10	C1QTNF7	no
cg15740114	chr17	9923497	+		OpenSea	GAS7;GAS7;GAS7	NM_001130831;NM_201433;NM_201432	5'UTR;Body;Body	0.5403	-0.144469	10.8535	5.95704e-16	2.52529e-13	Z_STAGE_WEEKS	4.04046e-10	GAS7	no
cg26663490	chr17	72443066	+	chr17:72442927-72443194	Island	GPRC5C;GPRC5C	NM_018653;NM_022036	Body;Body	-0.730693	0.118994	-10.8531	5.9664e-16	2.52768e-13	Z_STAGE_WEEKS	4.04681e-10	GPRC5C	no
cg13027088	chr6	53793828	+		OpenSea	LOC101927189	NR_125842	TSS1500	-0.883071	-0.126069	-10.8527	5.97441e-16	2.52949e-13	Z_STAGE_WEEKS	4.05224e-10	MLIP	no
cg07068898	chr5	176067282	+		OpenSea	EIF4E1B	NM_001099408	5'UTR	-0.682155	-1.71806	-10.8518	5.99481e-16	2.53654e-13	Z_STAGE_WEEKS	4.06608e-10	EIF4E1B	no
cg00232092	chr7	5518887	-	chr7:5521368-5521615	N_Shelf	FBXL18	NM_024963	3'UTR	0.875317	-0.735395	10.8515	6.00193e-16	2.53797e-13	Z_STAGE_WEEKS	4.07091e-10	FBXL18	no
cg10851715	chr8	49984830	+		OpenSea	C8orf22	NM_001007176	TSS200	-0.89107	-1.62124	-10.8491	6.05401e-16	2.55717e-13	Z_STAGE_WEEKS	4.10623e-10	C8orf22	no
cg05415647	chr2	120240720	-		OpenSea	SCTR	NM_002980	Body	-0.720667	-1.48449	-10.849	6.05488e-16	2.55717e-13	Z_STAGE_WEEKS	4.10682e-10	SCTR	no
cg15826444	chr2	20767574	+		OpenSea				0.375455	-0.331752	10.8477	6.08537e-16	2.56845e-13	Z_STAGE_WEEKS	4.12751e-10	HS1BP3	no
cg05746523	chr6	108437684	-	chr6:108437998-108441208	N_Shore				0.634001	-1.21835	10.8456	6.13095e-16	2.58608e-13	Z_STAGE_WEEKS	4.15842e-10	OSTM1	no
cg20064462	chr13	109582080	+		OpenSea	MYO16;MYO16	NM_001198950;NM_015011	Body;Body	-0.827383	-1.76991	-10.8451	6.14285e-16	2.58949e-13	Z_STAGE_WEEKS	4.1665e-10	MYO16	no
cg12583320	chr14	74296935	-		OpenSea				-0.613528	0.993792	-10.8446	6.15383e-16	2.59243e-13	Z_STAGE_WEEKS	4.17394e-10	PTGR2	no
cg06305062	chr8	58991477	-		OpenSea	FAM110B	NM_147189	5'UTR	-1.0676	1.23843	-10.8445	6.15747e-16	2.59243e-13	Z_STAGE_WEEKS	4.17641e-10	FAM110B	no
cg18008675	chr2	173832936	+		OpenSea	RAPGEF4;RAPGEF4	NM_007023;NM_001100397	Body;Body	-1.04016	-0.994828	-10.8443	6.16242e-16	2.59291e-13	Z_STAGE_WEEKS	4.17976e-10	RAPGEF4	no
cg05993525	chr11	2769184	-		OpenSea	KCNQ1;KCNQ1	NM_000218;NM_181798	Body;Body	0.324837	0.626104	10.844	6.16725e-16	2.59333e-13	Z_STAGE_WEEKS	4.18304e-10	KCNQ1	no
cg16173140	chr15	33306169	+		OpenSea	FMN1;FMN1	NM_001103184;NM_001277313	Body;Body	-1.06972	0.911867	-10.8429	6.19303e-16	2.60256e-13	Z_STAGE_WEEKS	4.20053e-10	FMN1	no
cg02093399	chr2	240455717	-		OpenSea				-0.512682	0.0782727	-10.8425	6.20132e-16	2.60443e-13	Z_STAGE_WEEKS	4.20615e-10	AC079612.1	no
cg14986464	chr6	31669902	-	chr6:31670594-31671274	N_Shore	BAT5	NM_021160	Body	-0.490495	-1.33155	-10.8412	6.2303e-16	2.61498e-13	Z_STAGE_WEEKS	4.22581e-10	ABHD16A	no
cg21006536	chr5	71806763	-		OpenSea				-0.934486	0.564813	-10.841	6.2364e-16	2.61592e-13	Z_STAGE_WEEKS	4.22994e-10	ZNF366	no
cg01422683	chr12	66276363	-		OpenSea	LOC100129940;LOC100129940;LOC100129940;HMGA2;HMGA2;HMGA2;HMGA2	NR_120478;NM_001292024;NM_001292023;NM_001300919;NM_003484;NM_001300918;NM_003483	TSS1500;TSS1500;TSS1500;Body;Body;Body;Body	-0.473237	0.138343	-10.8398	6.26101e-16	2.62462e-13	Z_STAGE_WEEKS	4.24664e-10	HMGA2	no
cg04094729	chr1	14590277	+		OpenSea				0.521255	1.29958	10.8389	6.28206e-16	2.63182e-13	Z_STAGE_WEEKS	4.26091e-10	KAZN	no
cg21975725	chr5	90592599	+		OpenSea				-0.777909	-0.501433	-10.8383	6.29684e-16	2.63638e-13	Z_STAGE_WEEKS	4.27094e-10	ARRDC3	no
cg12642568	chr1	1846648	-	chr1:1850098-1851391	N_Shelf	CALML6;CALML6	NM_138705;NM_138705	5'UTR;1stExon	-0.364958	-0.341396	-10.8361	6.34573e-16	2.65521e-13	Z_STAGE_WEEKS	4.3041e-10	CALML6	no
cg20172922	chr10	4055931	-		OpenSea				-0.429222	0.72836	-10.8354	6.36304e-16	2.66081e-13	Z_STAGE_WEEKS	4.31584e-10	KLF6	no
cg17737621	chr20	21372480	+	chr20:21372041-21372463	S_Shore				0.600718	-3.23554	10.8339	6.39735e-16	2.67351e-13	Z_STAGE_WEEKS	4.33911e-10	XRN2	no
cg26894079	chr11	122954435	+		OpenSea	ASAM	NM_024769	Body	-0.835881	-0.816959	-10.8335	6.40665e-16	2.67575e-13	Z_STAGE_WEEKS	4.34542e-10	CLMP	no
cg15571489	chr8	100636620	+		OpenSea	VPS13B;VPS13B	NM_152564;NM_017890	Body;Body	-0.787059	0.998198	-10.8314	6.45652e-16	2.69492e-13	Z_STAGE_WEEKS	4.37924e-10	VPS13B	no
cg21397177	chr4	143017332	-		OpenSea	INPP4B;INPP4B	NM_003866;NM_001101669	Body;Body	-0.851713	-1.4434	-10.8301	6.48725e-16	2.7055e-13	Z_STAGE_WEEKS	4.40009e-10	INPP4B	no
cg24998347	chr9	119311603	+		OpenSea	ASTN2;ASTN2;ASTN2;ASTN2;ASTN2-AS1;ASTN2	NM_198188;NM_198187;NM_001184734;NM_198186;NR_033973;NM_014010	Body;Body;Body;Body;Body;Body	-0.479443	0.113499	-10.83	6.48985e-16	2.7055e-13	Z_STAGE_WEEKS	4.40185e-10	ASTN2	no
cg26276572	chr21	46421023	-	chr21:46421216-46421523	N_Shore	NCRNA00162	NR_024089	Body	-0.595194	-0.88186	-10.8292	6.50861e-16	2.71166e-13	Z_STAGE_WEEKS	4.41458e-10	FAM207A	no
cg14294215	chr11	75922177	-	chr11:75922169-75922376	Island				0.464242	-1.0248	10.8287	6.51956e-16	2.71455e-13	Z_STAGE_WEEKS	4.422e-10	WNT11	no
cg02283691	chr19	33182526	-	chr19:33182609-33183562	N_Shore	NUDT19	NM_001105570	TSS1500	-0.762719	-2.52264	-10.8267	6.56722e-16	2.73272e-13	Z_STAGE_WEEKS	4.45433e-10	NUDT19	no
cg14651082	chr12	125145939	+	chr12:125145445-125145669	S_Shore				0.464334	-1.89387	10.8263	6.57658e-16	2.73494e-13	Z_STAGE_WEEKS	4.46068e-10	NCOR2	no
cg02687352	chr2	97557285	+		OpenSea	FAM178B;FAM178B	NM_001122646;NM_016490	Body;Body	-0.374966	-0.0594987	-10.8261	6.5819e-16	2.73547e-13	Z_STAGE_WEEKS	4.46428e-10	FAM178B	no
cg03784258	chr6	44630385	-		OpenSea				0.601117	0.285541	10.823	6.65642e-16	2.76475e-13	Z_STAGE_WEEKS	4.51483e-10	SUPT3H	no
cg02517711	chr2	26700914	-		OpenSea	OTOF;OTOF;OTOF;OTOF	NM_004802;NM_194323;NM_194248;NM_194322	TSS200;TSS200;Body;TSS200	-0.833825	-2.50094	-10.8216	6.69063e-16	2.77524e-13	Z_STAGE_WEEKS	4.53804e-10	OTOF	no
cg16755214	chr14	54720346	+		OpenSea				-0.446112	0.415685	-10.8216	6.69156e-16	2.77524e-13	Z_STAGE_WEEKS	4.53866e-10	CDKN3	no
cg08154783	chr14	62302988	-		OpenSea				0.48467	0.258406	10.8215	6.69395e-16	2.77524e-13	Z_STAGE_WEEKS	4.54029e-10	SNAPC1	no
cg16558923	chr10	127769172	-		OpenSea	ADAM12;ADAM12;ADAM12;ADAM12;ADAM12	NM_003474;NM_001288973;NM_001288975;NM_021641;NM_001288974	Body;Body;Body;Body;Body	0.590223	0.979395	10.8203	6.72235e-16	2.7846e-13	Z_STAGE_WEEKS	4.55955e-10	ADAM12	no
cg08810410	chr1	203300522	+	chr1:203296277-203296929	S_Shelf				-0.495796	0.0316464	-10.8202	6.72475e-16	2.7846e-13	Z_STAGE_WEEKS	4.56117e-10	FMOD	no
cg01059428	chr6	159487759	+		OpenSea				-0.825408	-0.781835	-10.816	6.82891e-16	2.82601e-13	Z_STAGE_WEEKS	4.63183e-10	TAGAP	no
cg14294658	chr11	17994507	-		OpenSea	SERGEF	NM_012139	Body	-0.564742	-0.955238	-10.8152	6.84879e-16	2.83156e-13	Z_STAGE_WEEKS	4.64531e-10	SERGEF	no
cg20069117	chr17	41005164	-		OpenSea	AOC3;AOC3;AOC3;AOC3	NM_001277731;NM_003734;NM_001277732;NR_102422	Body;Body;TSS200;Body	-0.584585	-0.616182	-10.8151	6.85069e-16	2.83156e-13	Z_STAGE_WEEKS	4.6466e-10	AOC3	no
cg10532358	chr2	161080729	-		OpenSea				-0.74379	-0.259812	-10.8148	6.85855e-16	2.83309e-13	Z_STAGE_WEEKS	4.65193e-10	ITGB6	no
cg17940495	chr6	14282882	-		OpenSea				0.561478	-0.404899	10.814	6.87922e-16	2.83989e-13	Z_STAGE_WEEKS	4.66595e-10	CD83	no
cg15286094	chr7	116660213	+		OpenSea	ST7;ST7	NM_018412;NM_021908	Body;Body	0.679743	-2.34673	10.8119	6.93209e-16	2.85998e-13	Z_STAGE_WEEKS	4.70181e-10	ST7	no
cg07818050	chr5	134685323	-		OpenSea	H2AFY;H2AFY;H2AFY;H2AFY	NM_001040158;NM_004893;NM_138610;NM_138609	Body;Body;Body;Body	-0.705661	-0.323625	-10.81	6.97785e-16	2.87562e-13	Z_STAGE_WEEKS	4.73285e-10	C5orf66	no
cg10692140	chr6	30496072	-		OpenSea				-0.966582	-1.60013	-10.8101	6.97848e-16	2.87562e-13	Z_STAGE_WEEKS	4.73327e-10	GNL1	no
cg15264020	chr3	61674210	-		OpenSea	PTPRG	NM_002841	Body	0.671156	0.991986	10.8099	6.98272e-16	2.87562e-13	Z_STAGE_WEEKS	4.73615e-10	PTPRG	no
cg10766357	chr22	24827114	+		OpenSea	ADORA2A;ADORA2A;ADORA2A;ADORA2A;ADORA2A;ADORA2A;ADORA2A;ADORA2A-AS1;SPECC1L-ADORA2A	NM_001278499;NM_000675;NM_001278498;NM_001278497;NM_001278500;NR_103544;NR_103543;NR_028484;NR_103546	5'UTR;5'UTR;TSS1500;TSS1500;5'UTR;Body;Body;Body;Body	-0.512279	-0.707108	-10.809	7.00451e-16	2.88105e-13	Z_STAGE_WEEKS	4.75093e-10	SPECC1L-ADORA2A	no
cg26857626	chr8	106765290	-		OpenSea	ZFPM2	NM_012082	Body	0.668519	-1.53019	10.8089	7.00821e-16	2.88105e-13	Z_STAGE_WEEKS	4.75344e-10	ZFPM2	no
cg01429657	chr3	54985660	+		OpenSea	LRTM1;CACNA2D3	NM_001304389;NM_018398	5'UTR;Body	-0.629127	-1.96511	-10.8088	7.00864e-16	2.88105e-13	Z_STAGE_WEEKS	4.75373e-10	CACNA2D3	no
cg14421355	chr8	22045464	+		OpenSea	BMP1;BMP1;BMP1;BMP1	NR_033404;NR_033403;NM_001199;NM_006129	Body;Body;Body;Body	-0.602934	0.57208	-10.8085	7.01772e-16	2.8816e-13	Z_STAGE_WEEKS	4.75989e-10	BMP1	no
cg04137890	chr11	3063188	-		OpenSea	CARS;CARS;CARS;CARS;CARS	NR_036542;NM_001751;NM_001014437;NM_001194997;NM_139273	Body;Body;Body;Body;Body	-0.70501	-0.937071	-10.8085	7.01848e-16	2.8816e-13	Z_STAGE_WEEKS	4.76041e-10	CARS	no
cg19858882	chr17	30683220	+		OpenSea	ZNF207;ZNF207;ZNF207	NM_001098507;NM_001032293;NM_003457	Body;Body;Body	-0.881264	-0.6714	-10.808	7.02955e-16	2.8844e-13	Z_STAGE_WEEKS	4.76791e-10	ZNF207	no
cg10902724	chr11	72641243	-		OpenSea	FCHSD2	NM_014824	Body	0.635819	-0.324958	10.8076	7.03968e-16	2.88681e-13	Z_STAGE_WEEKS	4.77478e-10	FCHSD2	no
cg26758594	chr8	134210148	+		OpenSea	WISP1;WISP1;WISP1;WISP1;WISP1	NR_037944;NM_001204869;NM_003882;NM_001204870;NM_080838	Body;Body;Body;Body;Body	0.376309	0.892285	10.8069	7.05758e-16	2.8924e-13	Z_STAGE_WEEKS	4.78692e-10	WISP1	no
cg20248394	chr1	8249976	+		OpenSea				-1.06479	-0.60849	-10.8043	7.12748e-16	2.91928e-13	Z_STAGE_WEEKS	4.83433e-10	SLC45A1	no
cg06829760	chr2	16845412	-		OpenSea	FAM49A	NM_030797	5'UTR	-0.513209	0.191068	-10.8013	7.20492e-16	2.94922e-13	Z_STAGE_WEEKS	4.88686e-10	FAM49A	no
cg20229014	chr8	134529378	+		OpenSea	ST3GAL1;ST3GAL1	NM_003033;NM_173344	5'UTR;5'UTR	-1.12982	-2.88098	-10.8007	7.22501e-16	2.95566e-13	Z_STAGE_WEEKS	4.90049e-10	ST3GAL1	no
cg01044662	chr2	75938360	-	chr2:75937657-75938139	S_Shore	C2orf3	NM_003203	TSS1500	-0.457805	-1.24917	-10.7996	7.24737e-16	2.96302e-13	Z_STAGE_WEEKS	4.91565e-10	GCFC2	no
cg07895719	chr17	47099640	+		OpenSea	IGF2BP1;IGF2BP1	NM_006546;NM_001160423	Body;Body	0.461773	-1.29086	10.7994	7.25457e-16	2.96418e-13	Z_STAGE_WEEKS	4.92053e-10	IGF2BP1	no
cg23898477	chr8	86262948	+		OpenSea	CA1;CA1;CA1;CA1;CA1;CA1	NM_001291968;NM_001738;NM_001128829;NM_001128831;NM_001128830;NM_001291967	5'UTR;5'UTR;5'UTR;5'UTR;5'UTR;5'UTR	-0.551639	-0.376547	-10.7983	7.28168e-16	2.97346e-13	Z_STAGE_WEEKS	4.93893e-10	CA1	no
cg11577898	chr5	78094446	+		OpenSea	ARSB	NM_000046	Body	-0.844774	-0.288754	-10.7972	7.31176e-16	2.98395e-13	Z_STAGE_WEEKS	4.95933e-10	ARSB	no
cg07844381	chr4	82342723	-		OpenSea				-0.748163	-1.40025	-10.7968	7.32351e-16	2.98695e-13	Z_STAGE_WEEKS	4.9673e-10	RASGEF1B	no
cg03736413	chr11	76071883	-		OpenSea	PRKRIR;PRKRIR	NR_130898;NM_004705	Body;Body	-1.28476	0.924421	-10.7964	7.34565e-16	2.99418e-13	Z_STAGE_WEEKS	4.98231e-10	PRKRIR	no
cg05168015	chr5	171880461	+	chr5:171881182-171881547	N_Shore	SH3PXD2B	NM_001017995	Body	0.74773	-4.25962	10.7946	7.38073e-16	3.00667e-13	Z_STAGE_WEEKS	5.0061e-10	SH3PXD2B	yes
cg09295799	chr6	5994235	+	chr6:5994909-5995203	N_Shore				0.867014	-0.260136	10.7944	7.38729e-16	3.00754e-13	Z_STAGE_WEEKS	5.01056e-10	NRN1	no
cg00772959	chr1	9532871	-		OpenSea				-0.410224	0.337148	-10.7941	7.39514e-16	3.00893e-13	Z_STAGE_WEEKS	5.01588e-10	SLC25A33	no
cg05599246	chr5	1343592	+	chr5:1344545-1345469	N_Shore	CLPTM1L	NM_030782	Body	-0.579393	0.903321	-10.7938	7.40207e-16	3.00956e-13	Z_STAGE_WEEKS	5.02058e-10	CLPTM1L	no
cg14074174	chr19	7986206	+	chr19:7985065-7985390	S_Shore	SNAPC2;SNAPC2	NR_030717;NM_003083	Body;Body	-0.334334	-0.217274	-10.7937	7.40558e-16	3.00956e-13	Z_STAGE_WEEKS	5.02296e-10	SNAPC2	no
cg16408805	chr14	50864343	+	chr14:50863088-50863563	S_Shore	CDKL1	NM_001282236	TSS1500	-0.851617	-2.46238	-10.7931	7.42158e-16	3.01426e-13	Z_STAGE_WEEKS	5.03381e-10	CDKL1	no
cg10213582	chr10	128065595	+		OpenSea	ADAM12;ADAM12;ADAM12;ADAM12;ADAM12	NM_003474;NM_001288973;NM_001288975;NM_021641;NM_001288974	Body;Body;Body;Body;Body	-0.811533	0.95633	-10.7917	7.45992e-16	3.02802e-13	Z_STAGE_WEEKS	5.05982e-10	ADAM12	no
cg13982376	chr8	144634404	+	chr8:144635308-144636026	N_Shore	GSDMD	NM_001166237	TSS1500	-0.666369	-0.643138	-10.7914	7.46836e-16	3.02893e-13	Z_STAGE_WEEKS	5.06554e-10	GSDMD	no
cg09508189	chr11	34161049	-		OpenSea	NAT10;NAT10	NM_024662;NM_001144030	Body;Body	-0.442542	0.499353	-10.7911	7.47552e-16	3.02893e-13	Z_STAGE_WEEKS	5.0704e-10	NAT10	no
cg20703924	chr2	169328511	+		OpenSea	LASS6	NM_203463	Body	0.623583	0.835278	10.7911	7.47556e-16	3.02893e-13	Z_STAGE_WEEKS	5.07042e-10	CERS6	no
cg03755131	chr10	134447036	-		OpenSea	INPP5A	NM_005539	Body	-0.567317	1.70321	-10.79	7.50633e-16	3.03958e-13	Z_STAGE_WEEKS	5.09129e-10	INPP5A	no
cg22006489	chr19	11207145	+		OpenSea	LDLR;LDLR;LDLR;LDLR;LDLR	NM_000527;NM_001195799;NM_001195798;NM_001195803;NM_001195800	Body;Body;Body;Body;Body	-0.918813	-1.18514	-10.7896	7.5183e-16	3.04261e-13	Z_STAGE_WEEKS	5.09942e-10	LDLR	no
cg22965541	chr1	8935061	-	chr1:8938098-8939409	N_Shelf	ENO1	NM_001428	5'UTR	-0.807883	0.0590195	-10.7889	7.5358e-16	3.04787e-13	Z_STAGE_WEEKS	5.11128e-10	ENO1	no
cg20943266	chr5	131554186	-		OpenSea	MIR6830;P4HA2;P4HA2;P4HA2;P4HA2;P4HA2	NR_106888;NM_004199;NM_001142599;NM_001142598;NM_001017974;NM_001017973	TSS1500;Body;Body;Body;Body;Body	-0.388585	-0.34647	-10.7886	7.54596e-16	3.05016e-13	Z_STAGE_WEEKS	5.11818e-10	P4HA2	no
cg02235659	chr3	45066580	-		OpenSea	CLEC3B	NM_003278	TSS1500	-0.860068	-1.1179	-10.7874	7.57802e-16	3.0613e-13	Z_STAGE_WEEKS	5.13992e-10	EXOSC7	no
cg01668099	chr11	130026798	+	chr11:130029658-130030262	N_Shelf				-0.447505	-0.0734142	-10.7858	7.62152e-16	3.07704e-13	Z_STAGE_WEEKS	5.16942e-10	ST14	no
cg15699450	chr3	197099720	-		OpenSea				0.519619	1.06059	10.7833	7.69126e-16	3.10166e-13	Z_STAGE_WEEKS	5.21673e-10	DLG1	no
cg16220260	chr1	204386605	-		OpenSea				-0.542079	1.38052	-10.7832	7.69446e-16	3.10166e-13	Z_STAGE_WEEKS	5.2189e-10	PIK3C2B	no
cg01203678	chr13	103786397	+		OpenSea				-0.798463	-1.89588	-10.7831	7.69799e-16	3.10166e-13	Z_STAGE_WEEKS	5.22129e-10	SLC10A2	no
cg05215792	chr10	104913726	-		OpenSea	NT5C2;NT5C2	NM_001134373;NM_012229	Body;Body	0.736298	-0.831743	10.783	7.7008e-16	3.10166e-13	Z_STAGE_WEEKS	5.2232e-10	NT5C2	no
cg26142490	chr10	27070113	+		OpenSea	ABI1;ABI1;ABI1;ABI1	NM_001012750;NM_005470;NM_001012752;NM_001012751	Body;Body;Body;Body	-0.54436	1.02421	-10.7813	7.7475e-16	3.11862e-13	Z_STAGE_WEEKS	5.25487e-10	ABI1	no
cg01358221	chr10	130710691	+		OpenSea				-0.727994	0.081444	-10.7809	7.7583e-16	3.11943e-13	Z_STAGE_WEEKS	5.2622e-10	MGMT	no
cg02682975	chr16	2171723	+		OpenSea	PKD1;PKD1	NM_000296;NM_001009944	Body;Body	-0.395664	0.697086	-10.7809	7.75872e-16	3.11943e-13	Z_STAGE_WEEKS	5.26248e-10	PKD1	no
cg04887468	chr11	3151931	-		OpenSea	OSBPL5;OSBPL5;OSBPL5	NM_145638;NM_001144063;NM_020896	5'UTR;5'UTR;5'UTR	-0.414437	-0.999776	-10.7805	7.76983e-16	3.12205e-13	Z_STAGE_WEEKS	5.27002e-10	OSBPL5	no
cg26585452	chr13	50702914	+	chr13:50703685-50705025	N_Shore				0.904264	-1.48517	10.7786	7.82646e-16	3.14143e-13	Z_STAGE_WEEKS	5.30843e-10	DLEU1	no
cg12388541	chr6	168773775	-	chr6:168771137-168771640	S_Shelf				0.736421	0.37102	10.7785	7.82734e-16	3.14143e-13	Z_STAGE_WEEKS	5.30902e-10	DACT2	no
cg07082452	chr8	22547688	+	chr8:22547486-22553427	Island	EGR3	NM_004430	3'UTR	0.778202	-2.1366	10.7771	7.86884e-16	3.15622e-13	Z_STAGE_WEEKS	5.33717e-10	EGR3	no
cg15580355	chr3	183003859	-		OpenSea	MCF2L2	NM_015078	Body	-0.878567	-2.74611	-10.7761	7.89718e-16	3.16572e-13	Z_STAGE_WEEKS	5.35639e-10	MCF2L2	no
cg00009737	chr4	77624122	+		OpenSea	SHROOM3	NM_020859	Body	0.353533	-0.185513	10.7748	7.93426e-16	3.1787e-13	Z_STAGE_WEEKS	5.38154e-10	SHROOM3	no
cg07601656	chr11	120067601	+		OpenSea				0.478531	1.43726	10.7731	7.98406e-16	3.19677e-13	Z_STAGE_WEEKS	5.41532e-10	TRIM29	no
cg16450086	chr7	50753269	+		OpenSea	GRB10;GRB10;GRB10;GRB10	NM_001001550;NM_001001549;NM_005311;NM_001001555	5'UTR;Body;Body;5'UTR	-1.03438	-3.24808	-10.7727	7.99708e-16	3.20009e-13	Z_STAGE_WEEKS	5.42415e-10	GRB10	no
cg00188627	chr3	159557779	-		OpenSea	SCHIP1	NM_014575	Body	0.786003	-2.03233	10.7715	8.0309e-16	3.21035e-13	Z_STAGE_WEEKS	5.44709e-10	IQCJ-SCHIP1	no
cg12845391	chr6	137545298	-		OpenSea				-0.718781	1.65014	-10.7713	8.03531e-16	3.21035e-13	Z_STAGE_WEEKS	5.45009e-10	IFNGR1	no
cg03431096	chr4	20617270	-		OpenSea	SLIT2;SLIT2;SLIT2	NM_001289136;NM_001289135;NM_004787	Body;Body;Body	-0.654438	1.12204	-10.7713	8.03691e-16	3.21035e-13	Z_STAGE_WEEKS	5.45117e-10	SLIT2	no
cg21527078	chr3	11610214	+	chr3:11610137-11610370	Island	VGLL4;VGLL4;VGLL4;VGLL4;VGLL4	NM_014667;NM_001128220;NM_001128221;NM_001128219;NM_001128221	Body;Body;1stExon;Body;5'UTR	-0.790832	0.594561	-10.7677	8.14124e-16	3.24998e-13	Z_STAGE_WEEKS	5.52193e-10	VGLL4	no
cg24538052	chr7	2677400	+		OpenSea	TTYH3	NM_025250	Body	0.380464	0.14938	10.7676	8.14571e-16	3.24998e-13	Z_STAGE_WEEKS	5.52496e-10	TTYH3	no
cg17928147	chr19	13125281	-	chr19:13120986-13124368	S_Shore	NFIX	NM_002501	Body	-0.865514	-2.20499	-10.7669	8.16704e-16	3.25613e-13	Z_STAGE_WEEKS	5.53943e-10	NFIX	no
cg22430861	chr17	55584079	-		OpenSea	MSI2;MSI2	NM_138962;NM_170721	Body;Body	0.788521	-2.84804	10.7667	8.17073e-16	3.25613e-13	Z_STAGE_WEEKS	5.54194e-10	MSI2	no
cg14790883	chr11	79125963	+		OpenSea	TENM4	NM_001098816	5'UTR	-0.924483	-0.0384854	-10.7653	8.21313e-16	3.27111e-13	Z_STAGE_WEEKS	5.57069e-10	TENM4	no
cg10167315	chr8	27589868	-		OpenSea				-0.742171	0.261778	-10.7651	8.21985e-16	3.27186e-13	Z_STAGE_WEEKS	5.57525e-10	CCDC25	no
cg27404198	chr8	101450454	-		OpenSea				-0.700401	-1.98821	-10.7644	8.24163e-16	3.27861e-13	Z_STAGE_WEEKS	5.59003e-10	ANKRD46	no
cg09269945	chr20	55837692	-	chr20:55839287-55839766	N_Shore	BMP7	NM_001719	Body	0.58174	-0.403107	10.7628	8.28728e-16	3.29327e-13	Z_STAGE_WEEKS	5.62099e-10	BMP7	no
cg12628061	chr1	56453730	+		OpenSea				-1.06743	-1.22929	-10.7629	8.28821e-16	3.29327e-13	Z_STAGE_WEEKS	5.62162e-10	PPAP2B	no
cg05122437	chr13	30055092	+	chr13:30054342-30054558	S_Shore	MTUS2;MTUS2	NM_015233;NM_001033602	Body;Body	-1.09318	-1.22349	-10.7615	8.3328e-16	3.3081e-13	Z_STAGE_WEEKS	5.65186e-10	MTUS2	no
cg25396518	chr7	89450	-		OpenSea				-1.00903	-1.71799	-10.7612	8.3396e-16	3.3081e-13	Z_STAGE_WEEKS	5.65647e-10	FAM20C	no
cg24853285	chr2	75847265	-		OpenSea				-0.590199	0.962988	-10.7611	8.34014e-16	3.3081e-13	Z_STAGE_WEEKS	5.65684e-10	MRPL19	no
cg11841704	chr17	75539913	+		OpenSea				0.843563	-1.00835	10.7602	8.36737e-16	3.31616e-13	Z_STAGE_WEEKS	5.67531e-10	2009-09-01	no
cg17532873	chr6	137545074	+		OpenSea				-0.782318	-0.399999	-10.7601	8.37026e-16	3.31616e-13	Z_STAGE_WEEKS	5.67727e-10	IFNGR1	no
cg02309242	chr3	172364605	-		OpenSea	NCEH1;NCEH1;NCEH1;NCEH1	NM_001146278;NM_001146277;NM_001146276;NM_020792	5'UTR;5'UTR;Body;Body	-0.391728	-0.370643	-10.7599	8.37781e-16	3.31722e-13	Z_STAGE_WEEKS	5.6824e-10	NCEH1	no
cg14845812	chr2	45240373	-	chr2:45240372-45241579	Island				0.609188	0.551834	10.7588	8.4104e-16	3.32818e-13	Z_STAGE_WEEKS	5.7045e-10	SIX2	no
cg12399687	chr15	66949579	-	chr15:66947360-66947574	S_Shelf				0.543939	-1.7679	10.7566	8.47922e-16	3.35345e-13	Z_STAGE_WEEKS	5.75117e-10	RP11-321F6.1	no
cg13133835	chr12	125239803	+		OpenSea				0.746572	0.139339	10.7553	8.51993e-16	3.36759e-13	Z_STAGE_WEEKS	5.77879e-10	SCARB1	no
cg03166702	chr1	92357392	-		OpenSea	TGFBR3	NM_001195684	5'UTR	0.670851	-1.31682	10.7547	8.53842e-16	3.37293e-13	Z_STAGE_WEEKS	5.79133e-10	TGFBR3	no
cg09275609	chr7	43714302	+		OpenSea	COA1;COA1	NR_047701;NM_018224	Body;5'UTR	-0.53058	0.990146	-10.7545	8.54386e-16	3.37312e-13	Z_STAGE_WEEKS	5.79502e-10	COA1	no
cg13318817	chr2	121955116	+		OpenSea				-0.687625	-0.352094	-10.7522	8.61414e-16	3.3981e-13	Z_STAGE_WEEKS	5.84269e-10	TFCP2L1	no
cg07399169	chr2	217734088	+		OpenSea	LOC101928327	NR_130782	TSS1500	-0.564852	1.33488	-10.7521	8.61715e-16	3.3981e-13	Z_STAGE_WEEKS	5.84473e-10	AC007557.1	no
cg11048797	chr17	80450903	-	chr17:80454652-80455632	N_Shelf				-0.680821	0.259283	-10.7512	8.64519e-16	3.40717e-13	Z_STAGE_WEEKS	5.86375e-10	NARF	no
cg26572176	chr11	6383986	-		OpenSea				-0.770863	0.230547	-10.7508	8.65791e-16	3.41021e-13	Z_STAGE_WEEKS	5.87238e-10	SMPD1	no
cg16240484	chr6	164249244	+		OpenSea				-0.617698	-1.08953	-10.7501	8.68261e-16	3.41795e-13	Z_STAGE_WEEKS	5.88913e-10	QKI	no
cg18719939	chr3	48545308	-	chr3:48541298-48541911	S_Shelf				-0.625165	-2.18375	-10.749	8.71661e-16	3.42934e-13	Z_STAGE_WEEKS	5.91219e-10	SHISA5	no
cg16218494	chr11	34426751	+		OpenSea				-0.799711	0.39528	-10.7477	8.7589e-16	3.44304e-13	Z_STAGE_WEEKS	5.94088e-10	CAT	no
cg01287730	chr2	109622531	-		OpenSea				-0.458473	0.585076	-10.7476	8.76157e-16	3.44304e-13	Z_STAGE_WEEKS	5.94269e-10	EDAR	no
cg13536866	chr10	116375533	-		OpenSea	ABLIM1;ABLIM1;ABLIM1	NM_002313;NM_001003407;NM_001003408	Body;Body;Body	-0.523059	1.9474	-10.7468	8.78642e-16	3.4508e-13	Z_STAGE_WEEKS	5.95954e-10	ABLIM1	no
cg09923954	chr10	65460017	+		OpenSea				-0.918274	-2.38212	-10.7461	8.81132e-16	3.45858e-13	Z_STAGE_WEEKS	5.97643e-10	REEP3	no
cg26094842	chr10	114476947	+		OpenSea	VTI1A	NM_145206	Body	-1.14648	-0.134179	-10.7457	8.82801e-16	3.46313e-13	Z_STAGE_WEEKS	5.98774e-10	VTI1A	no
cg06061002	chr6	29638918	-		OpenSea	MOG;MOG;MOG;MOG;MOG;MOG;MOG;MOG;MOG;MOG;MOG	NM_206813;NM_001170418;NM_206814;NM_206811;NM_206810;NM_206809;NM_001170417;NM_001008229;NM_001008228;NM_206812;NM_002433	3'UTR;Body;3'UTR;Body;Body;Body;Body;Body;Body;Body;Body	-0.54025	-1.08947	-10.7453	8.83611e-16	3.4643e-13	Z_STAGE_WEEKS	5.99324e-10	MOG	no
cg26474499	chr2	217416198	+		OpenSea				0.673318	-2.24985	10.743	8.90863e-16	3.49072e-13	Z_STAGE_WEEKS	6.04243e-10	RPL37A	no
cg05221462	chr17	8334371	-		OpenSea				-0.539175	-0.223347	-10.7429	8.91381e-16	3.49073e-13	Z_STAGE_WEEKS	6.04594e-10	NDEL1	no
cg26066315	chr7	66508137	+		OpenSea	TYW1	NM_018264	Body	-0.547459	-0.134953	-10.7422	8.93431e-16	3.49674e-13	Z_STAGE_WEEKS	6.05985e-10	TYW1	no
cg15011026	chr1	217604611	-		OpenSea	GPATCH2	NM_018040	Body	-0.845204	-0.115934	-10.7418	8.94926e-16	3.50057e-13	Z_STAGE_WEEKS	6.06999e-10	GPATCH2	no
cg07031236	chr10	73983766	-		OpenSea	ANAPC16;ANAPC16;ANAPC16;ANAPC16;ANAPC16;ANAPC16	NR_038392;NR_038391;NM_001242548;NM_001242547;NM_001242546;NM_173473	Body;Body;Body;Body;Body;Body	-0.560483	-0.853842	-10.741	8.97567e-16	3.50888e-13	Z_STAGE_WEEKS	6.0879e-10	ANAPC16	no
cg18587224	chr17	80460249	+		OpenSea				-0.629214	-1.55955	-10.7391	9.03825e-16	3.5313e-13	Z_STAGE_WEEKS	6.13034e-10	NARF	no
cg08876274	chr1	3028230	+	chr1:3028179-3028557	Island	PRDM16;PRDM16	NM_022114;NM_199454	Body;Body	0.662063	-0.632236	10.7377	9.08391e-16	3.5471e-13	Z_STAGE_WEEKS	6.16132e-10	PRDM16	no
cg03555021	chr16	86943700	-		OpenSea				0.433962	-0.515106	10.7355	9.15653e-16	3.5734e-13	Z_STAGE_WEEKS	6.21057e-10	C16orf95	no
cg26920172	chr8	16197182	-		OpenSea				-0.41441	1.92028	-10.7351	9.16826e-16	3.57475e-13	Z_STAGE_WEEKS	6.21853e-10	MSR1	no
cg15808292	chr20	61825349	+	chr20:61822291-61822508	S_Shelf				-1.02361	-0.686994	-10.7352	9.17054e-16	3.57475e-13	Z_STAGE_WEEKS	6.22007e-10	YTHDF1	no
cg17818143	chr20	50072993	-		OpenSea	NFATC2;NFATC2;NFATC2;NFATC2;NFATC2;NFATC2;NFATC2;NFATC2	NM_001258295;NM_001258297;NM_173091;NM_001258292;NM_001258294;NM_001258296;NM_012340;NM_001136021	Body;Body;Body;Body;Body;Body;Body;Body	-0.555062	-0.576673	-10.7343	9.19521e-16	3.58231e-13	Z_STAGE_WEEKS	6.23681e-10	NFATC2	no
cg16377212	chr4	108552994	-		OpenSea	PAPSS1	NM_005443	Body	-0.883429	-0.381551	-10.7336	9.22018e-16	3.58998e-13	Z_STAGE_WEEKS	6.25374e-10	PAPSS1	no
cg20264482	chr8	57472110	-		OpenSea	LINC00968	NR_038236	Body	-0.516988	-0.0308956	-10.7332	9.23471e-16	3.59358e-13	Z_STAGE_WEEKS	6.2636e-10	PENK	no
cg04592706	chr1	94586592	+		OpenSea	ABCA4	NM_000350	1stExon	0.644558	1.25656	10.7316	9.28682e-16	3.60996e-13	Z_STAGE_WEEKS	6.29894e-10	ABCA4	no
cg16766713	chr4	38156549	+		OpenSea				-0.473993	-0.375188	-10.7316	9.28748e-16	3.60996e-13	Z_STAGE_WEEKS	6.29939e-10	TBC1D1	no
cg03434907	chr11	128323520	+	chr11:128321661-128321895	S_Shore				-0.86737	-1.33318	-10.731	9.30871e-16	3.61491e-13	Z_STAGE_WEEKS	6.31379e-10	ETS1	no
cg00297075	chr9	79627672	-	chr9:79628910-79629393	N_Shore				0.62801	-0.800696	10.7309	9.31085e-16	3.61491e-13	Z_STAGE_WEEKS	6.31524e-10	FOXB2	no
cg09464206	chr2	202122309	+		OpenSea	CASP8;CASP8;CASP8;CASP8;CASP8	NM_001080124;NM_033355;NM_033358;NM_001080125;NM_001228	5'UTR;5'UTR;5'UTR;TSS1500;5'UTR	-0.869953	-1.00996	-10.7302	9.33497e-16	3.6222e-13	Z_STAGE_WEEKS	6.3316e-10	CASP8	no
cg07409471	chr17	80833638	+	chr17:80829533-80829871	S_Shelf	TBCD	NM_005993	Body	0.549789	0.52235	10.7299	9.34427e-16	3.62373e-13	Z_STAGE_WEEKS	6.33791e-10	TBCD	no
cg01438300	chr11	124671243	-	chr11:124669377-124670519	S_Shore	MSANTD2;MSANTD2;MSANTD2;LOC100507283	NM_024631;NM_001308027;NR_131749;NR_103862	TSS1500;TSS1500;TSS1500;Body	-0.928995	-2.11646	-10.727	9.44517e-16	3.66077e-13	Z_STAGE_WEEKS	6.40635e-10	MSANTD2	no
cg06762067	chr4	156447959	+		OpenSea				-0.846729	-2.34232	-10.7255	9.49841e-16	3.6793e-13	Z_STAGE_WEEKS	6.44246e-10	GUCY1A3	no
cg00939032	chr5	156503693	+		OpenSea				-1.14278	-2.61193	-10.7247	9.5316e-16	3.69005e-13	Z_STAGE_WEEKS	6.46497e-10	HAVCR2	no
cg13262048	chr12	108700159	-		OpenSea	CMKLR1;CMKLR1;CMKLR1;CMKLR1	NM_004072;NM_001142345;NM_001142343;NM_001142344	5'UTR;5'UTR;5'UTR;5'UTR	-0.688589	-1.5646	-10.7233	9.57445e-16	3.70453e-13	Z_STAGE_WEEKS	6.49404e-10	CMKLR1	no
cg06413398	chr6	110736865	+		OpenSea	DDO;DDO	NM_003649;NM_004032	TSS200;TSS200	-0.541803	0.31097	-10.7228	9.59047e-16	3.70861e-13	Z_STAGE_WEEKS	6.5049e-10	DDO	no
cg14462670	chr17	1363732	-	chr17:1358888-1359814	S_Shelf				-1.06947	-1.31868	-10.7227	9.59734e-16	3.70915e-13	Z_STAGE_WEEKS	6.50956e-10	CRK	no
cg15318394	chr6	24919895	+		OpenSea	FAM65B;FAM65B	NM_001286445;NM_001286446	Body;Body	0.43406	-1.30507	10.722	9.61745e-16	3.7133e-13	Z_STAGE_WEEKS	6.5232e-10	FAM65B	no
cg02679012	chr17	773283	-		OpenSea	NXN	NM_022463	Body	-0.661622	-1.17803	-10.722	9.61904e-16	3.7133e-13	Z_STAGE_WEEKS	6.52427e-10	NXN	no
cg14611455	chr1	203526848	-		OpenSea				-1.07984	-1.46488	-10.7212	9.65302e-16	3.7243e-13	Z_STAGE_WEEKS	6.54733e-10	OPTC	no
cg11572733	chr7	98048403	+		OpenSea				-0.455322	0.0672664	-10.7201	9.68666e-16	3.73516e-13	Z_STAGE_WEEKS	6.57014e-10	BAIAP2L1	no
cg07538114	chr15	64243160	-		OpenSea	DAPK2	NM_014326	Body	-0.562266	1.25634	-10.7163	9.82262e-16	3.78543e-13	Z_STAGE_WEEKS	6.66236e-10	DAPK2	no
cg12635120	chr12	121345228	+	chr12:121341414-121342436	S_Shelf				-0.941492	-1.06433	-10.716	9.83267e-16	3.78715e-13	Z_STAGE_WEEKS	6.66917e-10	SPPL3	no
cg00044372	chr16	85070825	+		OpenSea	KIAA0513	NM_014732	5'UTR	-0.676414	0.0679875	-10.7136	9.91692e-16	3.81743e-13	Z_STAGE_WEEKS	6.72632e-10	KIAA0513	no
cg11306767	chr5	95153995	-		OpenSea	GLRX;GLRX	NM_002064;NM_001118890	Body;Body	0.432347	-0.498552	10.7125	9.9567e-16	3.82984e-13	Z_STAGE_WEEKS	6.7533e-10	RHOBTB3	no
cg10902012	chr6	4789083	+		OpenSea	CDYL;CDYL	NM_004824;NR_026590	Body;Body	0.355032	0.78789	10.7124	9.96044e-16	3.82984e-13	Z_STAGE_WEEKS	6.75584e-10	CDYL	no
cg20633317	chr11	75917251	+	chr11:75917271-75917926	N_Shore	WNT11	NM_004626	Body	0.609093	-0.841568	10.7119	9.97998e-16	3.83518e-13	Z_STAGE_WEEKS	6.76909e-10	WNT11	no
cg22174184	chr18	22502837	-		OpenSea				0.470215	0.416185	10.7115	9.99563e-16	3.83902e-13	Z_STAGE_WEEKS	6.77971e-10	ZNF521	no
cg27660807	chr11	110001379	+		OpenSea	ZC3H12C	NM_033390	Body	0.563845	-0.432813	10.7111	1.00093e-15	3.84208e-13	Z_STAGE_WEEKS	6.78896e-10	ZC3H12C	no
cg20689661	chr7	2148808	+		OpenSea	MAD1L1;MAD1L1;MAD1L1	NM_003550;NM_001013837;NM_001013836	Body;Body;Body	0.503944	-0.598821	10.7104	1.00354e-15	3.84993e-13	Z_STAGE_WEEKS	6.80668e-10	MAD1L1	no
cg02620977	chr20	23084096	+		OpenSea				-0.640964	-0.442788	-10.7068	1.0169e-15	3.899e-13	Z_STAGE_WEEKS	6.89733e-10	CD93	no
cg10637349	chr14	104178545	+	chr14:104181378-104182952	N_Shelf	XRCC3;XRCC3;XRCC3	NM_005432;NM_001100118;NM_001100119	5'UTR;5'UTR;5'UTR	-0.527411	0.552019	-10.7063	1.01856e-15	3.90313e-13	Z_STAGE_WEEKS	6.90854e-10	XRCC3	no
cg20277282	chr4	8230053	-		OpenSea	SH3TC1	NM_018986	Body	-1.40134	1.60868	-10.7056	1.02436e-15	3.92316e-13	Z_STAGE_WEEKS	6.94792e-10	SH3TC1	no
cg13522054	chr14	96520664	+		OpenSea	C14orf132;C14orf132;C14orf132;C14orf132	NM_001289139;NM_001252507;NM_001282464;NM_001282463	Body;Body;Body;Body	-0.588895	-0.437184	-10.7041	1.02687e-15	3.93054e-13	Z_STAGE_WEEKS	6.96492e-10	C14orf132	no
cg04025970	chr8	8727303	-		OpenSea	MFHAS1	NM_004225	Body	0.53504	1.1018	10.7035	1.02921e-15	3.93729e-13	Z_STAGE_WEEKS	6.98081e-10	MFHAS1	no
cg15102060	chr20	46122052	-		OpenSea				-0.843184	-2.60624	-10.7029	1.03153e-15	3.94392e-13	Z_STAGE_WEEKS	6.99652e-10	NCOA3	no
cg02920088	chr15	81108440	-		OpenSea	CEMIP;CEMIP;CEMIP	NM_001293304;NM_018689;NM_001293298	5'UTR;5'UTR;5'UTR	-1.05416	0.170653	-10.7018	1.03592e-15	3.95848e-13	Z_STAGE_WEEKS	7.02629e-10	KIAA1199	no
cg04837157	chr1	41405599	-		OpenSea				-0.481053	-0.250026	-10.7008	1.03914e-15	3.96855e-13	Z_STAGE_WEEKS	7.04814e-10	CTPS1	no
cg11326877	chr19	38640551	-		OpenSea	SIPA1L3	NM_015073	Body	-0.700267	0.2325	-10.7006	1.04024e-15	3.97052e-13	Z_STAGE_WEEKS	7.05561e-10	SIPA1L3	no
cg08282882	chr18	13452705	-		OpenSea	LDLRAD4;LDLRAD4	NM_181482;NM_181481	Body;Body	-0.738766	-0.322355	-10.6991	1.04575e-15	3.98931e-13	Z_STAGE_WEEKS	7.093e-10	LDLRAD4	no
cg00259019	chr2	236611999	-		OpenSea	AGAP1;AGAP1	NM_014914;NM_001037131	Body;Body	-0.617592	1.10133	-10.6989	1.04651e-15	3.98994e-13	Z_STAGE_WEEKS	7.0981e-10	AGAP1	no
cg13774342	chr13	50702795	-	chr13:50703685-50705025	N_Shore				0.894699	-0.846951	10.6983	1.04886e-15	3.99669e-13	Z_STAGE_WEEKS	7.1141e-10	DLEU1	no
cg20965469	chr2	100266111	+		OpenSea	AFF3;AFF3	NM_001025108;NM_002285	Body;Body	0.792548	-1.7604	10.6959	1.05823e-15	4.0301e-13	Z_STAGE_WEEKS	7.17761e-10	AFF3	no
cg16094145	chr12	719491	-	chr12:718174-718505	S_Shore	NINJ2	NM_016533	Body	-0.847503	-1.70512	-10.695	1.06143e-15	4.04004e-13	Z_STAGE_WEEKS	7.19935e-10	NINJ2	no
cg03323030	chr19	36404756	+		OpenSea				-0.457711	0.448981	-10.6916	1.07495e-15	4.0892e-13	Z_STAGE_WEEKS	7.29105e-10	TYROBP	no
cg18029222	chr17	30170135	-		OpenSea				-0.703193	-1.96871	-10.6903	1.08002e-15	4.10618e-13	Z_STAGE_WEEKS	7.32543e-10	COPRS	no
cg03929442	chr6	13709361	-	chr6:13710979-13712556	N_Shore	RANBP9	NM_005493	Body	-0.479895	-1.78334	-10.6897	1.08236e-15	4.11278e-13	Z_STAGE_WEEKS	7.34132e-10	RANBP9	no
cg08182009	chr2	33329231	+		OpenSea	LTBP1	NM_206943	Body	-0.5006	-0.368678	-10.6866	1.09469e-15	4.15727e-13	Z_STAGE_WEEKS	7.42489e-10	LTBP1	no
cg02419211	chr17	2911340	+		OpenSea	RAP1GAP2;RAP1GAP2	NM_001100398;NM_015085	Body;Body	-0.514932	0.441374	-10.6863	1.09577e-15	4.15906e-13	Z_STAGE_WEEKS	7.43224e-10	RAP1GAP2	no
cg02539882	chr5	132110376	+	chr5:132112448-132113621	N_Shelf	SEPT8;SEPT8;SEPT8;SEPT8	NM_001098812;NM_001098813;NM_001098811;NM_015146	Body;5'UTR;Body;Body	-0.395489	0.999964	-10.6858	1.0978e-15	4.16445e-13	Z_STAGE_WEEKS	7.44603e-10	2008-09-01	no
cg26632875	chr12	13179742	-		OpenSea				-0.784401	-0.0805265	-10.6854	1.0995e-15	4.16856e-13	Z_STAGE_WEEKS	7.45756e-10	KIAA1467	no
cg02360514	chr19	45975990	+	chr19:45975848-45976262	Island	FOSB;FOSB	NM_006732;NM_001114171	Body;Body	0.561822	-2.04002	10.6852	1.10042e-15	4.1697e-13	Z_STAGE_WEEKS	7.46376e-10	ERCC1	no
cg14045830	chr20	57236745	-		OpenSea	STX16;STX16;STX16;STX16;STX16;STX16;STX16;STX16;STX16-NPEPL1	NM_001204868;NR_037943;NR_037942;NR_037941;NM_003763;NM_001134773;NM_001001433;NM_001134772;NR_037945	5'UTR;Body;Body;Body;Body;Body;Body;Body;Body	-0.645107	1.28945	-10.6848	1.10195e-15	4.17317e-13	Z_STAGE_WEEKS	7.47415e-10	STX16	no
cg12133921	chr20	50063828	-		OpenSea	NFATC2;NFATC2;NFATC2;NFATC2;NFATC2;NFATC2;NFATC2;NFATC2	NM_001258295;NM_001258297;NM_173091;NM_001258292;NM_001258294;NM_001258296;NM_012340;NM_001136021	Body;Body;Body;Body;Body;Body;Body;Body	-0.957764	-2.0812	-10.684	1.10527e-15	4.18342e-13	Z_STAGE_WEEKS	7.49668e-10	NFATC2	no
cg09785144	chr17	60975982	-		OpenSea	MIR548W	NR_036146	Body	-0.637991	-1.24553	-10.6818	1.11404e-15	4.21294e-13	Z_STAGE_WEEKS	7.55619e-10	2010-03-01	no
cg11877812	chr10	19918310	-		OpenSea				-0.876914	-0.0762486	-10.6817	1.11431e-15	4.21294e-13	Z_STAGE_WEEKS	7.55801e-10	MALRD1	no
cg05370218	chr17	54626301	-		OpenSea				-0.42267	0.821784	-10.6801	1.12116e-15	4.23647e-13	Z_STAGE_WEEKS	7.60446e-10	ANKFN1	no
cg25362050	chr17	38470900	+	chr17:38472958-38473201	N_Shelf	RARA	NM_000964	5'UTR	-0.726742	-0.0695868	-10.6783	1.12824e-15	4.26015e-13	Z_STAGE_WEEKS	7.65246e-10	RARA	no
cg16429975	chr1	6445632	+		OpenSea	ACOT7;ACOT7	NM_007274;NM_181864	Body;1stExon	-0.843668	-0.389458	-10.6782	1.12868e-15	4.26015e-13	Z_STAGE_WEEKS	7.6555e-10	ACOT7	no
cg13836130	chr11	121799511	+		OpenSea				0.57145	-0.361932	10.6762	1.13691e-15	4.28706e-13	Z_STAGE_WEEKS	7.71131e-10	BLID	no
cg24807294	chr11	85397563	-		OpenSea	CCDC89	NM_152723	TSS1500	-0.833581	-0.0706537	-10.6762	1.13708e-15	4.28706e-13	Z_STAGE_WEEKS	7.71241e-10	CCDC89	no
cg04564003	chr6	41498325	+		OpenSea				0.401942	-0.330876	10.6759	1.13815e-15	4.28872e-13	Z_STAGE_WEEKS	7.71969e-10	FOXP4	no
cg25037335	chr8	740043	-	chr8:735901-736172	S_Shelf				-0.853931	1.32627	-10.6751	1.14174e-15	4.29986e-13	Z_STAGE_WEEKS	7.74406e-10	ERICH1	no
cg00186224	chr10	21369318	+		OpenSea	NEBL;NEBL	NM_213569;NM_001173484	Body;Body	-0.825273	-0.692624	-10.6747	1.14323e-15	4.30308e-13	Z_STAGE_WEEKS	7.75415e-10	NEBL	no
cg06471591	chr1	8250328	-		OpenSea				-0.977416	0.34363	-10.6722	1.1539e-15	4.34085e-13	Z_STAGE_WEEKS	7.82655e-10	SLC45A1	no
cg26879335	chr3	50630065	-		OpenSea				-0.457118	-1.59779	-10.6715	1.15687e-15	4.3496e-13	Z_STAGE_WEEKS	7.84667e-10	HEMK1	no
cg22786472	chr4	26198975	+		OpenSea				-0.592509	1.90519	-10.6711	1.15829e-15	4.35252e-13	Z_STAGE_WEEKS	7.8563e-10	RBPJ	no
cg24671734	chr12	107909364	-		OpenSea	BTBD11	NM_001018072	Body	-0.953304	-0.876697	-10.6705	1.16122e-15	4.36112e-13	Z_STAGE_WEEKS	7.87618e-10	BTBD11	no
cg03693486	chr1	20914322	-		OpenSea	CDA	NM_001785	TSS1500	-0.687309	-0.414815	-10.6696	1.165e-15	4.37288e-13	Z_STAGE_WEEKS	7.9018e-10	CDA	no
cg05292082	chr21	32928345	+	chr21:32929927-32932017	N_Shore	TIAM1	NM_003253	5'UTR	0.55309	-0.567873	10.668	1.17175e-15	4.39579e-13	Z_STAGE_WEEKS	7.9476e-10	TIAM1	no
cg13314505	chr11	133835493	+		OpenSea				-0.45755	-0.101199	-10.667	1.17602e-15	4.40939e-13	Z_STAGE_WEEKS	7.97658e-10	IGSF9B	no
cg04637264	chr6	112359355	-		OpenSea				-0.734385	-2.02252	-10.6657	1.1818e-15	4.4286e-13	Z_STAGE_WEEKS	8.01576e-10	WISP3	no
cg15192009	chr17	35467087	+		OpenSea	ACACA;ACACA;ACACA;ACACA;ACACA	NM_198838;NM_198837;NM_198839;NM_198836;NM_198834	Body;Body;Body;Body;Body	0.360572	0.671053	10.6623	1.19619e-15	4.48003e-13	Z_STAGE_WEEKS	8.11333e-10	ACACA	no
cg25113462	chr2	239299293	+		OpenSea	TRAF3IP1;TRAF3IP1	NM_015650;NM_001139490	Body;Body	0.863721	0.544191	10.6605	1.2044e-15	4.50829e-13	Z_STAGE_WEEKS	8.16903e-10	TRAF3IP1	no
cg21685384	chr10	80630082	-		OpenSea				0.432069	0.370021	10.6583	1.2141e-15	4.5375e-13	Z_STAGE_WEEKS	8.23484e-10	ZMIZ1	no
cg05935476	chr6	157400180	-		OpenSea	ARID1B;ARID1B	NM_020732;NM_017519	Body;Body	-0.507038	0.731587	-10.6582	1.21456e-15	4.5375e-13	Z_STAGE_WEEKS	8.23793e-10	ARID1B	no
cg03754634	chr7	43531746	-		OpenSea	HECW1;HECW1	NM_001287059;NM_015052	Body;Body	-0.60483	-0.108613	-10.6581	1.21478e-15	4.5375e-13	Z_STAGE_WEEKS	8.23945e-10	HECW1	no
cg10208144	chr4	38143949	-		OpenSea				-0.755552	0.190765	-10.6581	1.21488e-15	4.5375e-13	Z_STAGE_WEEKS	8.2401e-10	TBC1D1	no
cg19002462	chr11	36036892	+		OpenSea	LDLRAD3	NM_174902	Body	-1.0472	-1.49203	-10.6578	1.21666e-15	4.54167e-13	Z_STAGE_WEEKS	8.25221e-10	LDLRAD3	no
cg18618017	chr17	27899268	+	chr17:27899511-27900067	N_Shore	TP53I13	NM_138349	Body	-0.411983	0.970841	-10.6573	1.21852e-15	4.5461e-13	Z_STAGE_WEEKS	8.26481e-10	TP53I13	no
cg22427797	chr1	214740759	-		OpenSea				0.613751	-1.59283	10.6563	1.2228e-15	4.55956e-13	Z_STAGE_WEEKS	8.29384e-10	PTPN14	no
cg08722176	chr12	50324921	-		OpenSea				-0.887972	-1.3195	-10.6552	1.2281e-15	4.57538e-13	Z_STAGE_WEEKS	8.32981e-10	AQP2	no
cg01357892	chr3	126191181	-	chr3:126193683-126195495	N_Shelf	ZXDC;ZXDC	NM_001040653;NM_025112	Body;Body	-0.578543	-0.848034	-10.6551	1.22839e-15	4.57538e-13	Z_STAGE_WEEKS	8.33176e-10	ZXDC	no
cg14284454	chr7	34940796	+		OpenSea				-0.88325	-1.38672	-10.6543	1.23179e-15	4.58364e-13	Z_STAGE_WEEKS	8.35482e-10	NPSR1	no
cg26582754	chr6	144127643	-		OpenSea	PHACTR2;PHACTR2;PHACTR2;PHACTR2	NM_001100166;NM_014721;NM_001100165;NM_001100164	Body;Body;Body;Body	-1.08404	-1.37123	-10.6544	1.23196e-15	4.58364e-13	Z_STAGE_WEEKS	8.35598e-10	PHACTR2	no
cg26521143	chr12	6402009	-	chr12:6399262-6400771	S_Shore				-0.695675	-0.363152	-10.6509	1.24727e-15	4.63805e-13	Z_STAGE_WEEKS	8.45979e-10	PLEKHG6	no
cg11866475	chr9	131900961	-		OpenSea	PPP2R4;PPP2R4;PPP2R4;PPP2R4;PPP2R4;PPP2R4	NM_021131;NM_001271832;NM_178003;NM_178001;NM_178000;NM_001193397	Body;Body;Body;Body;Body;Body	-0.939663	-2.21112	-10.6507	1.2486e-15	4.63967e-13	Z_STAGE_WEEKS	8.46882e-10	PPP2R4	no
cg20930706	chr12	12595583	+		OpenSea	LOH12CR1;LOH12CR1	NM_001300742;NM_058169	Body;Body	-0.915014	-1.2024	-10.6505	1.24907e-15	4.63967e-13	Z_STAGE_WEEKS	8.47204e-10	LOH12CR1	no
cg04986324	chr22	46451319	-	chr22:46449632-46450115	S_Shore	LOC150381;C22orf26	NR_027034;NM_018280	Body;TSS1500	-1.00579	-0.852573	-10.6478	1.26184e-15	4.68455e-13	Z_STAGE_WEEKS	8.55867e-10	FLJ27365	no
cg02980964	chr20	52354144	+		OpenSea				0.612786	-0.271054	10.6462	1.26882e-15	4.70788e-13	Z_STAGE_WEEKS	8.60601e-10	ZNF217	no
cg18183624	chr17	47076904	-	chr17:47072820-47076042	S_Shore	IGF2BP1;IGF2BP1	NM_006546;NM_001160423	Body;Body	1.54742	-0.11893	10.6475	1.2696e-15	4.70817e-13	Z_STAGE_WEEKS	8.61125e-10	IGF2BP1	no
cg15429966	chr3	134034598	-	chr3:134031662-134032591	S_Shelf				-0.817705	0.105311	-10.6454	1.27291e-15	4.7179e-13	Z_STAGE_WEEKS	8.63376e-10	AMOTL2	no
cg13744477	chr6	150813492	-		OpenSea				-0.82836	0.473331	-10.6452	1.27363e-15	4.71795e-13	Z_STAGE_WEEKS	8.63863e-10	IYD	no
cg16881309	chr2	242202048	+		OpenSea	HDLBP;HDLBP	NM_203346;NM_005336	Body;Body	-0.423669	1.58803	-10.645	1.27432e-15	4.71795e-13	Z_STAGE_WEEKS	8.64328e-10	HDLBP	no
cg23750206	chr4	7878384	+		OpenSea	AFAP1;AFAP1	NM_198595;NM_001134647	5'UTR;5'UTR	-0.648367	-1.21293	-10.6425	1.28617e-15	4.75921e-13	Z_STAGE_WEEKS	8.72364e-10	AFAP1	no
cg23205365	chr2	120932520	-		OpenSea	EPB41L5	NM_020909	3'UTR	-0.472443	0.449209	-10.6418	1.28935e-15	4.76655e-13	Z_STAGE_WEEKS	8.74525e-10	EPB41L5	no
cg21164050	chr13	27757411	+		OpenSea				-1.05295	-0.807924	-10.6419	1.28955e-15	4.76655e-13	Z_STAGE_WEEKS	8.74662e-10	USP12	no
cg23341805	chr10	73849480	-	chr10:73846806-73848233	S_Shore	SPOCK2;SPOCK2;SPOCK2	NM_001244950;NM_001134434;NM_014767	TSS1500;TSS1500;TSS1500	0.498154	0.789911	10.6414	1.29162e-15	4.77158e-13	Z_STAGE_WEEKS	8.76062e-10	SPOCK2	no
cg16102163	chr3	112494145	+		OpenSea				-0.515412	-1.29862	-10.6407	1.29484e-15	4.78089e-13	Z_STAGE_WEEKS	8.78249e-10	CD200R1L	no
cg01214347	chr17	76315860	-		OpenSea				0.366985	-0.0778285	10.6395	1.30035e-15	4.79862e-13	Z_STAGE_WEEKS	8.81987e-10	SOCS3	no
cg07641807	chr13	92001959	+	chr13:91999541-92001441	S_Shore	MIR19A;MIR17HG;MIR17HG;MIR20A;MIR17;MIR19B1;MIR18A	NR_029489;NR_027349;NR_027350;NR_029492;NR_029487;NR_029490;NR_029488	TSS1500;Body;Body;TSS1500;TSS1500;TSS1500;TSS1500	0.501476	-3.67698	10.6382	1.30647e-15	4.81856e-13	Z_STAGE_WEEKS	8.86133e-10	GPC5	yes
cg12144121	chr1	41367690	+		OpenSea				-0.40555	0.449466	-10.6353	1.32073e-15	4.86853e-13	Z_STAGE_WEEKS	8.95809e-10	CITED4	no
cg12167431	chr6	9141771	-		OpenSea				-0.605933	0.11761	-10.634	1.3271e-15	4.88933e-13	Z_STAGE_WEEKS	9.00125e-10	OFCC1	no
cg18348690	chr1	151967697	-	chr1:151965657-151966387	S_Shore	S100A10	NM_002966	TSS1500	-1.01557	-2.25705	-10.6338	1.32823e-15	4.89083e-13	Z_STAGE_WEEKS	9.00892e-10	S100A10	no
cg09130377	chr19	10215638	+	chr19:10216812-10217340	N_Shore	PPAN-P2RY11;PPAN-P2RY11;PPAN	NM_001040664;NM_001198690;NM_020230	TSS1500;TSS1500;TSS1500	-0.962793	-0.165951	-10.633	1.33194e-15	4.90186e-13	Z_STAGE_WEEKS	9.03414e-10	PPAN-P2RY11	no
cg18700940	chr17	43371099	+		OpenSea	MAP3K14	NM_003954	5'UTR	-1.06184	-1.57488	-10.6328	1.33341e-15	4.90462e-13	Z_STAGE_WEEKS	9.04411e-10	SPATA32	no
cg27095621	chr1	9046148	+		OpenSea				-0.551171	1.71046	-10.6318	1.33753e-15	4.91708e-13	Z_STAGE_WEEKS	9.07202e-10	CA6	no
cg10704762	chr5	43019939	-	chr5:43017968-43018668	S_Shore	LOC648987;LOC648987;LOC648987;LOC648987;LOC648987	NR_104649;NR_034086;NR_034085;NR_104650;NR_104651	TSS1500;TSS1500;TSS1500;TSS200;Body	0.626146	-3.05695	10.6313	1.34007e-15	4.92374e-13	Z_STAGE_WEEKS	9.08922e-10	ANXA2R	no
cg12415455	chr1	2846998	+	chr1:2847056-2847288	N_Shore				0.574636	-1.3199	10.6304	1.34466e-15	4.93479e-13	Z_STAGE_WEEKS	9.12037e-10	ACTRT2	no
cg02434996	chr17	73818565	+		OpenSea	UNK;UNK	NM_001080419;NM_001080419	ExonBnd;Body	-0.444077	-0.117233	-10.6302	1.3455e-15	4.93479e-13	Z_STAGE_WEEKS	9.12607e-10	UNK	no
cg22080436	chr11	4212471	+	chr11:4208448-4209153	S_Shelf				-0.61252	-0.406072	-10.6301	1.34573e-15	4.93479e-13	Z_STAGE_WEEKS	9.12762e-10	RRM1	no
cg09645291	chr10	79036209	+		OpenSea	KCNMA1;KCNMA1;KCNMA1;KCNMA1	NM_001161353;NM_001161352;NM_002247;NM_001014797	Body;Body;Body;Body	0.500674	1.26086	10.6301	1.34598e-15	4.93479e-13	Z_STAGE_WEEKS	9.12937e-10	KCNMA1	no
cg25689873	chr1	235429880	-		OpenSea	ARID4B;ARID4B;ARID4B	NM_016374;NM_001206794;NM_031371	Body;Body;Body	-0.629274	-1.56354	-10.6258	1.36719e-15	5.00984e-13	Z_STAGE_WEEKS	9.27321e-10	ARID4B	no
cg03378645	chr16	81659528	+		OpenSea	CMIP;CMIP	NM_030629;NM_198390	Body;Body	-0.670484	-1.09057	-10.625	1.37127e-15	5.02207e-13	Z_STAGE_WEEKS	9.30088e-10	CMIP	no
cg03241816	chr6	6731222	-		OpenSea				-0.561559	-0.761113	-10.6245	1.37402e-15	5.02944e-13	Z_STAGE_WEEKS	9.31955e-10	LY86	no
cg06502279	chr16	474467	+	chr16:474922-476815	N_Shore	RAB11FIP3	NM_014700	TSS1500	-0.871024	-0.832971	-10.6235	1.37903e-15	5.04505e-13	Z_STAGE_WEEKS	9.35352e-10	RAB11FIP3	no
cg13900763	chr9	137160473	-		OpenSea				0.626609	-0.207466	10.6231	1.38074e-15	5.04857e-13	Z_STAGE_WEEKS	9.36509e-10	RXRA	no
cg02330078	chr5	163704924	+		OpenSea				-0.582746	0.592067	-10.6229	1.38213e-15	5.05094e-13	Z_STAGE_WEEKS	9.37454e-10	MAT2B	no
cg13581866	chr3	11138138	+		OpenSea				-0.783776	-2.95956	-10.6222	1.38546e-15	5.06037e-13	Z_STAGE_WEEKS	9.39711e-10	HRH1	no
cg07335712	chr5	81682829	+		OpenSea				0.684799	0.857194	10.6213	1.39002e-15	5.07431e-13	Z_STAGE_WEEKS	9.42807e-10	ATP6AP1L	no
cg00238508	chr3	71907737	-		OpenSea				0.560197	1.69455	10.6208	1.39261e-15	5.08101e-13	Z_STAGE_WEEKS	9.4456e-10	PROK2	no
cg14597079	chr6	30719807	+		OpenSea				-0.694694	-0.294261	-10.6149	1.42303e-15	5.18923e-13	Z_STAGE_WEEKS	9.65198e-10	IER3	no
cg01227218	chr16	84636947	+		OpenSea	COTL1	NM_021149	Body	-0.457197	-0.686757	-10.6146	1.4246e-15	5.19215e-13	Z_STAGE_WEEKS	9.66259e-10	COTL1	no
cg10003302	chr20	49193834	-		OpenSea	PTPN1;PTPN1	NM_001278618;NM_002827	Body;Body	-0.921615	0.306534	-10.6135	1.43046e-15	5.2107e-13	Z_STAGE_WEEKS	9.70231e-10	PTPN1	no
cg04608748	chr6	1971861	+		OpenSea	GMDS;GMDS	NM_001253846;NM_001500	Body;Body	0.545446	0.518634	10.6124	1.43607e-15	5.22834e-13	Z_STAGE_WEEKS	9.74039e-10	GMDS	no
cg24315340	chr6	146058215	-	chr6:146055896-146056981	S_Shore	EPM2A;EPM2A	NM_001018041;NM_005670	TSS1500;TSS1500	-0.712692	-0.873089	-10.6116	1.44014e-15	5.23763e-13	Z_STAGE_WEEKS	9.76798e-10	EPM2A	no
cg20106867	chr9	20632913	+		OpenSea				-0.645984	-0.746814	-10.6116	1.44017e-15	5.23763e-13	Z_STAGE_WEEKS	9.76817e-10	MLLT3	no
cg18715220	chr8	81811270	+		OpenSea				-0.728643	-0.311646	-10.6107	1.44488e-15	5.24886e-13	Z_STAGE_WEEKS	9.80017e-10	ZNF704	no
cg22984503	chr7	97987248	-		OpenSea	BAIAP2L1	NM_018842	Body	-1.13986	-1.32555	-10.6109	1.44528e-15	5.24886e-13	Z_STAGE_WEEKS	9.80286e-10	BAIAP2L1	no
cg07267600	chr12	2750053	+		OpenSea	CACNA1C;CACNA1C;CACNA1C;CACNA1C;CACNA1C;CACNA1C;CACNA1C;CACNA1C;CACNA1C;CACNA1C;CACNA1C;CACNA1C;CACNA1C;CACNA1C;CACNA1C;CACNA1C;CACNA1C;CACNA1C;CACNA1C;CACNA1C;CACNA1C;CACNA1C;CACNA1C	NM_001129844;NM_001129827;NM_001129839;NM_001129834;NM_001129841;NM_000719;NM_001129830;NM_001167625;NM_001129843;NM_001167624;NM_001129835;NM_001129837;NM_001167623;NM_001129840;NM_199460;NM_001129833;NM_001129832;NM_001129829;NM_001129846;NM_001129836;NM_001129838;NM_001129831;NM_001129842	Body;Body;Body;Body;Body;Body;Body;Body;Body;Body;Body;Body;Body;Body;Body;Body;Body;Body;Body;Body;Body;Body;Body	-0.431858	-1.12814	-10.6106	1.44558e-15	5.24886e-13	Z_STAGE_WEEKS	9.80487e-10	CACNA1C	no
cg15750163	chr1	156094824	-		OpenSea	LMNA;LMNA;LMNA;LMNA;LMNA;LMNA;LMNA	NM_001257374;NM_001282624;NM_001282625;NM_005572;NM_001282626;NM_170707;NM_170708	TSS1500;TSS1500;Body;Body;Body;Body;Body	-0.422065	-0.10035	-10.6103	1.44719e-15	5.25189e-13	Z_STAGE_WEEKS	9.81579e-10	LMNA	no
cg25457000	chr10	4813681	+		OpenSea				-0.562462	-0.551639	-10.6101	1.44829e-15	5.2531e-13	Z_STAGE_WEEKS	9.82329e-10	AKR1E2	no
cg26531625	chr3	27749885	-		OpenSea				-0.557004	1.22413	-10.6092	1.45284e-15	5.26199e-13	Z_STAGE_WEEKS	9.85414e-10	EOMES	no
cg26204006	chr11	117696822	+		OpenSea	FXYD2;FXYD2;FXYD6-FXYD2;FXYD6-FXYD2	NM_021603;NM_001680;NM_001204268;NM_001243598	Body;TSS1500;Body;Body	-0.62795	0.434931	-10.6092	1.45301e-15	5.26199e-13	Z_STAGE_WEEKS	9.85531e-10	FXYD2	no
cg12741293	chr7	73136235	-	chr7:73133388-73134204	S_Shelf				-0.906198	-0.061443	-10.6092	1.45307e-15	5.26199e-13	Z_STAGE_WEEKS	9.85571e-10	STX1A	no
cg10001715	chr16	78345421	+		OpenSea	WWOX	NM_016373	Body	0.479738	0.174119	10.6086	1.45649e-15	5.27155e-13	Z_STAGE_WEEKS	9.87889e-10	WWOX	no
cg10972574	chr17	27899193	+	chr17:27899511-27900067	N_Shore	TP53I13	NM_138349	Body	-0.371213	0.804597	-10.6084	1.45757e-15	5.27264e-13	Z_STAGE_WEEKS	9.8862e-10	TP53I13	no
cg03819243	chr3	38072611	+	chr3:38070394-38071598	S_Shore	PLCD1	NM_006225	TSS1500	-0.85932	-0.826769	-10.6077	1.46106e-15	5.28246e-13	Z_STAGE_WEEKS	9.9099e-10	PLCD1	no
cg13611006	chr17	45983023	+		OpenSea	SP2	NM_003110	Body	-0.420011	-0.987649	-10.607	1.46458e-15	5.29235e-13	Z_STAGE_WEEKS	9.93373e-10	SP2	no
cg09340617	chr2	47212928	-		OpenSea	TTC7A;TTC7A;TTC7A;TTC7A	NM_001288953;NM_001288955;NM_001288951;NM_020458	Body;5'UTR;Body;Body	-0.420445	0.686348	-10.6067	1.46621e-15	5.29541e-13	Z_STAGE_WEEKS	9.94479e-10	TTC7A	no
cg15910676	chr2	127413348	-	chr2:127413696-127414171	N_Shore	GYPC;GYPC;GYPC	NM_002101;NM_016815;NM_001256584	TSS200;TSS200;TSS200	-0.608996	-1.5317	-10.6033	1.48499e-15	5.36039e-13	Z_STAGE_WEEKS	1.00722e-09	GYPC	no
cg02389317	chr12	76577488	+		OpenSea				-0.832592	0.0311877	-10.6025	1.48947e-15	5.3737e-13	Z_STAGE_WEEKS	1.01026e-09	NAP1L1	no
cg21370007	chr9	124370435	-		OpenSea	DAB2IP	NM_032552	Body	0.441484	-0.0330726	10.6023	1.49037e-15	5.37412e-13	Z_STAGE_WEEKS	1.01087e-09	DAB2IP	no
cg04321809	chr11	69214149	-		OpenSea				-0.694825	0.248891	-10.6018	1.49281e-15	5.38005e-13	Z_STAGE_WEEKS	1.01252e-09	MYEOV	no
cg12776171	chr17	72442928	-	chr17:72442927-72443194	Island	GPRC5C;GPRC5C	NM_018653;NM_022036	Body;Body	-0.729913	-0.807533	-10.6006	1.49949e-15	5.40123e-13	Z_STAGE_WEEKS	1.01705e-09	GPRC5C	no
cg27278843	chr2	74215176	-	chr2:74211214-74212314	S_Shelf				0.569373	-1.08538	10.5992	1.50741e-15	5.42689e-13	Z_STAGE_WEEKS	1.02243e-09	TET3	no
cg26560981	chr4	87039369	-		OpenSea	MAPK10;MAPK10;MAPK10	NM_138980;NM_138982;NM_002753	Body;Body;Body	-1.04869	-0.829658	-10.5989	1.50942e-15	5.42843e-13	Z_STAGE_WEEKS	1.02379e-09	MAPK10	no
cg20237595	chr3	124301252	+	chr3:124303529-124304092	N_Shelf	KALRN	NM_001024660	Body	-1.11581	-2.94568	-10.599	1.50944e-15	5.42843e-13	Z_STAGE_WEEKS	1.0238e-09	KALRN	no
cg03792788	chr2	121338607	+	chr2:121334308-121334801	S_Shelf				0.401761	-0.621605	10.598	1.51408e-15	5.44224e-13	Z_STAGE_WEEKS	1.02695e-09	LINC01101	no
cg08239282	chr2	106026162	+		OpenSea	FHL2	NM_201557	5'UTR	-0.970611	-1.04589	-10.5968	1.52063e-15	5.46115e-13	Z_STAGE_WEEKS	1.03139e-09	FHL2	no
cg10618181	chr8	75086420	+		OpenSea				-0.937945	-2.82663	-10.5968	1.52095e-15	5.46115e-13	Z_STAGE_WEEKS	1.03161e-09	JPH1	no
cg26800771	chr2	241855454	-	chr2:241855374-241855631	Island				0.502277	-2.55999	10.5963	1.52337e-15	5.46472e-13	Z_STAGE_WEEKS	1.03325e-09	AC104809.3	no
cg04618540	chr2	65757943	+		OpenSea				-0.493487	0.0393973	-10.5963	1.52356e-15	5.46472e-13	Z_STAGE_WEEKS	1.03338e-09	SPRED2	no
cg04742719	chr7	100463759	-	chr7:100463758-100464146	Island	SLC12A9;TRIP6	NM_020246;NM_003302	Body;TSS1500	-0.798988	-0.164537	-10.5951	1.53012e-15	5.48534e-13	Z_STAGE_WEEKS	1.03783e-09	SLC12A9	no
cg00138824	chr16	85062421	-	chr16:85061182-85061802	S_Shore	KIAA0513;KIAA0513;KIAA0513	NM_001297766;NM_001286566;NM_014732	5'UTR;5'UTR;5'UTR	-0.715859	-1.36701	-10.5941	1.53566e-15	5.5023e-13	Z_STAGE_WEEKS	1.04159e-09	KIAA0513	no
cg10068788	chr8	131336410	+		OpenSea	ASAP1;ASAP1	NM_001247996;NM_018482	Body;Body	-0.557208	-1.03609	-10.5923	1.54601e-15	5.53648e-13	Z_STAGE_WEEKS	1.04861e-09	ASAP1	no
cg14918424	chr8	121390870	-		OpenSea				-0.950204	-1.04272	-10.5879	1.57098e-15	5.61745e-13	Z_STAGE_WEEKS	1.06554e-09	MRPL13	no
cg06616081	chr15	77336938	-		OpenSea	TSPAN3;TSPAN3;TSPAN3	NM_001168412;NM_198902;NM_005724	3'UTR;3'UTR;3'UTR	-0.490482	-1.28662	-10.5879	1.57115e-15	5.61745e-13	Z_STAGE_WEEKS	1.06566e-09	TSPAN3	no
cg21993298	chr3	11609685	-	chr3:11610137-11610370	N_Shore	VGLL4;VGLL4;VGLL4;VGLL4;VGLL4;VGLL4	NM_001128221;NM_001128220;NM_001284391;NM_001128219;NM_001284390;NM_014667	Body;Body;Body;Body;Body;Body	-0.406537	0.0580736	-10.5879	1.57121e-15	5.61745e-13	Z_STAGE_WEEKS	1.0657e-09	VGLL4	no
cg22725359	chr10	36891396	-		OpenSea				-0.550132	1.44818	-10.5877	1.57193e-15	5.61745e-13	Z_STAGE_WEEKS	1.06619e-09	NAMPTL	no
cg12680719	chr3	29964869	+		OpenSea	RBMS3;RBMS3;RBMS3	NM_001003792;NM_001003793;NM_014483	Body;Body;Body	0.504311	-2.03061	10.587	1.57608e-15	5.62929e-13	Z_STAGE_WEEKS	1.069e-09	RBMS3	no
cg14630032	chr3	148898124	-		OpenSea	CP	NM_000096	Body	-0.459065	-0.232331	-10.5861	1.5812e-15	5.64462e-13	Z_STAGE_WEEKS	1.07248e-09	CP	no
cg08138586	chr2	205411786	-	chr2:205409939-205410910	S_Shore	PARD3B;PARD3B;PARD3B	NM_152526;NM_057177;NM_205863	Body;Body;Body	-0.74557	0.239014	-10.5848	1.58904e-15	5.66961e-13	Z_STAGE_WEEKS	1.07779e-09	PARD3B	no
cg07943245	chr17	45373603	-		OpenSea	ITGB3	NM_000212	Body	-0.786654	0.124907	-10.5842	1.59254e-15	5.67911e-13	Z_STAGE_WEEKS	1.08017e-09	ITGB3	no
cg07658280	chr8	145728490	-	chr8:145730390-145732205	N_Shore	GPT	NM_005309	TSS1500	-0.69938	0.984416	-10.5817	1.60696e-15	5.72754e-13	Z_STAGE_WEEKS	1.08995e-09	GPT	no
cg11335960	chr15	74467432	-	chr15:74467613-74467892	N_Shore	ISLR;ISLR	NM_201526;NM_005545	Body;Body	-0.484039	0.587399	-10.5808	1.61251e-15	5.74428e-13	Z_STAGE_WEEKS	1.09371e-09	ISLR	no
cg19497702	chr7	2328746	-		OpenSea	SNX8	NM_013321	Body	-0.438323	1.61889	-10.5803	1.61526e-15	5.75106e-13	Z_STAGE_WEEKS	1.09558e-09	SNX8	no
cg21341586	chr4	99851281	-	chr4:99849305-99850552	S_Shore	EIF4E;EIF4E;EIF4E;EIF4E;EIF4E	NM_001130679;NM_001968;NM_001968;NM_001130678;NM_001130679	5'UTR;1stExon;5'UTR;TSS1500;1stExon	-1.02229	0.424216	-10.5798	1.61889e-15	5.76095e-13	Z_STAGE_WEEKS	1.09804e-09	EIF4E	no
cg12307069	chr11	93271284	+		OpenSea	SMCO4	NM_020179	5'UTR	-0.581355	1.50929	-10.5784	1.62695e-15	5.78461e-13	Z_STAGE_WEEKS	1.1035e-09	SMCO4	no
cg26607429	chr2	40102810	+		OpenSea				-0.643631	0.449455	-10.5783	1.62724e-15	5.78461e-13	Z_STAGE_WEEKS	1.1037e-09	THUMPD2	no
cg16590319	chr1	109805584	-	chr1:109801054-109801700	S_Shelf	CELSR2	NM_001408	Body	-0.416666	-0.61821	-10.5781	1.62875e-15	5.78693e-13	Z_STAGE_WEEKS	1.10472e-09	CELSR2	no
cg01653686	chr3	93747872	-		OpenSea	STX19;ARL13B;ARL13B;ARL13B;ARL13B;ARL13B	NM_001001850;NM_001174151;NR_033427;NM_001174150;NM_182896;NM_144996	TSS1500;Body;Body;Body;Body;Body	-0.420398	0.810056	-10.5763	1.63906e-15	5.82053e-13	Z_STAGE_WEEKS	1.11172e-09	ARL13B	no
cg08714960	chr2	134580701	+		OpenSea				-0.750965	0.921265	-10.5735	1.65628e-15	5.87616e-13	Z_STAGE_WEEKS	1.1234e-09	NCKAP5	no
cg03977831	chr1	11979188	-		OpenSea				-0.896606	1.21873	-10.5735	1.65646e-15	5.87616e-13	Z_STAGE_WEEKS	1.12352e-09	KIAA2013	no
cg00531791	chr16	84775297	+		OpenSea	USP10;USP10;USP10;USP10	NR_073578;NR_073577;NM_005153;NM_001272075	Body;Body;Body;Body	-0.540801	-0.87381	-10.5733	1.65754e-15	5.87692e-13	Z_STAGE_WEEKS	1.12425e-09	USP10	no
cg02033540	chr12	31368827	+		OpenSea				-0.458147	0.604974	-10.5726	1.66166e-15	5.88343e-13	Z_STAGE_WEEKS	1.12705e-09	FAM60A	no
cg03290977	chr4	15402686	+		OpenSea	C1QTNF7;C1QTNF7	NM_001135170;NM_001135171	Body;5'UTR	-0.514362	0.170126	-10.5725	1.66229e-15	5.88343e-13	Z_STAGE_WEEKS	1.12747e-09	C1QTNF7	no
cg13160964	chr6	5646578	+		OpenSea	FARS2	NM_006567	Body	0.398547	1.16542	10.5724	1.6628e-15	5.88343e-13	Z_STAGE_WEEKS	1.12783e-09	FARS2	no
cg15533023	chr19	11455260	+	chr19:11456744-11457251	N_Shore	TMEM205;TMEM205;TMEM205	NM_001145416;NM_033408;NM_198536	Body;Body;Body	-0.767899	-2.91433	-10.5724	1.66284e-15	5.88343e-13	Z_STAGE_WEEKS	1.12785e-09	RAB3D	no
cg20076516	chr22	46481816	-	chr22:46481815-46482024	Island	LOC400931	NR_027033	TSS200	-0.43845	0.804879	-10.5718	1.66666e-15	5.89386e-13	Z_STAGE_WEEKS	1.13044e-09	FLJ27365	no
cg05724065	chr7	56160528	+		OpenSea	PHKG1;PHKG1	NM_006213;NM_006213	1stExon;5'UTR	-0.52849	-1.31536	-10.5712	1.6704e-15	5.89789e-13	Z_STAGE_WEEKS	1.13298e-09	PHKG1	no
cg12295068	chr18	74129124	-		OpenSea	ZNF516	NM_014643	Body	0.589116	0.0974674	10.5711	1.67055e-15	5.89789e-13	Z_STAGE_WEEKS	1.13308e-09	ZNF516	no
cg11937172	chr10	126392429	-		OpenSea	FAM53B-AS1;FAM53B-AS1;FAM53B	NR_120631;NR_120630;NM_014661	TSS200;TSS200;Body	-0.596144	-0.759225	-10.571	1.67162e-15	5.89789e-13	Z_STAGE_WEEKS	1.13381e-09	RP11-12J10.3	no
cg18761976	chr15	91807630	-		OpenSea	SV2B;SV2B	NM_001167580;NM_014848	Body;Body	-0.980995	-1.90212	-10.571	1.67169e-15	5.89789e-13	Z_STAGE_WEEKS	1.13385e-09	SV2B	no
cg00656603	chr16	1070957	+	chr16:1070956-1071221	Island				0.842236	2.82514	10.5709	1.67215e-15	5.89789e-13	Z_STAGE_WEEKS	1.13416e-09	SOX8	no
cg01226193	chr11	125909557	-		OpenSea	CDON;CDON	NM_016952;NM_001243597	5'UTR;5'UTR	-0.491783	-0.715869	-10.5707	1.67319e-15	5.8985e-13	Z_STAGE_WEEKS	1.13487e-09	CDON	no
cg13840258	chr8	104095262	-		OpenSea				0.606226	0.120841	10.5703	1.67601e-15	5.90537e-13	Z_STAGE_WEEKS	1.13678e-09	ATP6V1C1	no
cg24183811	chr6	18432787	+		OpenSea	RNF144B	NM_182757	Body	-0.599689	1.48003	-10.5694	1.68123e-15	5.92068e-13	Z_STAGE_WEEKS	1.14032e-09	RNF144B	no
cg05928581	chr11	1885097	-		OpenSea	LSP1	NM_002339	Body	-0.616096	-0.85838	-10.5691	1.68314e-15	5.92433e-13	Z_STAGE_WEEKS	1.14162e-09	LSP1	no
cg17830515	chr7	1151900	+	chr7:1149179-1150306	S_Shore	C7orf50;C7orf50;C7orf50	NM_001134395;NM_032350;NM_001134396	Body;Body;Body	-0.660927	-0.509681	-10.5688	1.68526e-15	5.92872e-13	Z_STAGE_WEEKS	1.14306e-09	C7orf50	no
cg22852830	chr2	105989959	+		OpenSea	FHL2;FHL2;FHL2;FHL2	NM_001450;NM_001039492;NM_201555;NM_201557	Body;Body;Body;Body	-0.706897	-1.17207	-10.5678	1.69108e-15	5.94567e-13	Z_STAGE_WEEKS	1.147e-09	FHL2	no
cg12498580	chr12	7070732	+		OpenSea				-0.412463	0.130864	-10.5677	1.69183e-15	5.94567e-13	Z_STAGE_WEEKS	1.14751e-09	PTPN6	no
cg09723136	chr12	124625840	+		OpenSea	ZNF664-FAM101A	NM_001204299	5'UTR	0.592526	-1.96847	10.5673	1.69411e-15	5.95058e-13	Z_STAGE_WEEKS	1.14906e-09	FAM101A	no
cg12789448	chr17	1979495	+		OpenSea	SMG6;SMG6	NM_017575;NM_001170957	Body;Body	0.651976	-0.456885	10.565	1.70857e-15	5.99827e-13	Z_STAGE_WEEKS	1.15887e-09	SMG6	no
cg21160679	chr6	109778646	+	chr6:109776194-109777645	S_Shore	MICAL1;MICAL1;MICAL1	NM_001159291;NM_022765;NM_001286613	TSS1500;TSS1500;Body	-0.724901	-0.591562	-10.5634	1.71891e-15	6.02901e-13	Z_STAGE_WEEKS	1.16588e-09	MICAL1	no
cg10237996	chr5	131834096	+	chr5:131832355-131832801	S_Shore				-0.522578	0.898224	-10.5633	1.7191e-15	6.02901e-13	Z_STAGE_WEEKS	1.16601e-09	IRF1	no
cg22731081	chr4	54601032	+		OpenSea				-0.711335	-0.453238	-10.5629	1.72199e-15	6.036e-13	Z_STAGE_WEEKS	1.16797e-09	FIP1L1	no
cg06090837	chr4	88653666	+		OpenSea				-0.626428	0.364396	-10.5624	1.7248e-15	6.04275e-13	Z_STAGE_WEEKS	1.16988e-09	IBSP	no
cg16851766	chr10	121427483	+		OpenSea	BAG3	NM_004281	Body	-0.438781	-0.986134	-10.562	1.72786e-15	6.05033e-13	Z_STAGE_WEEKS	1.17195e-09	BAG3	no
cg06400095	chr7	150951633	-	chr7:150948671-150948906	S_Shelf	SMARCD3;SMARCD3	NM_003078;NM_001003802	Body;Body	-0.420069	0.378497	-10.5607	1.73598e-15	6.07565e-13	Z_STAGE_WEEKS	1.17746e-09	SMARCD3	no
cg05127966	chr3	38072950	-	chr3:38070394-38071598	S_Shore				-0.872274	-0.338507	-10.5603	1.73863e-15	6.08177e-13	Z_STAGE_WEEKS	1.17926e-09	PLCD1	no
cg12371336	chr22	43592615	+		OpenSea				-0.514611	1.4776	-10.5597	1.74192e-15	6.09015e-13	Z_STAGE_WEEKS	1.18149e-09	SCUBE1	no
cg01838523	chr20	43343290	-		OpenSea	WISP2	NM_003881	TSS1500	-0.528427	-0.91238	-10.5595	1.74364e-15	6.09302e-13	Z_STAGE_WEEKS	1.18266e-09	WISP2	no
cg00699919	chr1	168058592	-		OpenSea	GPR161	NM_153832	Body	-0.525786	1.24596	-10.5589	1.74748e-15	6.09758e-13	Z_STAGE_WEEKS	1.18526e-09	GPR161	no
cg06468328	chr3	12203532	+	chr3:12200183-12200532	S_Shelf	SYN2;SYN2	NM_003178;NM_133625	Body;Body	-0.547382	1.28052	-10.5589	1.74763e-15	6.09758e-13	Z_STAGE_WEEKS	1.18536e-09	TIMP4	no
cg11940526	chr10	80311367	-		OpenSea				0.632472	1.56113	10.5588	1.74789e-15	6.09758e-13	Z_STAGE_WEEKS	1.18553e-09	RPS24	no
cg27425110	chr16	88228663	-		OpenSea	LOC101928880	NR_110944	Body	0.386794	-0.00417236	10.5587	1.74854e-15	6.09758e-13	Z_STAGE_WEEKS	1.18598e-09	BANP	no
cg07816074	chr4	8201560	+		OpenSea	SH3TC1	NM_018986	5'UTR	-0.456149	1.45094	-10.5583	1.7511e-15	6.10336e-13	Z_STAGE_WEEKS	1.18771e-09	SH3TC1	no
cg12576598	chr12	43700189	-		OpenSea				-0.601024	0.543653	-10.5576	1.75554e-15	6.11568e-13	Z_STAGE_WEEKS	1.19072e-09	ADAMTS20	no
cg09230679	chr12	116586898	-		OpenSea	MIR620;MED13L	NR_030351;NM_015335	TSS1500;Body	-0.668125	0.515898	-10.5568	1.76093e-15	6.12933e-13	Z_STAGE_WEEKS	1.19438e-09	MED13L	no
cg10152529	chr22	27501631	+		OpenSea				-0.752983	-0.200764	-10.5567	1.76126e-15	6.12933e-13	Z_STAGE_WEEKS	1.19461e-09	CRYBA4	no
cg10521540	chr12	54219439	-		OpenSea				-0.427177	0.557367	-10.5566	1.76241e-15	6.13018e-13	Z_STAGE_WEEKS	1.19538e-09	CALCOCO1	no
cg21582962	chr20	62844802	-		OpenSea	MYT1	NM_004535	Body	-0.514499	-0.565673	-10.5556	1.76875e-15	6.14687e-13	Z_STAGE_WEEKS	1.19968e-09	MYT1	no
cg10080832	chr10	64675829	+		OpenSea				-0.941825	-2.10168	-10.5556	1.76902e-15	6.14687e-13	Z_STAGE_WEEKS	1.19987e-09	EGR2	no
cg06214339	chr5	171416481	-		OpenSea	FBXW11;FBXW11;FBXW11	NM_033644;NM_033645;NM_012300	Body;Body;Body	-0.461808	1.73965	-10.5537	1.78103e-15	6.18543e-13	Z_STAGE_WEEKS	1.20802e-09	FBXW11	no
cg27596556	chr1	94217478	-		OpenSea	BCAR3	NM_001261408	5'UTR	-0.715114	0.758753	-10.551	1.799e-15	6.24303e-13	Z_STAGE_WEEKS	1.2202e-09	BCAR3	no
cg07613084	chr9	33029731	+	chr9:33025082-33025797	S_Shelf	DNAJA1	NM_001539	Body	-0.461996	0.982235	-10.5509	1.79946e-15	6.24303e-13	Z_STAGE_WEEKS	1.22051e-09	DNAJA1	no
cg11426250	chr17	10002564	+		OpenSea	GAS7	NM_201433	Body	-0.580693	-0.254517	-10.5504	1.80247e-15	6.25028e-13	Z_STAGE_WEEKS	1.22255e-09	GAS7	no
cg05265020	chr6	6002865	+	chr6:6002471-6005125	Island	NRN1	NM_016588	Body	0.446604	-1.06976	10.5499	1.80599e-15	6.25929e-13	Z_STAGE_WEEKS	1.22494e-09	NRN1	no
cg04535332	chr22	24230644	-		OpenSea				-0.686758	0.335045	-10.5493	1.80981e-15	6.26889e-13	Z_STAGE_WEEKS	1.22753e-09	AP000350.10	no
cg23878906	chr18	29304818	+	chr18:29303960-29304254	S_Shore				-0.472399	1.14019	-10.5492	1.81091e-15	6.26889e-13	Z_STAGE_WEEKS	1.22828e-09	SLC25A52	no
cg15124636	chr1	246734875	+		OpenSea	CNST;CNST	NM_152609;NM_001139459	5'UTR;5'UTR	-0.575256	0.339366	-10.5491	1.81153e-15	6.26889e-13	Z_STAGE_WEEKS	1.2287e-09	CNST	no
cg10308680	chr15	74543868	-		OpenSea	CCDC33	NM_025055	Body	-0.588123	-0.457165	-10.5488	1.81338e-15	6.27209e-13	Z_STAGE_WEEKS	1.22996e-09	CCDC33	no
cg23922083	chr19	43071185	-		OpenSea	LIPE-AS1;LIPE-AS1	NR_073180;NR_073179	Body;Body	-0.753608	-3.04817	-10.5477	1.82045e-15	6.29334e-13	Z_STAGE_WEEKS	1.23475e-09	CEACAM1	no
cg26242531	chr14	104190678	-	chr14:104193901-104194627	N_Shelf	ZFYVE21	NM_024071	Body	-0.453134	-1.42129	-10.5463	1.83024e-15	6.32394e-13	Z_STAGE_WEEKS	1.24139e-09	ZFYVE21	no
cg00904329	chr11	12866946	+		OpenSea	TEAD1	NM_021961	Body	0.682789	0.836975	10.5449	1.83926e-15	6.35187e-13	Z_STAGE_WEEKS	1.24751e-09	TEAD1	no
cg10725229	chr6	3179104	-		OpenSea				-0.641796	-0.207095	-10.5446	1.84149e-15	6.35634e-13	Z_STAGE_WEEKS	1.24902e-09	TUBB2A	no
cg23465999	chr2	22333202	+		OpenSea				-0.647007	-1.02957	-10.5443	1.84346e-15	6.3599e-13	Z_STAGE_WEEKS	1.25036e-09	TDRD15	no
cg15680282	chr5	17106339	+		OpenSea				-0.849344	-2.18851	-10.5438	1.84714e-15	6.36937e-13	Z_STAGE_WEEKS	1.25286e-09	BASP1	no
cg16786808	chr2	222434497	+	chr2:222436034-222438941	N_Shore	EPHA4	NM_004438	Body	0.656239	-2.12343	10.5427	1.85417e-15	6.39037e-13	Z_STAGE_WEEKS	1.25763e-09	EPHA4	no
cg21374672	chr6	16324968	+	chr6:16326950-16327781	N_Shore	ATXN1;ATXN1	NM_001128164;NM_000332	Body;Body	-0.792306	0.0922776	-10.5425	1.85582e-15	6.3928e-13	Z_STAGE_WEEKS	1.25874e-09	ATXN1	no
cg03296204	chr17	77923971	-	chr17:77924080-77924423	N_Shore	TBC1D16	NM_019020	Body	0.816109	-0.409406	10.5423	1.85714e-15	6.3941e-13	Z_STAGE_WEEKS	1.25964e-09	TBC1D16	no
cg06433904	chr21	43175199	+	chr21:43176662-43176894	N_Shore	RIPK4	NM_020639	Body	0.33351	0.526577	10.5415	1.86261e-15	6.40966e-13	Z_STAGE_WEEKS	1.26334e-09	RIPK4	no
cg05399646	chr6	150363311	+	chr6:150358872-150359394	S_Shelf				-0.554717	0.75082	-10.5409	1.86698e-15	6.42145e-13	Z_STAGE_WEEKS	1.26631e-09	RAET1L	no
cg26665530	chr7	69946662	-		OpenSea	AUTS2;AUTS2	NM_015570;NM_001127231	Body;Body	0.485101	1.3973	10.5398	1.87433e-15	6.44348e-13	Z_STAGE_WEEKS	1.2713e-09	AUTS2	no
cg11459773	chr19	45262055	+	chr19:45260352-45261809	S_Shore	BCL3	NM_005178	Body	0.706416	-1.53342	10.5391	1.87903e-15	6.45637e-13	Z_STAGE_WEEKS	1.27449e-09	BCL3	no
cg27077912	chr12	5589693	-		OpenSea	NTF3	NM_001102654	Body	0.834956	-1.25211	10.5387	1.88172e-15	6.45987e-13	Z_STAGE_WEEKS	1.27631e-09	NTF3	no
cg16527105	chr12	105420356	-		OpenSea	ALDH1L2;ALDH1L2	NR_027752;NM_001034173	Body;Body	0.727257	-1.23168	10.5387	1.88196e-15	6.45987e-13	Z_STAGE_WEEKS	1.27647e-09	C12orf45	no
cg19091784	chr3	48507618	+		OpenSea	TREX1;TREX1;TREX1;TREX1	NM_033629;NM_016381;NM_033629;NM_016381	5'UTR;1stExon;1stExon;5'UTR	-1.33454	-2.76731	-10.5386	1.88654e-15	6.47143e-13	Z_STAGE_WEEKS	1.27958e-09	TREX1	no
cg01753788	chr8	145024929	-	chr8:145024449-145025179	Island	PLEC1;PLEC1;PLEC1;PLEC1;PLEC1	NM_201380;NM_000445;NM_201380;NM_201378;NM_201379	5'UTR;Body;1stExon;Body;Body	-0.52786	-1.13583	-10.5379	1.88724e-15	6.47143e-13	Z_STAGE_WEEKS	1.28005e-09	PLEC	no
cg01076609	chr13	106457424	+		OpenSea				-0.498605	1.8843	-10.5324	1.92599e-15	6.60098e-13	Z_STAGE_WEEKS	1.30633e-09	DAOA	no
cg03280622	chr8	145023013	-	chr8:145024449-145025179	N_Shore	PLEC1;PLEC1;PLEC1;PLEC1	NM_000445;NM_201378;NM_201379;NM_201380	Body;Body;Body;Body	-0.88175	-2.59212	-10.5317	1.93079e-15	6.6141e-13	Z_STAGE_WEEKS	1.30959e-09	PLEC	no
cg06136822	chr7	33767199	+		OpenSea				0.366366	0.678671	10.5315	1.932e-15	6.61489e-13	Z_STAGE_WEEKS	1.31041e-09	RP11-89N17.1	no
cg12423623	chr2	45469414	-		OpenSea				-0.72408	-1.75969	-10.531	1.93605e-15	6.62543e-13	Z_STAGE_WEEKS	1.31316e-09	SRBD1	no
cg21695727	chr15	85347344	-		OpenSea	ZNF592	NM_014630	3'UTR	-0.701181	0.919542	-10.5308	1.93746e-15	6.6269e-13	Z_STAGE_WEEKS	1.31411e-09	ZNF592	no
cg01912220	chr2	157004688	-		OpenSea	LOC101929378;LOC101929378	NR_110250;NR_110249	Body;Body	-0.743207	-0.872011	-10.5305	1.9396e-15	6.63087e-13	Z_STAGE_WEEKS	1.31556e-09	NR4A2	no
cg18761133	chr2	191878353	+	chr2:191878608-191879253	N_Shore	STAT1;STAT1	NM_007315;NM_139266	5'UTR;5'UTR	-0.620537	-2.01178	-10.5301	1.94246e-15	6.63732e-13	Z_STAGE_WEEKS	1.31751e-09	STAT1	no
cg14558358	chr6	14282817	-		OpenSea				0.894587	-1.63973	10.5254	1.97591e-15	6.7482e-13	Z_STAGE_WEEKS	1.34019e-09	CD83	no
cg16836819	chr2	129119892	-		OpenSea				0.536372	-0.108237	10.5251	1.97801e-15	6.75199e-13	Z_STAGE_WEEKS	1.34162e-09	HS6ST1	no
cg15315056	chr3	184504579	-		OpenSea				-0.878329	-3.26306	-10.5249	1.98004e-15	6.75553e-13	Z_STAGE_WEEKS	1.343e-09	VPS8	no
cg14742755	chr5	123796665	+		OpenSea				0.936036	-0.329405	10.5236	1.98971e-15	6.78511e-13	Z_STAGE_WEEKS	1.34956e-09	ZNF608	no
cg23538064	chr6	31913275	+		OpenSea	C2;C2;CFB	NM_000063;NM_001145903;NM_001710	3'UTR;3'UTR;TSS1500	-0.559601	-0.0139647	-10.5225	1.99723e-15	6.80732e-13	Z_STAGE_WEEKS	1.35466e-09	C2	no
cg13703737	chr6	3386584	+		OpenSea	SLC22A23;SLC22A23	NM_021945;NM_015482	Body;Body	-0.667979	2.96299	-10.5213	2.00636e-15	6.83248e-13	Z_STAGE_WEEKS	1.36085e-09	SLC22A23	no
cg11055000	chr18	45843994	-		OpenSea				-0.455088	0.200907	-10.5212	2.00663e-15	6.83248e-13	Z_STAGE_WEEKS	1.36103e-09	ZBTB7C	no
cg14101400	chr2	144230891	-		OpenSea	ARHGAP15	NM_018460	Body	-0.568809	-1.01708	-10.5206	2.01105e-15	6.84412e-13	Z_STAGE_WEEKS	1.36403e-09	ARHGAP15	no
cg01748244	chr1	2179352	+		OpenSea	SKI	NM_003036	Body	-0.547256	-0.183903	-10.5173	2.03533e-15	6.92327e-13	Z_STAGE_WEEKS	1.3805e-09	SKI	no
cg26366092	chr10	32045867	-	chr10:32048716-32049423	N_Shelf				0.495898	-1.18175	10.5168	2.03948e-15	6.93389e-13	Z_STAGE_WEEKS	1.38331e-09	ARHGAP12	no
cg21708738	chr2	42175351	+		OpenSea				0.490859	0.136881	10.5166	2.04056e-15	6.9341e-13	Z_STAGE_WEEKS	1.38405e-09	C2orf91	no
cg21994818	chr8	96805352	-		OpenSea				-0.526736	-0.0783663	-10.5159	2.046e-15	6.94908e-13	Z_STAGE_WEEKS	1.38773e-09	GDF6	no
cg14244636	chr10	100055918	+		OpenSea				0.547171	-2.90412	10.5156	2.04829e-15	6.95339e-13	Z_STAGE_WEEKS	1.38929e-09	LOXL4	no
[truncated: 17,072 more rows]

## Sheet: Table S4
Supplementary Table 4. GO analysis of developmental DMP clusters
GROUP	ONTOLOGY	TERM	N	DE	P.DE	FDR	FOLD_ENRICHMENT
Cluster_1	CC	focal adhesion	409	123	1.46004e-06	0.0224049	0.300733
Cluster_1	CC	cell-substrate junction	417	125	1.96483e-06	0.0224049	0.29976
Cluster_1	CC	actomyosin	77	36	5.01564e-06	0.0285967	0.467532
Cluster_1	MF	cell adhesion molecule binding	544	157	3.16865e-06	0.0240881	0.288603
Cluster_3	BP	animal organ morphogenesis	1028	231	1.42821e-19	3.25717e-15	0.224708
Cluster_3	BP	regionalization	350	97	1.29828e-17	1.48043e-13	0.277143
Cluster_3	BP	anatomical structure morphogenesis	2680	467	2.37377e-16	1.80454e-12	0.174254
Cluster_3	BP	tissue development	1913	332	7.72766e-16	4.40593e-12	0.173549
Cluster_3	BP	pattern specification process	456	109	3.05398e-14	1.30586e-10	0.239035
Cluster_3	BP	animal organ development	3429	512	3.43556e-14	1.30586e-10	0.149315
Cluster_3	BP	tube development	1112	212	1.53197e-13	4.99117e-10	0.190647
Cluster_3	BP	embryonic morphogenesis	602	135	1.56756e-12	3.9722e-09	0.224252
Cluster_3	BP	epithelium development	1164	209	2.32255e-12	4.81529e-09	0.179553
Cluster_3	BP	mesenchyme development	297	80	6.36838e-12	1.21031e-08	0.26936
Cluster_3	BP	tissue morphogenesis	617	135	5.78736e-11	7.76391e-08	0.218801
Cluster_3	BP	system development	4245	608	6.13797e-11	7.77681e-08	0.143227
Cluster_3	BP	embryo development	1098	201	8.55871e-11	9.7595e-08	0.18306
Cluster_3	BP	regulation of developmental process	2465	381	2.03547e-10	1.85683e-07	0.154564
Cluster_3	BP	regulation of transcription by RNA polymerase II	2394	323	2.93244e-10	2.21188e-07	0.134921
Cluster_3	BP	negative regulation of DNA-templated transcription	1185	199	2.79347e-10	2.21188e-07	0.167932
Cluster_3	BP	negative regulation of RNA metabolic process	1291	212	2.89688e-10	2.21188e-07	0.164214
Cluster_3	BP	negative regulation of RNA biosynthetic process	1188	199	3.0066e-10	2.21188e-07	0.167508
Cluster_3	BP	negative regulation of nucleic acid-templated transcription	1187	199	2.93886e-10	2.21188e-07	0.16765
Cluster_3	BP	embryonic organ development	441	99	3.26644e-10	2.25741e-07	0.22449
Cluster_3	BP	mesenchymal cell differentiation	245	67	3.22857e-10	2.25741e-07	0.273469
Cluster_3	BP	circulatory system development	1164	205	4.40913e-10	2.95749e-07	0.176117
Cluster_3	BP	regulation of cell differentiation	1566	255	5.5897e-10	3.64225e-07	0.162835
Cluster_3	BP	positive regulation of transcription by RNA polymerase II	1189	199	6.2895e-10	3.90053e-07	0.167368
Cluster_3	BP	anatomical structure formation involved in morphogenesis	1202	212	6.32815e-10	3.90053e-07	0.176373
Cluster_3	BP	regulation of nucleic acid-templated transcription	3171	408	6.80515e-10	4.08417e-07	0.128666
Cluster_3	BP	regulation of DNA-templated transcription	3169	407	8.88861e-10	4.59504e-07	0.128432
Cluster_3	BP	transcription by RNA polymerase II	2475	328	8.01646e-10	4.59504e-07	0.132525
Cluster_3	BP	cell differentiation	4090	568	8.67479e-10	4.59504e-07	0.138875
Cluster_3	BP	tube morphogenesis	910	169	8.16673e-10	4.59504e-07	0.185714
Cluster_3	BP	gland development	428	96	9.06677e-10	4.59504e-07	0.224299
Cluster_3	BP	anatomical structure development	5652	746	8.69299e-10	4.59504e-07	0.131989
Cluster_3	BP	regulation of RNA biosynthetic process	3179	408	8.47263e-10	4.59504e-07	0.128342
Cluster_3	BP	cellular developmental process	4116	570	1.07513e-09	5.33031e-07	0.138484
Cluster_3	BP	anterior/posterior pattern specification	209	53	1.41533e-09	6.86765e-07	0.253589
Cluster_3	BP	multicellular organism development	4699	649	1.4582e-09	6.87776e-07	0.138114
Cluster_3	BP	negative regulation of nucleobase-containing compound metabolic process	1414	220	1.47773e-09	6.87776e-07	0.155587
Cluster_3	BP	positive regulation of developmental process	1328	225	1.52581e-09	6.95953e-07	0.169428
Cluster_3	BP	DNA-templated transcription	3278	415	1.99882e-09	8.92777e-07	0.126602
Cluster_3	BP	nucleic acid-templated transcription	3280	415	2.03562e-09	8.92777e-07	0.126524
Cluster_3	BP	cell population proliferation	1959	276	2.13916e-09	9.20483e-07	0.140888
Cluster_3	BP	morphogenesis of an epithelium	506	112	2.60629e-09	1.10072e-06	0.221344
Cluster_3	BP	RNA biosynthetic process	3295	415	2.84855e-09	1.18117e-06	0.125948
Cluster_3	BP	developmental process	6174	788	3.64874e-09	1.48595e-06	0.127632
Cluster_3	BP	skeletal system development	521	109	5.10396e-09	2.04212e-06	0.209213
Cluster_3	BP	cell development	2076	344	5.82853e-09	2.25297e-06	0.165703
Cluster_3	BP	positive regulation of cellular process	5370	675	5.80095e-09	2.25297e-06	0.125698
Cluster_3	BP	embryonic organ morphogenesis	291	70	6.19234e-09	2.35371e-06	0.24055
Cluster_3	BP	cell migration	1514	250	7.77454e-09	2.90666e-06	0.165125
Cluster_3	BP	positive regulation of cell differentiation	878	158	9.10436e-09	3.29578e-06	0.179954
Cluster_3	BP	positive regulation of DNA-templated transcription	1616	246	9.93722e-09	3.48659e-06	0.152228
Cluster_3	BP	positive regulation of nucleic acid-templated transcription	1616	246	9.93722e-09	3.48659e-06	0.152228
Cluster_3	BP	positive regulation of RNA biosynthetic process	1622	246	1.15902e-08	4.00494e-06	0.151665
Cluster_3	BP	vasculature development	784	141	1.18137e-08	4.02125e-06	0.179847
Cluster_3	BP	negative regulation of transcription by RNA polymerase II	875	149	1.20569e-08	4.04368e-06	0.170286
Cluster_3	BP	regulation of cellular biosynthetic process	3855	462	1.25065e-08	4.13368e-06	0.119844
Cluster_3	BP	regulation of cell population proliferation	1676	237	1.49413e-08	4.86789e-06	0.141408
Cluster_3	BP	regulation of RNA metabolic process	3458	430	1.70164e-08	5.38995e-06	0.124349
Cluster_3	BP	blood vessel development	752	136	1.87601e-08	5.86085e-06	0.180851
Cluster_3	BP	negative regulation of cell differentiation	679	122	2.03343e-08	6.26682e-06	0.179676
Cluster_3	BP	nervous system development	2384	386	2.22419e-08	6.67432e-06	0.161913
Cluster_3	BP	negative regulation of cellular process	4626	583	2.39304e-08	7.08774e-06	0.126027
Cluster_3	BP	negative regulation of developmental process	943	155	2.52139e-08	7.37215e-06	0.164369
Cluster_3	BP	negative regulation of cellular biosynthetic process	1537	222	2.874e-08	8.29677e-06	0.144437
Cluster_3	BP	negative regulation of cellular metabolic process	2178	298	3.11399e-08	8.87721e-06	0.136823
Cluster_3	BP	sensory organ development	562	112	5.02416e-08	1.39733e-05	0.199288
Cluster_3	BP	negative regulation of macromolecule biosynthetic process	1472	214	4.9631e-08	1.39733e-05	0.14538
Cluster_3	BP	regulation of biosynthetic process	3917	464	5.25533e-08	1.41457e-05	0.118458
Cluster_3	BP	regulation of signal transduction	2927	416	5.27222e-08	1.41457e-05	0.142125
Cluster_3	BP	regulation of macromolecule biosynthetic process	3696	443	5.19798e-08	1.41457e-05	0.119859
Cluster_3	BP	muscle structure development	669	127	5.37866e-08	1.42634e-05	0.189836
Cluster_3	BP	regulation of cell migration	969	169	5.68776e-08	1.49098e-05	0.174407
Cluster_3	BP	positive regulation of cell population proliferation	932	141	5.91687e-08	1.53341e-05	0.151288
Cluster_3	BP	sensory organ morphogenesis	268	65	6.46098e-08	1.65561e-05	0.242537
Cluster_3	BP	negative regulation of biosynthetic process	1563	223	6.54824e-08	1.65932e-05	0.142674
Cluster_3	BP	positive regulation of biological process	6001	724	7.12937e-08	1.78673e-05	0.120647
Cluster_3	BP	positive regulation of RNA metabolic process	1761	257	7.64701e-08	1.89563e-05	0.14594
Cluster_3	BP	positive regulation of cellular biosynthetic process	1929	273	8.47627e-08	2.0786e-05	0.141524
Cluster_3	BP	ameboidal-type cell migration	471	95	8.71185e-08	2.09139e-05	0.201699
Cluster_3	BP	outflow tract morphogenesis	80	29	8.63658e-08	2.09139e-05	0.3625
Cluster_3	BP	neuron differentiation	1326	240	1.51649e-07	3.56546e-05	0.180995
Cluster_3	BP	fat cell differentiation	238	54	1.71299e-07	3.98637e-05	0.226891
Cluster_3	BP	nucleobase-containing compound biosynthetic process	3700	441	1.92965e-07	4.44521e-05	0.119189
Cluster_3	BP	negative regulation of nitrogen compound metabolic process	2312	302	2.33017e-07	5.29513e-05	0.130623
Cluster_3	BP	regulation of cell motility	1026	172	2.34503e-07	5.29513e-05	0.167641
Cluster_3	BP	positive regulation of biosynthetic process	1969	275	2.42734e-07	5.42726e-05	0.139665
Cluster_3	BP	chordate embryonic development	637	116	2.66623e-07	5.9035e-05	0.182104
Cluster_3	BP	blood vessel morphogenesis	676	118	3.21122e-07	7.04184e-05	0.174556
Cluster_3	BP	urogenital system development	350	77	3.56637e-07	7.74616e-05	0.22
Cluster_3	BP	generation of neurons	1395	248	4.52213e-07	9.7294e-05	0.177778
Cluster_3	BP	enzyme-linked receptor protein signaling pathway	969	170	4.98642e-07	0.000106281	0.175439
Cluster_3	BP	forebrain development	369	81	6.01017e-07	0.000126915	0.219512
Cluster_3	BP	regulation of multicellular organismal process	2789	374	6.27258e-07	0.000131241	0.134098
Cluster_3	BP	positive regulation of macromolecule biosynthetic process	1825	258	7.59933e-07	0.000157555	0.14137
Cluster_3	BP	locomotion	1371	219	7.76228e-07	0.000159483	0.159737
Cluster_3	BP	macromolecule biosynthetic process	4452	502	8.64167e-07	0.000175966	0.112758
Cluster_3	BP	aromatic compound biosynthetic process	3780	445	9.25788e-07	0.000186845	0.117725
Cluster_3	BP	cell surface receptor signaling pathway	2653	371	9.96433e-07	0.000199339	0.139842
Cluster_3	BP	embryonic skeletal system development	126	37	1.02421e-06	0.000203114	0.293651
Cluster_3	BP	embryo development ending in birth or egg hatching	657	117	1.10927e-06	0.000218086	0.178082
Cluster_3	BP	regulation of gene expression	4954	533	1.16122e-06	0.000226349	0.10759
Cluster_3	BP	heterocycle biosynthetic process	3767	443	1.2221e-06	0.00023603	0.1176
Cluster_3	BP	gland morphogenesis	120	37	1.23159e-06	0.00023603	0.308333
Cluster_3	BP	Wnt signaling pathway	435	93	1.3593e-06	0.000258335	0.213793
Cluster_3	BP	regulation of cell adhesion	774	138	1.47742e-06	0.000278463	0.178295
Cluster_3	BP	regulation of locomotion	1070	175	1.61101e-06	0.000301154	0.163551
Cluster_3	BP	cellular response to growth factor stimulus	684	124	1.70924e-06	0.000316918	0.181287
Cluster_3	BP	cell-cell signaling by wnt	437	93	1.74175e-06	0.000320341	0.212815
Cluster_3	BP	positive regulation of nucleobase-containing compound metabolic process	1957	271	1.86244e-06	0.000339799	0.138477
Cluster_3	BP	cell motility	1701	257	1.95058e-06	0.000353055	0.151088
Cluster_3	BP	growth	882	155	2.12323e-06	0.000381278	0.175737
Cluster_3	BP	response to growth factor	710	127	2.2665e-06	0.000403826	0.178873
Cluster_3	BP	regulation of Wnt signaling pathway	322	74	2.41689e-06	0.000427284	0.229814
Cluster_3	BP	renal system development	309	69	2.8611e-06	0.000501924	0.223301
Cluster_3	BP	rostrocaudal neural tube patterning	10	8	2.88433e-06	0.000502138	0.8
Cluster_3	BP	muscle cell differentiation	398	82	3.05935e-06	0.000528572	0.20603
Cluster_3	BP	positive regulation of multicellular organismal process	1497	220	3.42095e-06	0.000586603	0.146961
Cluster_3	BP	negative regulation of signal transduction	1258	190	3.47274e-06	0.00059104	0.151033
Cluster_3	BP	heart morphogenesis	255	57	3.5563e-06	0.000596361	0.223529
Cluster_3	BP	regulation of nucleobase-containing compound metabolic process	3762	443	3.54535e-06	0.000596361	0.117757
Cluster_3	BP	heart development	589	111	4.30876e-06	0.000717266	0.188455
Cluster_3	BP	positive regulation of cell migration	543	98	4.5247e-06	0.000747756	0.180479
Cluster_3	BP	negative regulation of biological process	5494	626	5.13843e-06	0.000843073	0.113942
Cluster_3	BP	neural crest cell differentiation	94	30	5.42069e-06	0.000876767	0.319149
Cluster_3	BP	positive regulation of cell motility	567	100	5.41336e-06	0.000876767	0.176367
Cluster_3	BP	muscle tissue development	411	81	5.62496e-06	0.0009034	0.19708
Cluster_3	BP	organic cyclic compound biosynthetic process	3928	453	5.72275e-06	0.000912678	0.115326
Cluster_3	BP	epithelial cell proliferation	461	80	5.85606e-06	0.000927453	0.173536
Cluster_3	BP	segmentation	103	27	6.91129e-06	0.00108703	0.262136
Cluster_3	BP	BMP signaling pathway	158	39	7.35169e-06	0.00114056	0.246835
Cluster_3	BP	muscle cell development	188	47	7.43716e-06	0.00114603	0.25
Cluster_3	BP	kidney development	300	66	7.50626e-06	0.00114891	0.22
Cluster_3	BP	mesenchyme morphogenesis	55	19	8.31325e-06	0.00126395	0.345455
Cluster_3	BP	stem cell differentiation	241	56	8.53887e-06	0.00128117	0.232365
Cluster_3	BP	regulation of cell communication	3301	455	8.771e-06	0.0013074	0.137837
Cluster_3	BP	regulation of signaling	3313	457	8.88976e-06	0.00131649	0.137941
Cluster_3	BP	regulation of cellular metabolic process	5326	601	9.43536e-06	0.00138212	0.112843
Cluster_3	BP	cellular nitrogen compound biosynthetic process	4490	494	9.45413e-06	0.00138212	0.110022
Cluster_3	BP	connective tissue development	266	60	9.52967e-06	0.00138429	0.225564
Cluster_3	BP	ventricular septum morphogenesis	43	18	9.79237e-06	0.00141345	0.418605
Cluster_3	BP	cellular component morphogenesis	737	154	1.04913e-05	0.00150481	0.208955
Cluster_3	BP	axon guidance	229	64	1.17716e-05	0.00167789	0.279476
Cluster_3	BP	epithelial tube morphogenesis	327	71	1.19128e-05	0.00168748	0.217125
Cluster_3	BP	neurogenesis	1610	270	1.23938e-05	0.00174477	0.167702
Cluster_3	BP	regulation of anatomical structure morphogenesis	940	167	1.26936e-05	0.00177602	0.17766
Cluster_3	BP	telencephalon regionalization	13	8	1.28852e-05	0.00179183	0.615385
Cluster_3	BP	positive regulation of metabolic process	3678	455	1.2988e-05	0.00179518	0.123709
Cluster_3	BP	neuron projection guidance	230	64	1.33323e-05	0.00182579	0.278261
Cluster_3	BP	regulation of multicellular organismal development	1407	210	1.33696e-05	0.00182579	0.149254
Cluster_3	BP	negative regulation of metabolic process	3262	361	1.36317e-05	0.00185051	0.110668
Cluster_3	BP	negative regulation of macromolecule metabolic process	3054	338	1.47072e-05	0.00198468	0.110675
Cluster_3	BP	response to BMP	169	40	1.59599e-05	0.00212854	0.236686
Cluster_3	BP	cellular response to BMP stimulus	169	40	1.59599e-05	0.00212854	0.236686
Cluster_3	BP	positive regulation of locomotion	582	100	1.83134e-05	0.00242822	0.171821
Cluster_3	BP	brain development	726	133	1.94795e-05	0.00255316	0.183196
Cluster_3	BP	response to endogenous stimulus	1572	228	1.94706e-05	0.00255316	0.145038
Cluster_3	BP	neural tube development	162	41	1.98231e-05	0.00258335	0.253086
Cluster_3	BP	regulation of animal organ morphogenesis	123	34	2.00982e-05	0.00260431	0.276423
Cluster_3	BP	cellular response to endogenous stimulus	1329	203	2.05219e-05	0.0026442	0.152746
Cluster_3	BP	striated muscle cell differentiation	287	62	2.40539e-05	0.00308187	0.216028
Cluster_3	BP	canonical Wnt signaling pathway	297	64	2.48284e-05	0.00316333	0.215488
Cluster_3	BP	negative regulation of cell death	972	137	2.61127e-05	0.00330847	0.140947
Cluster_3	BP	digestive tract morphogenesis	48	18	2.63942e-05	0.00332567	0.375
Cluster_3	BP	head development	771	139	2.752e-05	0.00344847	0.180285
Cluster_3	BP	epithelial to mesenchymal transition	165	38	2.85377e-05	0.00355645	0.230303
Cluster_3	BP	odontogenesis	130	34	2.89427e-05	0.00358732	0.261538
Cluster_3	BP	digestive system development	139	36	2.97056e-05	0.00366197	0.258993
Cluster_3	BP	digestive tract development	128	34	3.04068e-05	0.00372827	0.265625
Cluster_3	BP	cell morphogenesis involved in differentiation	690	145	3.06094e-05	0.00373303	0.210145
Cluster_3	BP	positive regulation of macromolecule metabolic process	3373	419	3.16423e-05	0.00383848	0.124222
Cluster_3	BP	epithelial cell differentiation	689	105	3.22712e-05	0.00389335	0.152395
Cluster_3	BP	positive regulation of cellular metabolic process	2964	380	3.24361e-05	0.00389335	0.128205
Cluster_3	BP	cell-substrate adhesion	357	80	3.38005e-05	0.00403588	0.22409
Cluster_3	BP	cell growth	472	92	3.51761e-05	0.00417826	0.194915
Cluster_3	BP	positive regulation of epithelial cell proliferation	217	43	3.62494e-05	0.00428344	0.198157
Cluster_3	BP	kidney epithelium development	141	38	3.65777e-05	0.00429995	0.269504
Cluster_3	BP	regulation of epithelial cell proliferation	395	68	3.73833e-05	0.00437212	0.172152
Cluster_3	BP	morphogenesis of a branching structure	197	47	3.83117e-05	0.00445784	0.238579
Cluster_3	BP	cell adhesion	1477	232	3.91057e-05	0.00452713	0.157075
Cluster_3	BP	cell projection morphogenesis	617	134	4.21995e-05	0.00486061	0.21718
Cluster_3	BP	cell surface receptor signaling pathway involved in heart development	31	12	4.61891e-05	0.00529341	0.387097
Cluster_3	BP	cell morphogenesis	974	189	4.85662e-05	0.00551045	0.194045
Cluster_3	BP	negative regulation of programmed cell death	872	124	4.85497e-05	0.00551045	0.142202
Cluster_3	BP	regulation of nitrogen compound metabolic process	5377	596	4.90738e-05	0.00554048	0.110842
Cluster_3	BP	regulation of fat cell differentiation	141	32	4.9583e-05	0.00557039	0.22695
Cluster_3	BP	cellular biosynthetic process	5392	576	5.11252e-05	0.0057155	0.106825
Cluster_3	BP	regulation of epithelial cell migration	279	55	5.32171e-05	0.00589168	0.197133
Cluster_3	BP	negative regulation of apoptotic process	849	121	5.32179e-05	0.00589168	0.142521
Cluster_3	BP	neural crest cell migration	58	21	5.49707e-05	0.00602721	0.362069
Cluster_3	BP	ear development	218	47	5.48484e-05	0.00602721	0.215596
Cluster_3	BP	tissue migration	358	66	5.55357e-05	0.00606004	0.184358
Cluster_3	BP	developmental growth	625	116	6.10803e-05	0.00660188	0.1856
Cluster_3	BP	epithelial cell migration	350	65	6.19991e-05	0.00666958	0.185714
Cluster_3	BP	eye morphogenesis	157	40	6.24372e-05	0.00668518	0.254777
Cluster_3	BP	cell part morphogenesis	635	135	6.49814e-05	0.00692508	0.212598
Cluster_3	BP	roof of mouth development	90	26	6.82597e-05	0.00724061	0.288889
Cluster_3	BP	muscular septum morphogenesis	4	4	6.91247e-05	0.00729842	1
Cluster_3	BP	plasma membrane bounded cell projection morphogenesis	612	132	6.96611e-05	0.00732116	0.215686
Cluster_3	BP	regulation of cell-substrate adhesion	215	52	7.09539e-05	0.00742282	0.24186
Cluster_3	BP	axon development	463	102	7.50284e-05	0.00781324	0.220302
Cluster_3	BP	cardiac septum morphogenesis	72	24	7.634e-05	0.00787788	0.333333
Cluster_3	BP	regulation of primary metabolic process	5531	608	7.63311e-05	0.00787788	0.109926
Cluster_3	BP	morphogenesis of a branching epithelium	183	43	7.72752e-05	0.00793846	0.234973
Cluster_3	BP	epithelium migration	353	65	7.98572e-05	0.00816692	0.184136
Cluster_3	BP	organic substance biosynthetic process	5458	580	8.08854e-05	0.00823514	0.106266
Cluster_3	BP	regulation of response to stimulus	3858	484	8.69777e-05	0.00881606	0.125454
Cluster_3	BP	cartilage development	194	44	8.89509e-05	0.00897617	0.226804
Cluster_3	BP	mesonephros development	98	28	8.97154e-05	0.00900939	0.285714
Cluster_3	BP	neural tube patterning	38	14	9.00702e-05	0.00900939	0.368421
Cluster_3	BP	biosynthetic process	5538	587	9.17975e-05	0.00914207	0.105995
Cluster_3	BP	ureteric bud development	93	27	9.30514e-05	0.00922665	0.290323
Cluster_3	BP	gastrulation	187	42	9.54444e-05	0.00934209	0.224599
Cluster_3	BP	negative regulation of multicellular organismal process	1117	148	9.48497e-05	0.00934209	0.132498
Cluster_3	BP	mesenchymal cell migration	60	21	9.50983e-05	0.00934209	0.35
Cluster_3	BP	neuron development	1065	193	9.65062e-05	0.00940564	0.181221
Cluster_3	BP	semaphorin-plexin signaling pathway	41	18	0.000104339	0.0101257	0.439024
Cluster_3	BP	angiogenesis	583	94	0.000108727	0.0105069	0.161235
Cluster_3	BP	embryonic eye morphogenesis	35	15	0.000110641	0.0106468	0.428571
Cluster_3	BP	respiratory system development	205	45	0.000111208	0.0106564	0.219512
Cluster_3	BP	positive regulation of cell adhesion	469	84	0.000116276	0.0110954	0.179104
Cluster_3	BP	mesonephric epithelium development	94	27	0.000120443	0.0113977	0.287234
Cluster_3	BP	mesonephric tubule development	94	27	0.000120443	0.0113977	0.287234
Cluster_3	BP	positive regulation of nitrogen compound metabolic process	3001	377	0.000123728	0.01166	0.125625
Cluster_3	BP	cell fate commitment	275	55	0.000124954	0.0117271	0.2
Cluster_3	BP	axonogenesis	417	94	0.000128764	0.011986	0.22542
Cluster_3	BP	central nervous system development	1007	169	0.000128599	0.011986	0.167825
Cluster_3	BP	cell-matrix adhesion	231	55	0.000134081	0.0124303	0.238095
Cluster_3	BP	non-canonical Wnt signaling pathway	69	22	0.000136505	0.0126038	0.318841
Cluster_3	BP	muscle organ development	337	63	0.000144057	0.0132474	0.186944
Cluster_3	BP	cardiac chamber morphogenesis	126	32	0.000145556	0.0132782	0.253968
Cluster_3	BP	chemotaxis	595	105	0.000145525	0.0132782	0.176471
Cluster_3	BP	telencephalon development	247	54	0.000146626	0.0133225	0.218623
Cluster_3	BP	neuron projection development	924	172	0.000147559	0.0133541	0.186147
Cluster_3	BP	regulation of growth	596	103	0.000151546	0.0135549	0.172819
Cluster_3	BP	taxis	597	105	0.000151233	0.0135549	0.175879
Cluster_3	BP	animal organ formation	68	22	0.000151561	0.0135549	0.323529
Cluster_3	BP	negative regulation of response to stimulus	1631	220	0.000157883	0.0140104	0.134887
Cluster_3	BP	cell morphogenesis involved in neuron differentiation	537	116	0.000157337	0.0140104	0.216015
Cluster_3	BP	negative regulation of cell communication	1360	193	0.000160783	0.0142125	0.141912
Cluster_3	BP	transmembrane receptor protein serine/threonine kinase signaling pathway	372	68	0.000164876	0.014518	0.182796
Cluster_3	BP	metanephric nephron development	40	14	0.000166763	0.0146277	0.35
Cluster_3	BP	cell surface receptor signaling pathway involved in cell-cell signaling	554	103	0.000170166	0.014869	0.185921
Cluster_3	BP	somite development	83	21	0.000188971	0.0163866	0.253012
Cluster_3	BP	stem cell development	88	26	0.000193663	0.0167298	0.295455
Cluster_3	BP	positive regulation of signal transduction	1507	211	0.000194596	0.016747	0.140013
Cluster_3	BP	negative regulation of signaling	1366	193	0.000195392	0.0167523	0.141288
Cluster_3	BP	camera-type eye morphogenesis	127	33	0.000201567	0.017217	0.259843
Cluster_3	BP	positive regulation of epithelial cell migration	170	38	0.000203695	0.0173339	0.223529
Cluster_3	BP	positive regulation of ossification	53	18	0.00020864	0.0176886	0.339623
Cluster_3	BP	neural crest cell development	82	24	0.000219202	0.0184997	0.292683
Cluster_3	BP	neuron projection morphogenesis	596	126	0.000219829	0.0184997	0.211409
Cluster_3	BP	cell-substrate junction organization	99	32	0.000231503	0.0194105	0.323232
Cluster_3	BP	regulation of epithelial to mesenchymal transition	105	26	0.000257966	0.0215501	0.247619
Cluster_3	BP	cardiac septum development	107	30	0.000261362	0.0217541	0.280374
Cluster_3	BP	nephron epithelium development	111	29	0.000262662	0.0217828	0.261261
Cluster_3	BP	cardiac chamber development	167	39	0.000266192	0.0219955	0.233533
Cluster_3	BP	extracellular matrix organization	305	62	0.000267221	0.0220009	0.203279
Cluster_3	BP	dorsal/ventral pattern formation	94	23	0.000269178	0.0220823	0.244681
Cluster_3	BP	multicellular organismal process	7203	808	0.000274509	0.0224389	0.112175
Cluster_3	BP	negative regulation of Wnt signaling pathway	167	39	0.000276891	0.0225528	0.233533
Cluster_3	BP	tube formation	153	36	0.000293332	0.0238068	0.235294
Cluster_3	BP	external encapsulating structure organization	308	62	0.000311218	0.02508	0.201299
Cluster_3	BP	extracellular structure organization	306	62	0.000317024	0.0254579	0.202614
Cluster_3	BP	respiratory tube development	186	39	0.000318972	0.0255244	0.209677
Cluster_3	BP	endocardial cushion formation	28	11	0.000323739	0.0258154	0.392857
Cluster_3	BP	salivary gland morphogenesis	31	13	0.000325288	0.0258485	0.419355
Cluster_3	BP	endocardial cushion development	48	15	0.000331242	0.0261395	0.3125
Cluster_3	BP	cellular response to organic substance	2353	295	0.0003311	0.0261395	0.125372
Cluster_3	BP	regulation of macromolecule metabolic process	6229	641	0.000339145	0.0266708	0.102906
Cluster_3	BP	regulation of metabolic process	6733	689	0.000346479	0.027154	0.102332
Cluster_3	BP	formation of primary germ layer	125	30	0.000358001	0.0279609	0.24
Cluster_3	BP	cardiocyte differentiation	156	35	0.000372279	0.0289768	0.224359
Cluster_3	BP	mesoderm morphogenesis	75	21	0.00037503	0.0290916	0.28
Cluster_3	BP	ovulation cycle	72	18	0.000393972	0.0304573	0.25
Cluster_3	BP	vasculogenesis	79	21	0.000403945	0.0311228	0.265823
Cluster_3	BP	regulation of cellular process	10400	1088	0.000411714	0.0316147	0.104615
Cluster_3	BP	columnar/cuboidal epithelial cell differentiation	114	27	0.000433565	0.0330698	0.236842
Cluster_3	BP	transmembrane receptor protein tyrosine kinase signaling pathway	622	109	0.000437993	0.0332962	0.175241
Cluster_3	BP	lung development	182	38	0.000454259	0.0344181	0.208791
Cluster_3	BP	metanephros development	89	23	0.000466762	0.0352482	0.258427
Cluster_3	BP	positive regulation of cell communication	1694	232	0.000475311	0.0356701	0.136954
Cluster_3	BP	negative chemotaxis	46	18	0.000479465	0.0357343	0.391304
Cluster_3	BP	regulation of cell death	1584	201	0.000486601	0.0361479	0.126894
Cluster_3	BP	regulation of canonical Wnt signaling pathway	247	51	0.00049656	0.036768	0.206478
Cluster_3	BP	mesoderm development	124	28	0.000514703	0.0379881	0.225806
Cluster_3	BP	eye development	380	71	0.000524934	0.0386182	0.186842
Cluster_3	BP	diencephalon development	71	18	0.000536193	0.0392152	0.253521
Cluster_3	BP	nephron tubule morphogenesis	71	20	0.000536488	0.0392152	0.28169
Cluster_3	BP	ear morphogenesis	122	28	0.00054215	0.0395025	0.229508
Cluster_3	BP	regulation of apoptotic process	1403	180	0.000546441	0.0396884	0.128297
Cluster_3	BP	positive regulation of signaling	1698	232	0.000563267	0.0407805	0.136631
Cluster_3	BP	salivary gland development	33	13	0.000571368	0.0412361	0.393939
Cluster_3	BP	skeletal muscle organ development	168	35	0.000573854	0.0412849	0.208333
Cluster_3	BP	regulation of cell growth	405	75	0.000601639	0.0431477	0.185185
Cluster_3	BP	regulation of programmed cell death	1435	183	0.000610518	0.0436473	0.127526
Cluster_3	BP	ossification	410	71	0.000613045	0.0436909	0.173171
Cluster_3	BP	renal tubule development	94	25	0.000624812	0.0443909	0.265957
Cluster_3	BP	heart formation	35	13	0.000632254	0.04478	0.371429
Cluster_3	BP	mesoderm formation	73	20	0.00063623	0.0449222	0.273973
Cluster_3	BP	regulation of GTPase activity	351	73	0.000645999	0.0454711	0.207977
Cluster_3	BP	regulation of cellular response to growth factor stimulus	323	60	0.000655702	0.0460121	0.185759
Cluster_3	BP	visual system development	384	71	0.000662767	0.0463653	0.184896
Cluster_3	BP	exocrine system development	45	15	0.000686906	0.0479069	0.333333
Cluster_3	BP	sensory system development	390	72	0.00069045	0.0480073	0.184615
Cluster_3	BP	regulation of cellular component organization	2267	317	0.000697522	0.0481415	0.139832
Cluster_3	BP	bone development	221	47	0.00069662	0.0481415	0.21267
Cluster_3	BP	nephron morphogenesis	76	21	0.000698713	0.0481415	0.276316
Cluster_3	BP	nephron tubule development	91	24	0.000701859	0.0482126	0.263736
Cluster_3	BP	skeletal system morphogenesis	223	46	0.000704409	0.0482425	0.206278
Cluster_3	BP	nephron epithelium morphogenesis	73	20	0.000715544	0.0488584	0.273973
Cluster_3	CC	chromatin	1208	195	6.68392e-11	8.02281e-08	0.161424
Cluster_3	CC	transcription regulator complex	482	86	8.52615e-06	0.00128117	0.178423
Cluster_3	CC	chromosome	1754	214	0.000183942	0.0160113	0.122007
Cluster_3	CC	beta-catenin-TCF complex	13	8	0.000477041	0.0356701	0.615385
Cluster_3	CC	RNA polymerase II transcription regulator complex	233	42	0.000720914	0.0490781	0.180258
Cluster_3	MF	transcription regulator activity	1808	267	2.18012e-13	6.21496e-10	0.147677
Cluster_3	MF	cis-regulatory region sequence-specific DNA binding	1158	181	2.11144e-12	4.81529e-09	0.156304
Cluster_3	MF	RNA polymerase II cis-regulatory region sequence-specific DNA binding	1138	175	7.11632e-12	1.24842e-08	0.153779
Cluster_3	MF	DNA-binding transcription factor activity	1341	193	9.78834e-12	1.59452e-08	0.143922
Cluster_3	MF	DNA-binding transcription factor activity, RNA polymerase II-specific	1296	188	1.06902e-11	1.62534e-08	0.145062
Cluster_3	MF	RNA polymerase II transcription regulatory region sequence-specific DNA binding	1341	192	4.50185e-11	6.41683e-08	0.143177
Cluster_3	MF	sequence-specific double-stranded DNA binding	1488	210	9.47639e-11	1.02914e-07	0.141129
Cluster_3	MF	transcription cis-regulatory region binding	1434	204	1.2028e-10	1.24687e-07	0.142259
Cluster_3	MF	transcription regulatory region nucleic acid binding	1436	204	1.55145e-10	1.53837e-07	0.142061
Cluster_3	MF	sequence-specific DNA binding	1588	220	1.89671e-10	1.80235e-07	0.138539
Cluster_3	MF	double-stranded DNA binding	1582	218	2.40152e-10	2.10651e-07	0.1378
Cluster_3	MF	transcription factor binding	567	113	8.46048e-09	3.11209e-06	0.199295
Cluster_3	MF	DNA-binding transcription activator activity, RNA polymerase II-specific	448	88	1.64163e-08	5.27309e-06	0.196429
Cluster_3	MF	DNA-binding transcription activator activity	452	88	2.20271e-08	6.67432e-06	0.19469
Cluster_3	MF	DNA-binding transcription factor binding	450	90	8.89763e-08	2.11374e-05	0.2
Cluster_3	MF	DNA binding	2350	272	7.03536e-06	0.00109896	0.115745
Cluster_3	MF	RNA polymerase II-specific DNA-binding transcription factor binding	337	64	5.91081e-05	0.00641914	0.189911
Cluster_3	MF	DNA-binding transcription repressor activity	317	53	0.000303275	0.0245266	0.167192
Cluster_3	MF	transcription corepressor activity	174	38	0.000426758	0.0326599	0.218391
Cluster_3	MF	DNA-binding transcription repressor activity, RNA polymerase II-specific	313	51	0.000476201	0.0356701	0.162939

## Sheet: Table S5
Supplementary Table 5. Non-linear modelling of developmentally differentially methylated probes (dDMPs). The column flagged probe indicates whether the probe was flagged as an outlier through Tukey testing (see Supplemental Methods).
Name	chr	pos	logFC	AveExpr	t	P.Value	adj.P.Val	CONTRAST	bonferroni	flaggedProbe
cg18183624	chr17	47076904	5.79756	-0.11893	22.3449	2.33317e-29	1.58252e-23	Stage_spline	1.58252e-23	no
cg02927682	chr1	54844424	3.86137	0.243658	18.488	2.01257e-25	6.82532e-20	Stage_spline	1.36506e-19	no
cg10157208	chr19	13112449	-2.35199	0.248258	-18.2817	3.20085e-25	7.23678e-20	Stage_spline	2.17103e-19	no
cg23090529	chr1	51442133	4.41764	-0.0242234	17.7781	1.30355e-24	2.21038e-19	Stage_spline	8.84152e-19	no
cg13441766	chr5	134376442	2.3218	-1.80559	17.6017	1.88535e-24	2.55754e-19	Stage_spline	1.27877e-18	no
cg23964724	chr18	46386453	2.09584	-2.0239	17.1875	5.65454e-24	6.39215e-19	Stage_spline	3.83529e-18	no
cg10962294	chr12	57922754	-1.40781	0.559145	-17.0987	7.10941e-24	6.88868e-19	Stage_spline	4.82208e-18	no
cg11654900	chr1	51444685	3.58215	-0.972444	16.789	1.77026e-23	1.43285e-18	Stage_spline	1.20071e-17	no
cg11469026	chr5	134375885	2.54303	0.043476	16.7457	1.90127e-23	1.43285e-18	Stage_spline	1.28957e-17	no
cg24119717	chr5	139488731	2.27562	0.496681	16.6532	2.42851e-23	1.64718e-18	Stage_spline	1.64718e-17	no
cg20837354	chr12	2398146	2.17852	-0.0840004	16.4876	3.8232e-23	2.35741e-18	Stage_spline	2.59315e-17	no
cg16374999	chr12	49688980	4.06085	-1.86218	16.4734	4.32865e-23	2.44665e-18	Stage_spline	2.93598e-17	no
cg10610528	chr6	34206540	2.49992	-0.815069	16.3723	5.31865e-23	2.77497e-18	Stage_spline	3.60746e-17	no
cg12395259	chr2	63271927	2.65763	1.83128	16.3234	6.13056e-23	2.97011e-18	Stage_spline	4.15815e-17	no
cg26746540	chr5	134375935	2.70052	0.836617	15.9764	1.62609e-22	7.01476e-18	Stage_spline	1.10292e-16	no
cg08729686	chr15	99194624	4.18917	-0.727821	15.9966	1.65475e-22	7.01476e-18	Stage_spline	1.12236e-16	no
cg14994060	chr5	134376489	1.99549	-0.646084	15.9137	1.89722e-22	7.56955e-18	Stage_spline	1.28682e-16	no
cg02138684	chr11	72864108	2.48808	1.10655	15.8715	2.1707e-22	8.17953e-18	Stage_spline	1.47232e-16	no
cg12887021	chr5	134375904	3.02377	0.827265	15.726	3.36074e-22	1.19973e-17	Stage_spline	2.27948e-16	no
cg02168450	chr2	242182081	-1.71447	-0.68758	-15.6367	4.15323e-22	1.39019e-17	Stage_spline	2.817e-16	no
cg19852660	chr11	2846681	-3.16922	-0.247627	-15.642	4.30422e-22	1.39019e-17	Stage_spline	2.91941e-16	no
cg07338715	chr2	109649281	2.02053	0.941092	15.4918	6.33646e-22	1.89745e-17	Stage_spline	4.29781e-16	no
cg01057126	chr12	122112751	-1.46833	-0.762483	-15.4833	6.43423e-22	1.89745e-17	Stage_spline	4.36412e-16	no
cg06544693	chr16	85641282	2.77266	1.22709	15.4711	6.90679e-22	1.95194e-17	Stage_spline	4.68465e-16	no
cg01830023	chr5	134374439	2.45576	-0.751517	15.4084	8.17236e-22	2.21722e-17	Stage_spline	5.54304e-16	no
cg24738041	chr14	61654132	2.0609	0.618305	15.3253	1.02646e-21	2.64385e-17	Stage_spline	6.96215e-16	no
cg15318394	chr6	24919895	1.74631	-1.30507	15.3052	1.08096e-21	2.64385e-17	Stage_spline	7.3318e-16	no
cg21597692	chr11	123057074	-1.97461	0.440783	-15.3034	1.09142e-21	2.64385e-17	Stage_spline	7.40277e-16	no
cg13447099	chr1	21606051	2.65626	-0.573994	15.2527	1.29425e-21	3.02706e-17	Stage_spline	8.77847e-16	no
cg08335767	chr6	34206495	1.87901	-1.78002	15.2001	1.4714e-21	3.32668e-17	Stage_spline	9.98005e-16	no
cg23322868	chr9	21993972	1.96595	-0.62203	15.1607	1.65375e-21	3.61834e-17	Stage_spline	1.12168e-15	no
cg03072329	chr7	130598084	-4.03625	-2.46671	-15.178	1.72649e-21	3.65944e-17	Stage_spline	1.17102e-15	no
cg18026567	chr16	81527989	1.42556	0.262666	15.1252	1.81913e-21	3.73895e-17	Stage_spline	1.23385e-15	no
cg26957356	chr17	38463355	2.31384	-1.07803	15.1208	1.87723e-21	3.7449e-17	Stage_spline	1.27327e-15	no
cg00379740	chr17	38507518	1.75438	-1.07514	15.1037	1.94545e-21	3.77011e-17	Stage_spline	1.31954e-15	no
cg13235816	chr21	47422537	-1.08455	0.370359	-15.0871	2.03102e-21	3.8266e-17	Stage_spline	1.37757e-15	no
cg00984412	chr19	13112362	-2.09963	1.20117	-15.0398	2.3646e-21	4.30788e-17	Stage_spline	1.60383e-15	no
cg12186785	chr1	184792502	1.78562	-0.201664	15.0303	2.4135e-21	4.30788e-17	Stage_spline	1.63699e-15	no
cg27278843	chr2	74215176	2.29423	-1.08538	14.9766	2.86482e-21	4.98234e-17	Stage_spline	1.94311e-15	no
cg27649346	chr18	46303409	1.82931	1.36535	14.9622	2.95106e-21	5.00401e-17	Stage_spline	2.00161e-15	no
cg23754392	chr10	22611454	2.29561	-1.53578	14.9286	3.30027e-21	5.34338e-17	Stage_spline	2.23846e-15	no
cg27471384	chr11	28723777	-2.12899	-0.455976	-14.9259	3.30875e-21	5.34338e-17	Stage_spline	2.24422e-15	no
cg03099146	chr1	43252206	-1.20537	0.539806	-14.905	3.46951e-21	5.47268e-17	Stage_spline	2.35325e-15	no
cg15626285	chr12	7167781	-2.82712	-2.40284	-14.9097	3.56606e-21	5.49714e-17	Stage_spline	2.41874e-15	yes
cg22946648	chr20	43243398	-2.20302	-0.143528	-14.8919	3.66708e-21	5.52724e-17	Stage_spline	2.48726e-15	no
cg00540570	chr20	36024669	1.76993	-1.41945	14.856	4.03365e-21	5.94759e-17	Stage_spline	2.73589e-15	no
cg16364693	chr20	36024650	2.01732	-1.52829	14.8081	4.67421e-21	6.74546e-17	Stage_spline	3.17037e-15	no
cg04252203	chr3	194696866	-1.45999	-0.0444464	-14.7892	4.89586e-21	6.77858e-17	Stage_spline	3.3207e-15	no
cg09839170	chr5	134376247	2.41341	0.272006	14.7967	4.89705e-21	6.77858e-17	Stage_spline	3.3215e-15	no
cg17282975	chr22	41925360	-2.02433	-0.187224	-14.7605	5.38374e-21	7.30323e-17	Stage_spline	3.65161e-15	no
cg08214557	chr16	85250798	2.22718	1.89726	14.7524	5.54815e-21	7.37868e-17	Stage_spline	3.76313e-15	no
cg25743819	chr2	173245704	2.65251	-1.35448	14.7468	5.7351e-21	7.48063e-17	Stage_spline	3.88993e-15	no
cg06897797	chr9	21070497	-3.37322	-1.92998	-14.7397	6.06826e-21	7.76584e-17	Stage_spline	4.1159e-15	no
cg22727572	chr2	63272334	3.88935	0.804491	14.732	6.38428e-21	8.01898e-17	Stage_spline	4.33025e-15	no
cg23410250	chr1	156096205	-2.52471	-3.03942	-14.6799	6.9598e-21	8.58291e-17	Stage_spline	4.7206e-15	no
cg21805940	chr13	101174420	2.76341	0.943979	14.669	7.26428e-21	8.79843e-17	Stage_spline	4.92712e-15	no
cg16484021	chr1	154978318	-1.87388	-0.148785	-14.6066	8.4849e-21	1.00965e-16	Stage_spline	5.75503e-15	no
cg01478434	chr1	2178950	-1.53246	0.0692818	-14.5819	9.08471e-21	1.06239e-16	Stage_spline	6.16186e-15	no
cg04515010	chr19	39661172	-2.13227	-0.0955545	-14.5259	1.08785e-20	1.2506e-16	Stage_spline	7.37854e-15	no
cg23764158	chr1	21606057	2.50634	-0.486353	14.4723	1.29486e-20	1.46377e-16	Stage_spline	8.7826e-15	no
cg21240847	chr9	97895809	1.94894	0.870106	14.4497	1.36062e-20	1.51289e-16	Stage_spline	9.22862e-15	no
cg07597386	chr1	3028338	2.19662	0.839815	14.4438	1.39473e-20	1.5258e-16	Stage_spline	9.45997e-15	no
cg22023206	chr2	68122623	2.48764	0.855232	14.3998	1.60954e-20	1.70813e-16	Stage_spline	1.09169e-14	no
cg25734279	chr3	184055123	-1.79147	-0.373796	-14.3923	1.61176e-20	1.70813e-16	Stage_spline	1.09321e-14	no
cg12924254	chr6	11173639	2.75127	1.98518	14.39	1.67743e-20	1.74103e-16	Stage_spline	1.13774e-14	no
cg06918740	chr19	18509973	-1.41461	0.391425	-14.374	1.69414e-20	1.74103e-16	Stage_spline	1.14908e-14	no
cg26553501	chr1	2145276	-1.78646	0.248234	-14.3606	1.77305e-20	1.79493e-16	Stage_spline	1.2026e-14	no
cg01420159	chr16	85335889	2.70431	0.159918	14.3607	1.82866e-20	1.824e-16	Stage_spline	1.24032e-14	no
cg23480730	chr14	33402027	2.96875	-1.47898	14.3548	1.88482e-20	1.85277e-16	Stage_spline	1.27841e-14	no
cg26995882	chr11	110001599	2.25365	-0.222339	14.3302	1.96904e-20	1.90791e-16	Stage_spline	1.33554e-14	no
cg10701104	chr12	57613493	1.68709	-0.869575	14.32	2.00086e-20	1.91143e-16	Stage_spline	1.35712e-14	no
cg08415182	chr14	68578658	2.17991	-0.548761	14.319	2.03159e-20	1.91383e-16	Stage_spline	1.37796e-14	no
cg26625729	chr16	85622137	1.90599	0.863292	14.2805	2.26536e-20	2.10482e-16	Stage_spline	1.53652e-14	no
cg27652459	chr11	46709238	-2.13893	-0.191627	-14.2751	2.31718e-20	2.12387e-16	Stage_spline	1.57167e-14	no
cg21536281	chr1	54822922	1.7983	-0.704076	14.2607	2.39937e-20	2.16989e-16	Stage_spline	1.62742e-14	no
cg02434606	chr3	153089839	-1.77423	0.601048	-14.213	2.77211e-20	2.47399e-16	Stage_spline	1.88023e-14	no
cg18780288	chr10	111659903	-1.96999	-0.472442	-14.19	2.9863e-20	2.63053e-16	Stage_spline	2.02551e-14	no
cg27288151	chr11	125033189	2.3276	0.471565	14.1638	3.27069e-20	2.8441e-16	Stage_spline	2.2184e-14	no
cg07949217	chr9	124497981	1.44352	-0.186904	14.135	3.4977e-20	3.00301e-16	Stage_spline	2.37238e-14	no
cg15150970	chr2	25473529	1.47752	-1.6599	14.1215	3.64597e-20	3.09118e-16	Stage_spline	2.47294e-14	no
cg26753674	chr11	63869793	2.62249	-0.687746	14.1098	3.90309e-20	3.25725e-16	Stage_spline	2.64734e-14	no
cg05903486	chr19	17868349	-2.11424	0.669899	-14.1005	3.9379e-20	3.25725e-16	Stage_spline	2.67095e-14	no
cg26789411	chr3	169300004	2.20358	2.19709	14.0797	4.20866e-20	3.41231e-16	Stage_spline	2.85459e-14	no
cg10861637	chr17	57698539	-2.57517	-2.55868	-14.0811	4.2517e-20	3.41231e-16	Stage_spline	2.88378e-14	no
cg07738730	chr17	47077165	4.48508	-0.520647	14.1112	4.2941e-20	3.41231e-16	Stage_spline	2.91255e-14	no
cg09328012	chr22	46481677	-1.68833	-0.0671454	-14.0663	4.32659e-20	3.41231e-16	Stage_spline	2.93458e-14	no
cg05053327	chr17	40837383	3.22055	0.317667	14.0754	4.46541e-20	3.48131e-16	Stage_spline	3.02874e-14	no
cg08006672	chr16	85427738	2.3158	0.0611436	14.0377	4.80541e-20	3.70381e-16	Stage_spline	3.25935e-14	no
cg20181887	chr12	123753272	-2.99913	1.8892	-14.0348	4.99824e-20	3.80915e-16	Stage_spline	3.39014e-14	no
cg15390816	chr12	124919231	2.41717	-0.934901	14.0175	5.13066e-20	3.84707e-16	Stage_spline	3.47996e-14	no
cg27532722	chr22	24115568	1.79438	-1.32981	14.0093	5.16144e-20	3.84707e-16	Stage_spline	3.50083e-14	no
cg19323439	chr17	9136232	2.18813	-0.550049	14.0023	5.3312e-20	3.93041e-16	Stage_spline	3.61598e-14	no
cg12467632	chr14	93508616	2.87587	-0.514545	14.0002	5.5241e-20	4.02883e-16	Stage_spline	3.74681e-14	no
cg25050105	chr18	46356097	2.44649	1.15945	13.9612	6.1057e-20	4.40564e-16	Stage_spline	4.1413e-14	no
cg17842742	chr19	3611484	-1.30352	-0.717976	-13.9443	6.2605e-20	4.46978e-16	Stage_spline	4.24629e-14	no
cg12642568	chr1	1846648	-1.24912	-0.341396	-13.9023	7.12166e-20	5.03165e-16	Stage_spline	4.83039e-14	no
cg08776908	chr5	157898347	2.01589	0.883187	13.8962	7.34563e-20	5.09441e-16	Stage_spline	4.9823e-14	no
cg14383549	chr9	124503795	1.45322	0.312288	13.892	7.3607e-20	5.09441e-16	Stage_spline	4.99252e-14	no
cg20373544	chr2	202814226	1.92688	0.538171	13.8882	7.50921e-20	5.12364e-16	Stage_spline	5.09325e-14	no
cg12277798	chr2	43458096	3.04853	0.496845	13.9012	7.55401e-20	5.12364e-16	Stage_spline	5.12364e-14	no
cg23700430	chr20	35977986	-1.1933	0.171249	-13.872	7.81604e-20	5.24887e-16	Stage_spline	5.30136e-14	no
cg04469998	chr5	124745818	2.63661	-0.625816	13.8439	8.8337e-20	5.87412e-16	Stage_spline	5.99161e-14	no
cg11835462	chr2	233433065	-1.84765	1.05311	-13.8123	9.47164e-20	6.19816e-16	Stage_spline	6.4243e-14	no
cg17881452	chr9	16449378	1.86538	2.81219	13.8114	9.50376e-20	6.19816e-16	Stage_spline	6.44609e-14	yes
cg26929700	chr16	49732567	3.66233	-1.05737	13.8241	9.91092e-20	6.40214e-16	Stage_spline	6.72225e-14	no
cg04852114	chr22	22284682	-1.44944	1.55516	-13.7851	1.0236e-19	6.54976e-16	Stage_spline	6.94275e-14	no
cg26946836	chr2	71064086	-1.67171	0.874936	-13.7755	1.05759e-19	6.704e-16	Stage_spline	7.17328e-14	no
cg18741951	chr22	20830568	-2.71045	0.282931	-13.779	1.08338e-19	6.80387e-16	Stage_spline	7.34818e-14	no
cg22591538	chr12	125219188	1.81995	-1.48831	13.7567	1.12426e-19	6.90606e-16	Stage_spline	7.62545e-14	no
cg08710921	chr5	151087325	1.84066	0.621467	13.7527	1.13864e-19	6.90606e-16	Stage_spline	7.723e-14	no
cg27253391	chr2	45624057	2.33797	0.750754	13.7574	1.13968e-19	6.90606e-16	Stage_spline	7.73005e-14	no
cg19723436	chr17	80403254	-2.04303	0.468138	-13.7539	1.14037e-19	6.90606e-16	Stage_spline	7.73478e-14	no
cg00971613	chr6	1667710	2.40977	-0.404142	13.7453	1.1867e-19	7.10473e-16	Stage_spline	8.04902e-14	no
cg02612766	chr3	49156707	-2.48058	0.290971	-13.7442	1.19413e-19	7.10473e-16	Stage_spline	8.0994e-14	no
cg24317217	chr3	70231495	1.71968	-1.4218	13.7219	1.24942e-19	7.27894e-16	Stage_spline	8.47442e-14	no
cg01977798	chr1	2886792	2.17188	0.14122	13.722	1.26437e-19	7.27894e-16	Stage_spline	8.5758e-14	no
cg18085657	chr15	70418334	2.01973	-0.0440637	13.7174	1.2762e-19	7.27894e-16	Stage_spline	8.65602e-14	no
cg21142419	chr3	193650078	-1.44265	0.701122	-13.7131	1.2789e-19	7.27894e-16	Stage_spline	8.67436e-14	no
cg20336081	chr5	78091932	1.91915	1.81759	13.7149	1.28244e-19	7.27894e-16	Stage_spline	8.69836e-14	no
cg00050294	chr1	2886818	1.75385	-0.821507	13.7124	1.2878e-19	7.27894e-16	Stage_spline	8.73472e-14	no
cg01964282	chr15	89561584	-2.69697	-1.27616	-13.7198	1.30055e-19	7.29024e-16	Stage_spline	8.82119e-14	no
cg21802470	chr7	156545592	1.66353	0.0802169	13.6948	1.35764e-19	7.54787e-16	Stage_spline	9.2084e-14	no
cg05414246	chr7	69820340	2.6337	-1.33133	13.6937	1.40616e-19	7.75407e-16	Stage_spline	9.53751e-14	no
cg22376443	chr6	44620210	2.33437	2.43116	13.6868	1.41849e-19	7.75901e-16	Stage_spline	9.62117e-14	yes
cg16258223	chr5	134377058	1.53046	0.393359	13.6735	1.44772e-19	7.77557e-16	Stage_spline	9.81939e-14	no
cg09951199	chr9	91605682	2.95714	-2.16599	13.6892	1.44879e-19	7.77557e-16	Stage_spline	9.82665e-14	no
cg00943411	chr12	115451202	2.60289	-1.87039	13.6821	1.45591e-19	7.77557e-16	Stage_spline	9.87497e-14	no
cg21176308	chr10	85939063	-1.36347	0.0884287	-13.6684	1.468e-19	7.77888e-16	Stage_spline	9.95697e-14	no
cg20064462	chr13	109582080	-2.97693	-1.76991	-13.67	1.5393e-19	8.09345e-16	Stage_spline	1.04405e-13	no
cg24749880	chr16	24537566	-1.92538	-0.119819	-13.6413	1.61223e-19	8.38545e-16	Stage_spline	1.09352e-13	no
cg06518884	chr3	185822021	1.3519	-1.17367	13.6368	1.61956e-19	8.38545e-16	Stage_spline	1.09849e-13	no
cg11908453	chr2	242209506	-1.89212	0.975528	-13.632	1.65803e-19	8.51961e-16	Stage_spline	1.12459e-13	no
cg07656484	chr19	17275550	-2.11423	0.291353	-13.6289	1.68482e-19	8.59218e-16	Stage_spline	1.14276e-13	no
cg01473894	chr9	97733871	1.85555	2.08169	13.6158	1.74233e-19	8.81913e-16	Stage_spline	1.18176e-13	yes
cg00560072	chr1	61750543	2.97899	-0.426985	13.6242	1.77531e-19	8.9195e-16	Stage_spline	1.20413e-13	no
cg14045814	chr2	219267341	-1.22256	-0.154462	-13.601	1.8091e-19	9.02245e-16	Stage_spline	1.22705e-13	no
cg20883571	chr2	158696092	2.90703	1.09474	13.611	1.84292e-19	9.12404e-16	Stage_spline	1.24999e-13	no
cg07004285	chr9	137168502	2.13857	0.074309	13.562	2.07708e-19	1.02088e-15	Stage_spline	1.40881e-13	no
cg12278770	chr1	32712780	-2.29386	-1.25137	-13.5405	2.2339e-19	1.08282e-15	Stage_spline	1.51518e-13	no
cg04742719	chr7	100463759	-2.90497	-0.164537	-13.5492	2.23504e-19	1.08282e-15	Stage_spline	1.51595e-13	no
cg05451498	chr18	46386267	2.69856	-0.259491	13.5411	2.26911e-19	1.09153e-15	Stage_spline	1.53906e-13	no
cg13993688	chr7	99774469	1.83736	-1.5039	13.5222	2.33202e-19	1.11389e-15	Stage_spline	1.58173e-13	no
cg17491920	chr9	36158161	-2.84905	0.119125	-13.5315	2.35573e-19	1.11735e-15	Stage_spline	1.59782e-13	no
cg21708738	chr2	42175351	1.7455	0.136881	13.4845	2.6189e-19	1.23355e-15	Stage_spline	1.77631e-13	no
cg20548039	chr5	126254820	1.99782	0.977505	13.4784	2.68587e-19	1.25637e-15	Stage_spline	1.82174e-13	no
cg13743822	chr10	80195334	1.5962	1.23648	13.465	2.77576e-19	1.28952e-15	Stage_spline	1.88271e-13	no
cg15622583	chr1	3072265	2.20458	-1.72382	13.4639	2.82969e-19	1.30564e-15	Stage_spline	1.91929e-13	no
cg04080530	chr1	2886868	1.83369	-0.0768688	13.4568	2.86168e-19	1.31147e-15	Stage_spline	1.94098e-13	no
cg09720505	chr16	85256234	2.64333	0.843096	13.4436	3.07085e-19	1.39789e-15	Stage_spline	2.08286e-13	no
cg06488256	chr13	112725903	1.7299	-1.19463	13.421	3.1945e-19	1.44448e-15	Stage_spline	2.16673e-13	no
cg07607523	chr10	21797130	4.08457	1.63998	13.4462	3.29555e-19	1.48031e-15	Stage_spline	2.23526e-13	no
cg13633659	chr9	98012426	1.89578	-0.28495	13.3817	3.62681e-19	1.61838e-15	Stage_spline	2.45994e-13	no
cg03451204	chr16	75282783	-1.53566	-0.394296	-13.3664	3.77969e-19	1.67558e-15	Stage_spline	2.56364e-13	no
cg11465280	chr1	201852945	-1.97017	0.307528	-13.3621	3.86619e-19	1.7028e-15	Stage_spline	2.62231e-13	no
cg05668703	chr17	79380493	3.20239	-1.16868	13.3736	3.93884e-19	1.7236e-15	Stage_spline	2.67159e-13	no
cg05317851	chr13	112726124	1.51558	-0.250317	13.3482	4.00109e-19	1.73962e-15	Stage_spline	2.71381e-13	no
cg02309242	chr3	172364605	-1.2892	-0.370643	-13.345	4.03286e-19	1.74226e-15	Stage_spline	2.73536e-13	no
cg03272370	chr20	10350530	-2.12066	-0.182036	-13.3179	4.46309e-19	1.89797e-15	Stage_spline	3.02717e-13	no
cg12789448	chr17	1979495	2.63321	-0.456885	13.3223	4.49578e-19	1.89797e-15	Stage_spline	3.04934e-13	no
cg16826777	chr17	43376882	1.9092	-0.688198	13.3132	4.50136e-19	1.89797e-15	Stage_spline	3.05312e-13	no
cg10951781	chr20	46600206	2.10869	1.86282	13.3148	4.50521e-19	1.89797e-15	Stage_spline	3.05573e-13	no
cg04465730	chr17	69706099	2.7237	0.816999	13.3064	4.74647e-19	1.98727e-15	Stage_spline	3.21938e-13	no
cg26119123	chr12	107421188	-3.74685	-3.02198	-13.3185	4.83185e-19	2.0106e-15	Stage_spline	3.27728e-13	no
cg24731096	chr9	115984971	-1.37224	0.432206	-13.2858	4.86285e-19	2.01117e-15	Stage_spline	3.29831e-13	no
cg19779369	chr10	80456870	-2.01884	-0.198246	-13.2779	5.04692e-19	2.07464e-15	Stage_spline	3.42316e-13	no
cg14435903	chr19	16390216	-1.96276	-0.645548	-13.2696	5.17367e-19	2.11393e-15	Stage_spline	3.50913e-13	no
cg16787043	chr8	67426043	1.81848	0.24746	13.2505	5.47416e-19	2.22332e-15	Stage_spline	3.71294e-13	no
cg09193611	chr12	7244465	-1.71081	-0.422239	-13.2461	5.53818e-19	2.22688e-15	Stage_spline	3.75636e-13	no
cg07953015	chr19	48285322	-1.73244	0.556066	-13.2456	5.54859e-19	2.22688e-15	Stage_spline	3.76342e-13	no
cg12985905	chr3	52271724	-2.41857	-1.23558	-13.2154	6.24119e-19	2.47819e-15	Stage_spline	4.23319e-13	no
cg20441426	chr12	15037755	-2.36547	-3.84542	-13.2141	6.25399e-19	2.47819e-15	Stage_spline	4.24187e-13	yes
cg13644402	chr1	25524172	1.65957	-0.237558	13.2058	6.28438e-19	2.47819e-15	Stage_spline	4.26249e-13	no
cg10211136	chr6	15621083	2.94849	-0.36278	13.2154	6.4026e-19	2.50329e-15	Stage_spline	4.34267e-13	no
cg07807672	chr6	138655296	-2.06376	-0.0930973	-13.2018	6.42947e-19	2.50329e-15	Stage_spline	4.3609e-13	no
cg27505349	chr6	30687197	1.88726	1.54841	13.1987	6.45875e-19	2.50329e-15	Stage_spline	4.38076e-13	no
cg25518132	chr2	63274476	2.89201	-1.59982	13.2021	6.65782e-19	2.56578e-15	Stage_spline	4.51578e-13	no
cg12596733	chr6	2124644	2.08375	0.744319	13.1809	6.87399e-19	2.63412e-15	Stage_spline	4.6624e-13	no
cg03052099	chr16	67951373	-3.12414	0.128088	-13.1926	6.94756e-19	2.64053e-15	Stage_spline	4.7123e-13	no
cg18021070	chr17	7461932	-2.55019	-2.19677	-13.1824	6.96856e-19	2.64053e-15	Stage_spline	4.72654e-13	no
cg04312914	chr9	97664670	2.63333	0.0775295	13.1797	7.05728e-19	2.65929e-15	Stage_spline	4.78672e-13	no
cg17438636	chr1	3320665	1.83705	0.759543	13.1622	7.24328e-19	2.70603e-15	Stage_spline	4.91288e-13	no
cg26433906	chr13	45792625	2.55797	0.686381	13.1696	7.26111e-19	2.70603e-15	Stage_spline	4.92497e-13	no
cg18172186	chr6	130758314	-1.69238	1.19625	-13.1542	7.40493e-19	2.74454e-15	Stage_spline	5.02252e-13	no
cg13977320	chr9	116859631	2.21158	0.41163	13.1478	7.66977e-19	2.82726e-15	Stage_spline	5.20215e-13	no
cg03603260	chr1	151021364	-1.70602	0.38642	-13.1384	7.78786e-19	2.84272e-15	Stage_spline	5.28225e-13	no
cg02535855	chr3	127374626	-1.7652	-0.323348	-13.1385	7.79554e-19	2.84272e-15	Stage_spline	5.28746e-13	no
cg14948668	chr15	41768874	-2.34561	0.59876	-13.1352	8.02468e-19	2.90808e-15	Stage_spline	5.44288e-13	no
cg22551941	chr19	3611496	-1.41668	0.709587	-13.1262	8.06054e-19	2.90808e-15	Stage_spline	5.4672e-13	no
cg26575173	chr19	40884830	-1.27368	0.634791	-13.1173	8.28146e-19	2.97198e-15	Stage_spline	5.61704e-13	no
cg27660807	chr11	110001379	2.04184	-0.432813	13.1077	8.66049e-19	3.09164e-15	Stage_spline	5.87412e-13	no
cg05868421	chr13	33941262	2.76833	0.384212	13.1148	8.73043e-19	3.10029e-15	Stage_spline	5.92156e-13	no
cg23502963	chr20	5061118	-1.90944	-0.0821731	-13.1013	8.80327e-19	3.10988e-15	Stage_spline	5.97097e-13	no
cg17342469	chr22	46473074	-3.58938	0.659087	-13.1182	9.03541e-19	3.17535e-15	Stage_spline	6.12842e-13	no
cg13805890	chr8	145017261	-2.8293	-2.91283	-13.0971	9.26439e-19	3.23904e-15	Stage_spline	6.28373e-13	no
cg08748170	chr5	54518667	2.15284	-2.33017	13.0799	9.49567e-19	3.29943e-15	Stage_spline	6.4406e-13	no
cg14525247	chr9	131154899	1.41274	-0.750636	13.0722	9.5698e-19	3.29943e-15	Stage_spline	6.49088e-13	no
cg20849700	chr3	37809915	2.54015	0.945997	13.082	9.58307e-19	3.29943e-15	Stage_spline	6.49988e-13	no
cg16157520	chr20	46505314	1.6	0.210335	13.063	9.8787e-19	3.36961e-15	Stage_spline	6.70039e-13	no
cg20744302	chr16	58712862	-1.51386	0.378207	-13.0623	9.88625e-19	3.36961e-15	Stage_spline	6.70552e-13	no
cg13901427	chr17	868281	1.29973	0.00364246	13.0577	1.00106e-18	3.39491e-15	Stage_spline	6.78983e-13	no
cg07914200	chr6	22699463	2.37354	0.328569	13.0617	1.0151e-18	3.4254e-15	Stage_spline	6.88506e-13	no
cg10797197	chr20	57444000	3.1325	-1.08538	13.0541	1.07983e-18	3.62582e-15	Stage_spline	7.32415e-13	no
cg11339851	chr16	67976821	-1.83753	-0.0127938	-13.0172	1.14847e-18	3.8373e-15	Stage_spline	7.78972e-13	no
cg03567554	chr11	121324076	1.94123	-0.357987	13.0078	1.18676e-18	3.9458e-15	Stage_spline	8.04942e-13	no
cg15774864	chr2	63272214	2.61855	2.44229	12.9879	1.29856e-18	4.29643e-15	Stage_spline	8.80768e-13	no
cg23882545	chr2	202122653	-4.08214	-1.84112	-13.0045	1.336e-18	4.39886e-15	Stage_spline	9.06164e-13	no
cg00926466	chr5	179192168	-1.67193	-0.152839	-12.9599	1.37444e-18	4.50356e-15	Stage_spline	9.32237e-13	no
cg04721793	chr9	132319760	1.50772	-1.25296	12.9564	1.38608e-18	4.51988e-15	Stage_spline	9.40134e-13	no
cg14409083	chr12	13349724	-3.85256	-4.26644	-12.9792	1.42963e-18	4.62904e-15	Stage_spline	9.69668e-13	yes
cg14894583	chr10	114929050	1.44584	1.03557	12.9442	1.43988e-18	4.62904e-15	Stage_spline	9.76622e-13	no
cg14717659	chr3	172234776	-3.76964	-1.93226	-12.9754	1.44003e-18	4.62904e-15	Stage_spline	9.76727e-13	no
cg03228516	chr22	38710725	1.62818	-1.63122	12.9423	1.4526e-18	4.64742e-15	Stage_spline	9.85253e-13	no
cg26362015	chr11	128490600	1.73947	-0.350608	12.926	1.53351e-18	4.88323e-15	Stage_spline	1.04013e-12	no
cg00940435	chr7	70080038	-1.94793	-1.86418	-12.9261	1.54158e-18	4.88599e-15	Stage_spline	1.0456e-12	no
cg01851968	chr16	4431502	-3.35778	0.791509	-12.9336	1.60753e-18	5.07132e-15	Stage_spline	1.09033e-12	no
cg18132208	chr1	61707412	-3.16573	-1.4659	-12.9242	1.63907e-18	5.14689e-15	Stage_spline	1.11173e-12	no
cg05675514	chr6	22026015	2.04459	-1.14294	12.9048	1.65525e-18	5.17373e-15	Stage_spline	1.1227e-12	no
cg21243944	chr9	137118148	2.24996	-0.693363	12.8914	1.74044e-18	5.38321e-15	Stage_spline	1.18049e-12	no
cg01214347	chr17	76315860	1.21565	-0.0778285	12.8837	1.74471e-18	5.38321e-15	Stage_spline	1.18338e-12	no
cg16796458	chr16	85254655	3.10459	-1.47044	12.9034	1.74608e-18	5.38321e-15	Stage_spline	1.18431e-12	no
cg24657047	chr15	77317370	2.11501	2.27168	12.8849	1.76856e-18	5.42786e-15	Stage_spline	1.19956e-12	no
cg25486993	chr4	40920526	-3.32954	-2.3221	-12.8945	1.81961e-18	5.55938e-15	Stage_spline	1.23418e-12	no
cg14962032	chr2	202122669	-3.47915	-3.80564	-12.8941	1.83796e-18	5.58238e-15	Stage_spline	1.24663e-12	no
cg01010302	chr10	99471555	-2.04962	0.433254	-12.8699	1.85138e-18	5.58238e-15	Stage_spline	1.25573e-12	no
cg07001736	chr10	80232813	2.34692	1.85	12.8733	1.85183e-18	5.58238e-15	Stage_spline	1.25604e-12	no
cg23341805	chr10	73849480	1.89015	0.789911	12.8631	1.88328e-18	5.65207e-15	Stage_spline	1.27737e-12	no
cg13721937	chr17	48473638	-1.67549	-0.284111	-12.8517	1.94369e-18	5.80768e-15	Stage_spline	1.31834e-12	no
cg26068447	chr6	52935628	-1.12237	-0.710162	-12.8476	1.95793e-18	5.82456e-15	Stage_spline	1.328e-12	no
cg24731441	chr22	46481822	-1.67484	-0.377039	-12.8473	1.97162e-18	5.83968e-15	Stage_spline	1.33729e-12	no
cg22932447	chr5	124395493	1.89708	0.181983	12.8355	2.05798e-18	6.06894e-15	Stage_spline	1.39586e-12	no
cg03870002	chr11	35442099	1.92333	0.115236	12.8203	2.16291e-18	6.35079e-15	Stage_spline	1.46703e-12	no
cg26197136	chr6	154801049	2.43054	-1.73701	12.814	2.24864e-18	6.57405e-15	Stage_spline	1.52518e-12	no
cg16063315	chr21	17682258	1.86103	1.97318	12.8049	2.26893e-18	6.60489e-15	Stage_spline	1.53894e-12	no
cg11160408	chr3	123750917	2.40526	2.43909	12.8061	2.30388e-18	6.66123e-15	Stage_spline	1.56264e-12	yes
cg15264020	chr3	61674210	2.58504	0.991986	12.807	2.31666e-18	6.66123e-15	Stage_spline	1.57132e-12	no
cg08259346	chr16	70780159	-3.82525	-0.556526	-12.8282	2.31775e-18	6.66123e-15	Stage_spline	1.57205e-12	no
cg09173325	chr12	53458408	-1.46443	-0.15232	-12.7736	2.49054e-18	7.11308e-15	Stage_spline	1.68925e-12	no
cg14118465	chr14	105958792	-1.5644	0.26092	-12.7733	2.49594e-18	7.11308e-15	Stage_spline	1.69291e-12	no
cg09411739	chr11	503369	-2.04577	-0.0105085	-12.775	2.51213e-18	7.12926e-15	Stage_spline	1.70389e-12	no
cg00944067	chr7	37129597	-1.48591	-0.0508026	-12.7673	2.54199e-18	7.18394e-15	Stage_spline	1.72415e-12	no
cg11390741	chr3	37807702	2.49351	-0.426752	12.7678	2.61753e-18	7.36673e-15	Stage_spline	1.77538e-12	no
cg21288022	chr6	167050253	-2.02246	0.0760903	-12.7601	2.63369e-18	7.36847e-15	Stage_spline	1.78635e-12	no
cg12659744	chr19	48958917	-1.40074	0.324676	-12.7553	2.63987e-18	7.36847e-15	Stage_spline	1.79054e-12	no
cg24750887	chr4	89534723	2.69456	-0.0838769	12.7599	2.71055e-18	7.53475e-15	Stage_spline	1.83848e-12	no
cg07165260	chr16	85062881	-3.40136	-0.937389	-12.7591	2.82542e-18	7.82199e-15	Stage_spline	1.91639e-12	no
cg18778401	chr12	124610169	1.58155	-1.26374	12.7331	2.84239e-18	7.83698e-15	Stage_spline	1.9279e-12	no
cg04287529	chr5	14245472	2.81264	0.098794	12.7457	2.85541e-18	7.84101e-15	Stage_spline	1.93673e-12	no
cg13315719	chr3	18883670	-2.88189	-1.9802	-12.7396	2.92296e-18	7.99415e-15	Stage_spline	1.98255e-12	no
cg09010707	chr12	26392567	-2.84428	-1.73674	-12.7313	2.99621e-18	8.16156e-15	Stage_spline	2.03223e-12	no
cg09693106	chr22	46449821	-3.606	-0.538188	-12.7427	3.01464e-18	8.17892e-15	Stage_spline	2.04473e-12	no
cg06250904	chr12	107351181	-2.83316	-4.21658	-12.7278	3.02848e-18	8.18372e-15	Stage_spline	2.05411e-12	yes
cg08818337	chr5	149962501	1.86609	1.02036	12.7111	3.07029e-18	8.26379e-15	Stage_spline	2.08248e-12	no
cg07184062	chr17	7461915	-2.22979	-3.46208	-12.7091	3.12758e-18	8.38472e-15	Stage_spline	2.12133e-12	no
cg24929096	chr11	95032420	2.45207	1.5231	12.7066	3.18238e-18	8.49804e-15	Stage_spline	2.1585e-12	no
cg16361867	chr11	120581355	2.17493	-1.35038	12.6978	3.2368e-18	8.60948e-15	Stage_spline	2.19542e-12	no
cg02984232	chr11	118489864	-3.15159	-1.62657	-12.6985	3.38798e-18	8.93118e-15	Stage_spline	2.29795e-12	no
cg22794983	chr13	113661868	1.7483	-0.994581	12.6789	3.39689e-18	8.93118e-15	Stage_spline	2.304e-12	no
cg09659072	chr10	114939288	2.13562	1.3145	12.6824	3.39725e-18	8.93118e-15	Stage_spline	2.30424e-12	yes
cg08142973	chr12	49946069	-1.95722	-0.420525	-12.6766	3.44176e-18	9.01324e-15	Stage_spline	2.33443e-12	no
cg03732254	chr5	139027191	1.47086	0.634753	12.6604	3.58859e-18	9.34675e-15	Stage_spline	2.43402e-12	no
cg18034799	chr1	26332370	-1.67386	-0.644074	-12.6607	3.59667e-18	9.34675e-15	Stage_spline	2.4395e-12	no
cg06392242	chr16	53883288	1.72462	2.10119	12.6589	3.62136e-18	9.37501e-15	Stage_spline	2.45625e-12	no
cg23261107	chr7	22602895	2.74726	-0.529784	12.6622	3.7272e-18	9.61231e-15	Stage_spline	2.52804e-12	no
cg07608053	chr8	19528328	-2.35013	0.182184	-12.6445	3.87407e-18	9.95324e-15	Stage_spline	2.62766e-12	no
cg02134347	chr14	68970795	1.53147	0.847886	12.6348	3.90239e-18	9.98815e-15	Stage_spline	2.64686e-12	no
cg01830886	chr1	39636619	2.07846	-0.206774	12.637	3.92706e-18	1.00135e-14	Stage_spline	2.66359e-12	no
cg00209786	chr20	56752779	1.96066	0.599237	12.6172	4.17174e-18	1.05976e-14	Stage_spline	2.82955e-12	no
cg06754493	chr1	9615629	-1.83348	1.26642	-12.6075	4.28867e-18	1.0854e-14	Stage_spline	2.90886e-12	no
cg09137533	chr22	46469091	-2.47677	-1.29093	-12.6086	4.37704e-18	1.10111e-14	Stage_spline	2.9688e-12	no
cg10234511	chr1	10788801	2.80723	-0.974375	12.6132	4.38321e-18	1.10111e-14	Stage_spline	2.97298e-12	no
cg24902842	chr3	49850507	-1.58951	0.300716	-12.59	4.51611e-18	1.12919e-14	Stage_spline	3.06313e-12	no
cg04025970	chr8	8727303	1.76902	1.1018	12.5902	4.52976e-18	1.12919e-14	Stage_spline	3.07238e-12	no
cg14845772	chr2	202122649	-3.35886	-1.04854	-12.6115	4.54496e-18	1.12919e-14	Stage_spline	3.0827e-12	no
cg24529033	chr3	193499943	2.09569	0.814117	12.573	4.83567e-18	1.19703e-14	Stage_spline	3.27987e-12	no
cg24496523	chr16	3179328	-1.75076	-0.151805	-12.5642	4.92651e-18	1.21509e-14	Stage_spline	3.34149e-12	no
cg25734651	chr1	235092860	2.29499	-2.32874	12.5645	5.01066e-18	1.23136e-14	Stage_spline	3.39856e-12	no
cg14069088	chr9	21996207	4.17569	-2.40214	12.5799	5.2853e-18	1.29215e-14	Stage_spline	3.58484e-12	no
cg15750163	chr1	156094824	-1.49521	-0.10035	-12.5401	5.30196e-18	1.29215e-14	Stage_spline	3.59614e-12	no
cg22284860	chr11	78661041	2.23001	1.90669	12.5447	5.32829e-18	1.29215e-14	Stage_spline	3.61401e-12	no
cg10358466	chr3	168958728	2.80299	0.266184	12.5523	5.34171e-18	1.29215e-14	Stage_spline	3.62311e-12	no
cg06387806	chr22	20830655	-2.43169	0.698334	-12.546	5.35327e-18	1.29215e-14	Stage_spline	3.63095e-12	no
cg16542791	chr5	73795994	2.18024	-1.75723	12.5412	5.38046e-18	1.29411e-14	Stage_spline	3.64939e-12	no
cg27137389	chr10	130339165	2.1162	-0.818663	12.5352	5.47209e-18	1.3115e-14	Stage_spline	3.71154e-12	no
cg11259728	chr6	5472468	2.39891	0.708836	12.5374	5.49591e-18	1.31245e-14	Stage_spline	3.72769e-12	no
cg01993576	chr6	44187674	1.36168	-1.47958	12.5276	5.51475e-18	1.31245e-14	Stage_spline	3.74047e-12	no
cg22820188	chr1	156086004	-2.48183	-3.3153	-12.5309	5.63564e-18	1.33653e-14	Stage_spline	3.82247e-12	no
cg01951659	chr7	101575497	2.63763	1.27867	12.5308	5.68053e-18	1.34122e-14	Stage_spline	3.85292e-12	no
cg03834338	chr17	27466541	-1.4389	0.58116	-12.5179	5.69499e-18	1.34122e-14	Stage_spline	3.86272e-12	no
cg01168185	chr11	118498071	-1.36151	0.732654	-12.516	5.72501e-18	1.34363e-14	Stage_spline	3.88308e-12	no
cg23397718	chr19	18630997	-1.81009	1.29728	-12.5128	5.83048e-18	1.36366e-14	Stage_spline	3.95462e-12	no
cg04610534	chr10	94003053	4.22177	-1.16867	12.5348	6.13785e-18	1.42754e-14	Stage_spline	4.1631e-12	no
cg19618970	chr1	231002346	-3.79924	-3.10252	-12.5268	6.1457e-18	1.42754e-14	Stage_spline	4.16842e-12	yes
cg03831203	chr9	79018514	-2.5783	-4.39149	-12.5029	6.20137e-18	1.43556e-14	Stage_spline	4.20619e-12	yes
[truncated: 21,780 more rows]

## Sheet: Table S6
Supplementary Table 6. GO analysis of dDMPs using non-linear model
[truncated: 531 more rows]

## Sheet: Table S7
Supplementary Table 7. DMR analysis by developmental stage. N, number of CpGs withih n the DMR.
[truncated: 9,493 more rows]

[truncated: 9 more sheets: Table S8, Table S9, Table S10, Table S11, Table S12, Table S13, Table S14, Table S15, Table S16]
